# Supplementary material for: NYUS.2: an automated machine learning prediction model for the large-scale real-time simulation of grapevine freezing tolerance in North America
Source: Hortic Res. 2023 Dec 29;11(2):uhad286. doi: 10.1093/hr/uhad286 (PMC10939402; doi:10.1093/hr/uhad286)
Supplement: Web_Material_uhad286 [file web_material_uhad286.zip]

Archive with 2 entries (2 files):
- Wang_etal_SI_Table_Figure_Note_HortRe_edited.docx
- Wang_etal_Supporting_information_DataS1-S6.xlsx
