# Supplementary material for: NYUS.2: an automated machine learning prediction model for the large-scale real-time simulation of grapevine freezing tolerance in North America
Source: Hortic Res. 2023 Dec 29;11(2):uhad286. doi: 10.1093/hr/uhad286 (PMC10939402; doi:10.1093/hr/uhad286)
Supplement: Web_Material_uhad286 [file web_material_uhad286.zip › Wang_etal_Supporting_information_DataS1-S6.xlsx]

## Sheet: Title sheet
Article title: NYUS.2: an Automated Machine Learning Prediction Model for the Large-scale Real-time Simulation of Grapevine Freezing Tolerance in North America
Authors: Hongrui Wang, Gaurav D. Moghe, Al P. Kovaleski, Markus Keller, Timothy E. Martinson, A. Harrison Wright, Jeff L. Franklin, Andréanne Hébert-Haché, Caroline Provost, Michael Reinke, Amaya Atucha, Michael G. North, Jennifer P. Russo, Pierre Helwi, Michela Centinari and Jason P. Londo
Data S1 The entire grapevine freezing tolerance (LT50) dataset with all features for model training and testing. The dataset includes 10,157 on-site measurements of grapevine LT50 collected from nine cool climate viticulture regions in North America. Each LT50 data is labelled with date of collection and location of collection along with 117 features, including days in season, 45 Boolean-type cul…
Data S2 The training data for the final model. The training data represents randomly selected 90% of the entire dataset (n = 1,016). The training data was used for training and cross-validation.
Data S3 The internal testing data for the final model. The internal testing data data represents randomly selected 10% of the entire dataset (n = 1,016). The internal testing data was not used for training and cross-validation.
Data S4 The final model prediction on the LT50 of the internal testing data.
Data S5 Complete SHAP values of all the internal testing data.
Data S6 A complete feature importance list computed by AutoGluon

## Sheet: Data S1
Column grouping	Not for training	Label	daily temperature descriptor	daily temperature descriptor	daily temperature descriptor	daily temperature descriptor	cumulative temperature descriptor	cumulative temperature descriptor	cumulative temperature descriptor	cumulative temperature descriptor	cumulative temperature descriptor	cumulative temperature descriptor	cumulative temperature descriptor	EWMA temperature	EWMA temperature	EWMA temperature	EWMA temperature	EWMA temperature	EWMA temperature	EWMA temperature	EWMA temperature	EWMA temperature	EWMA temperature	REWMA temperature	REWMA temperature	REWMA temperature	REWMA temperature	REWMA temperature	REWMA temperature	REWMA temperature	REWMA temperature	REWMA temperature	REWMA temperature	EWMA temperature	EWMA temperature	EWMA temperature	EWMA temperature	EWMA temperature	EWMA temperature	EWMA temperature	EWMA temperature	EWMA temperature	EWMA temperature	REWMA temperature	REWMA temperature	REWMA temperature	REWMA temperature	REWMA temperature	REWMA temperature
Data_number	Date	LT50	min_temp	max_temp	within_day_range_temp	Naive_average_temp	CU	NC	Utah	GDH_10	GDH_7	GDH_4	GDH_0	min_EWMA_2day	min_EWMA_4day	min_EWMA_6day	min_EWMA_8day	min_EWMA_10day	min_EWMA_12day	min_EWMA_14day	min_EWMA_16day	min_EWMA_18day	min_EWMA_20day	min_REWMA_2day	min_REWMA_4day	min_REWMA_6day	min_REWMA_8day	min_REWMA_10day	min_REWMA_12day	min_REWMA_14day	min_REWMA_16day	min_REWMA_18day	min_REWMA_20day	max_EWMA_2day	max_EWMA_4day	max_EWMA_6day	max_EWMA_8day	max_EWMA_10day	max_EWMA_12day	max_EWMA_14day	max_EWMA_16day	max_EWMA_18day	max_EWMA_20day	max_REWMA_2day	max_REWMA_4day	max_REWMA_6day	max_REWMA_8day	max_REWMA_10day	max_REWMA_12day
0	2018-09-20	-10.7	10.11	21.5	11.39	15.7571	19.4705	24.5	30.9852	0	0	0	0	11.6337	13.5313	14.3937	14.8364	15.1203	15.3388	15.5248	15.6905	15.8408	15.9783	16.6228	16.204	16.9663	16.3638	14.5748	12.9678	13.9978	15.4226	16.3223	NA	21.8383	23.0548	23.6556	23.911	24.0462	24.1444	24.2315	24.3144	24.3945	24.4715	24.7738	25.9779	26.4398	25.3047	22.733	20.6424
1	2018-09-20	-8.145	10.11	21.5	11.39	15.7571	19.4705	24.5	30.9852	0	0	0	0	11.6337	13.5313	14.3937	14.8364	15.1203	15.3388	15.5248	15.6905	15.8408	15.9783	16.6228	16.204	16.9663	16.3638	14.5748	12.9678	13.9978	15.4226	16.3223	NA	21.8383	23.0548	23.6556	23.911	24.0462	24.1444	24.2315	24.3144	24.3945	24.4715	24.7738	25.9779	26.4398	25.3047	22.733	20.6424
2	2018-09-20	-4.55	10.11	21.5	11.39	15.7571	19.4705	24.5	30.9852	0	0	0	0	11.6337	13.5313	14.3937	14.8364	15.1203	15.3388	15.5248	15.6905	15.8408	15.9783	16.6228	16.204	16.9663	16.3638	14.5748	12.9678	13.9978	15.4226	16.3223	NA	21.8383	23.0548	23.6556	23.911	24.0462	24.1444	24.2315	24.3144	24.3945	24.4715	24.7738	25.9779	26.4398	25.3047	22.733	20.6424
3	2018-09-20	-8.4	10.11	21.5	11.39	15.7571	19.4705	24.5	30.9852	0	0	0	0	11.6337	13.5313	14.3937	14.8364	15.1203	15.3388	15.5248	15.6905	15.8408	15.9783	16.6228	16.204	16.9663	16.3638	14.5748	12.9678	13.9978	15.4226	16.3223	NA	21.8383	23.0548	23.6556	23.911	24.0462	24.1444	24.2315	24.3144	24.3945	24.4715	24.7738	25.9779	26.4398	25.3047	22.733	20.6424
4	2018-09-20	-7.85	10.11	21.5	11.39	15.7571	19.4705	24.5	30.9852	0	0	0	0	11.6337	13.5313	14.3937	14.8364	15.1203	15.3388	15.5248	15.6905	15.8408	15.9783	16.6228	16.204	16.9663	16.3638	14.5748	12.9678	13.9978	15.4226	16.3223	NA	21.8383	23.0548	23.6556	23.911	24.0462	24.1444	24.2315	24.3144	24.3945	24.4715	24.7738	25.9779	26.4398	25.3047	22.733	20.6424
5	2018-09-20	-9.9	10.11	21.5	11.39	15.7571	19.4705	24.5	30.9852	0	0	0	0	11.6337	13.5313	14.3937	14.8364	15.1203	15.3388	15.5248	15.6905	15.8408	15.9783	16.6228	16.204	16.9663	16.3638	14.5748	12.9678	13.9978	15.4226	16.3223	NA	21.8383	23.0548	23.6556	23.911	24.0462	24.1444	24.2315	24.3144	24.3945	24.4715	24.7738	25.9779	26.4398	25.3047	22.733	20.6424
6	2018-09-20	-8.1	10.11	21.5	11.39	15.7571	19.4705	24.5	30.9852	0	0	0	0	11.6337	13.5313	14.3937	14.8364	15.1203	15.3388	15.5248	15.6905	15.8408	15.9783	16.6228	16.204	16.9663	16.3638	14.5748	12.9678	13.9978	15.4226	16.3223	NA	21.8383	23.0548	23.6556	23.911	24.0462	24.1444	24.2315	24.3144	24.3945	24.4715	24.7738	25.9779	26.4398	25.3047	22.733	20.6424
7	2018-09-20	-7.5	10.11	21.5	11.39	15.7571	19.4705	24.5	30.9852	0	0	0	0	11.6337	13.5313	14.3937	14.8364	15.1203	15.3388	15.5248	15.6905	15.8408	15.9783	16.6228	16.204	16.9663	16.3638	14.5748	12.9678	13.9978	15.4226	16.3223	NA	21.8383	23.0548	23.6556	23.911	24.0462	24.1444	24.2315	24.3144	24.3945	24.4715	24.7738	25.9779	26.4398	25.3047	22.733	20.6424
8	2018-09-20	-10.8	10.11	21.5	11.39	15.7571	19.4705	24.5	30.9852	0	0	0	0	11.6337	13.5313	14.3937	14.8364	15.1203	15.3388	15.5248	15.6905	15.8408	15.9783	16.6228	16.204	16.9663	16.3638	14.5748	12.9678	13.9978	15.4226	16.3223	NA	21.8383	23.0548	23.6556	23.911	24.0462	24.1444	24.2315	24.3144	24.3945	24.4715	24.7738	25.9779	26.4398	25.3047	22.733	20.6424
9	2018-09-20	-10.6	10.11	21.5	11.39	15.7571	19.4705	24.5	30.9852	0	0	0	0	11.6337	13.5313	14.3937	14.8364	15.1203	15.3388	15.5248	15.6905	15.8408	15.9783	16.6228	16.204	16.9663	16.3638	14.5748	12.9678	13.9978	15.4226	16.3223	NA	21.8383	23.0548	23.6556	23.911	24.0462	24.1444	24.2315	24.3144	24.3945	24.4715	24.7738	25.9779	26.4398	25.3047	22.733	20.6424
10	2018-09-20	-9.8	10.11	21.5	11.39	15.7571	19.4705	24.5	30.9852	0	0	0	0	11.6337	13.5313	14.3937	14.8364	15.1203	15.3388	15.5248	15.6905	15.8408	15.9783	16.6228	16.204	16.9663	16.3638	14.5748	12.9678	13.9978	15.4226	16.3223	NA	21.8383	23.0548	23.6556	23.911	24.0462	24.1444	24.2315	24.3144	24.3945	24.4715	24.7738	25.9779	26.4398	25.3047	22.733	20.6424
11	2018-09-20	-8.8	10.11	21.5	11.39	15.7571	19.4705	24.5	30.9852	0	0	0	0	11.6337	13.5313	14.3937	14.8364	15.1203	15.3388	15.5248	15.6905	15.8408	15.9783	16.6228	16.204	16.9663	16.3638	14.5748	12.9678	13.9978	15.4226	16.3223	NA	21.8383	23.0548	23.6556	23.911	24.0462	24.1444	24.2315	24.3144	24.3945	24.4715	24.7738	25.9779	26.4398	25.3047	22.733	20.6424
12	2018-09-20	-8.9	10.11	21.5	11.39	15.7571	19.4705	24.5	30.9852	0	0	0	0	11.6337	13.5313	14.3937	14.8364	15.1203	15.3388	15.5248	15.6905	15.8408	15.9783	16.6228	16.204	16.9663	16.3638	14.5748	12.9678	13.9978	15.4226	16.3223	NA	21.8383	23.0548	23.6556	23.911	24.0462	24.1444	24.2315	24.3144	24.3945	24.4715	24.7738	25.9779	26.4398	25.3047	22.733	20.6424
13	2018-09-20	-10.4	10.11	21.5	11.39	15.7571	19.4705	24.5	30.9852	0	0	0	0	11.6337	13.5313	14.3937	14.8364	15.1203	15.3388	15.5248	15.6905	15.8408	15.9783	16.6228	16.204	16.9663	16.3638	14.5748	12.9678	13.9978	15.4226	16.3223	NA	21.8383	23.0548	23.6556	23.911	24.0462	24.1444	24.2315	24.3144	24.3945	24.4715	24.7738	25.9779	26.4398	25.3047	22.733	20.6424
14	2018-09-20	-11.7	10.11	21.5	11.39	15.7571	19.4705	24.5	30.9852	0	0	0	0	11.6337	13.5313	14.3937	14.8364	15.1203	15.3388	15.5248	15.6905	15.8408	15.9783	16.6228	16.204	16.9663	16.3638	14.5748	12.9678	13.9978	15.4226	16.3223	NA	21.8383	23.0548	23.6556	23.911	24.0462	24.1444	24.2315	24.3144	24.3945	24.4715	24.7738	25.9779	26.4398	25.3047	22.733	20.6424
15	2018-09-20	-8.55	10.11	21.5	11.39	15.7571	19.4705	24.5	30.9852	0	0	0	0	11.6337	13.5313	14.3937	14.8364	15.1203	15.3388	15.5248	15.6905	15.8408	15.9783	16.6228	16.204	16.9663	16.3638	14.5748	12.9678	13.9978	15.4226	16.3223	NA	21.8383	23.0548	23.6556	23.911	24.0462	24.1444	24.2315	24.3144	24.3945	24.4715	24.7738	25.9779	26.4398	25.3047	22.733	20.6424
16	2018-09-20	-7.3	10.11	21.5	11.39	15.7571	19.4705	24.5	30.9852	0	0	0	0	11.6337	13.5313	14.3937	14.8364	15.1203	15.3388	15.5248	15.6905	15.8408	15.9783	16.6228	16.204	16.9663	16.3638	14.5748	12.9678	13.9978	15.4226	16.3223	NA	21.8383	23.0548	23.6556	23.911	24.0462	24.1444	24.2315	24.3144	24.3945	24.4715	24.7738	25.9779	26.4398	25.3047	22.733	20.6424
17	2018-09-20	-8.7	10.11	21.5	11.39	15.7571	19.4705	24.5	30.9852	0	0	0	0	11.6337	13.5313	14.3937	14.8364	15.1203	15.3388	15.5248	15.6905	15.8408	15.9783	16.6228	16.204	16.9663	16.3638	14.5748	12.9678	13.9978	15.4226	16.3223	NA	21.8383	23.0548	23.6556	23.911	24.0462	24.1444	24.2315	24.3144	24.3945	24.4715	24.7738	25.9779	26.4398	25.3047	22.733	20.6424
18	2018-09-20	-7	10.11	21.5	11.39	15.7571	19.4705	24.5	30.9852	0	0	0	0	11.6337	13.5313	14.3937	14.8364	15.1203	15.3388	15.5248	15.6905	15.8408	15.9783	16.6228	16.204	16.9663	16.3638	14.5748	12.9678	13.9978	15.4226	16.3223	NA	21.8383	23.0548	23.6556	23.911	24.0462	24.1444	24.2315	24.3144	24.3945	24.4715	24.7738	25.9779	26.4398	25.3047	22.733	20.6424
19	2018-09-20	-7.4	10.11	21.5	11.39	15.7571	19.4705	24.5	30.9852	0	0	0	0	11.6337	13.5313	14.3937	14.8364	15.1203	15.3388	15.5248	15.6905	15.8408	15.9783	16.6228	16.204	16.9663	16.3638	14.5748	12.9678	13.9978	15.4226	16.3223	NA	21.8383	23.0548	23.6556	23.911	24.0462	24.1444	24.2315	24.3144	24.3945	24.4715	24.7738	25.9779	26.4398	25.3047	22.733	20.6424
20	2018-09-20	-9.49	10.11	21.5	11.39	15.7571	19.4705	24.5	30.9852	0	0	0	0	11.6337	13.5313	14.3937	14.8364	15.1203	15.3388	15.5248	15.6905	15.8408	15.9783	16.6228	16.204	16.9663	16.3638	14.5748	12.9678	13.9978	15.4226	16.3223	NA	21.8383	23.0548	23.6556	23.911	24.0462	24.1444	24.2315	24.3144	24.3945	24.4715	24.7738	25.9779	26.4398	25.3047	22.733	20.6424
21	2018-09-20	-8.9	10.11	21.5	11.39	15.7571	19.4705	24.5	30.9852	0	0	0	0	11.6337	13.5313	14.3937	14.8364	15.1203	15.3388	15.5248	15.6905	15.8408	15.9783	16.6228	16.204	16.9663	16.3638	14.5748	12.9678	13.9978	15.4226	16.3223	NA	21.8383	23.0548	23.6556	23.911	24.0462	24.1444	24.2315	24.3144	24.3945	24.4715	24.7738	25.9779	26.4398	25.3047	22.733	20.6424
22	2018-09-20	-9.3	10.11	21.5	11.39	15.7571	19.4705	24.5	30.9852	0	0	0	0	11.6337	13.5313	14.3937	14.8364	15.1203	15.3388	15.5248	15.6905	15.8408	15.9783	16.6228	16.204	16.9663	16.3638	14.5748	12.9678	13.9978	15.4226	16.3223	NA	21.8383	23.0548	23.6556	23.911	24.0462	24.1444	24.2315	24.3144	24.3945	24.4715	24.7738	25.9779	26.4398	25.3047	22.733	20.6424
23	2018-09-20	-7.5	10.11	21.5	11.39	15.7571	19.4705	24.5	30.9852	0	0	0	0	11.6337	13.5313	14.3937	14.8364	15.1203	15.3388	15.5248	15.6905	15.8408	15.9783	16.6228	16.204	16.9663	16.3638	14.5748	12.9678	13.9978	15.4226	16.3223	NA	21.8383	23.0548	23.6556	23.911	24.0462	24.1444	24.2315	24.3144	24.3945	24.4715	24.7738	25.9779	26.4398	25.3047	22.733	20.6424
24	2018-09-20	-9.6	10.11	21.5	11.39	15.7571	19.4705	24.5	30.9852	0	0	0	0	11.6337	13.5313	14.3937	14.8364	15.1203	15.3388	15.5248	15.6905	15.8408	15.9783	16.6228	16.204	16.9663	16.3638	14.5748	12.9678	13.9978	15.4226	16.3223	NA	21.8383	23.0548	23.6556	23.911	24.0462	24.1444	24.2315	24.3144	24.3945	24.4715	24.7738	25.9779	26.4398	25.3047	22.733	20.6424
25	2018-09-20	-10.08	10.11	21.5	11.39	15.7571	19.4705	24.5	30.9852	0	0	0	0	11.6337	13.5313	14.3937	14.8364	15.1203	15.3388	15.5248	15.6905	15.8408	15.9783	16.6228	16.204	16.9663	16.3638	14.5748	12.9678	13.9978	15.4226	16.3223	NA	21.8383	23.0548	23.6556	23.911	24.0462	24.1444	24.2315	24.3144	24.3945	24.4715	24.7738	25.9779	26.4398	25.3047	22.733	20.6424
26	2018-09-20	-9.45	10.11	21.5	11.39	15.7571	19.4705	24.5	30.9852	0	0	0	0	11.6337	13.5313	14.3937	14.8364	15.1203	15.3388	15.5248	15.6905	15.8408	15.9783	16.6228	16.204	16.9663	16.3638	14.5748	12.9678	13.9978	15.4226	16.3223	NA	21.8383	23.0548	23.6556	23.911	24.0462	24.1444	24.2315	24.3144	24.3945	24.4715	24.7738	25.9779	26.4398	25.3047	22.733	20.6424
27	2018-09-20	-8.9	10.11	21.5	11.39	15.7571	19.4705	24.5	30.9852	0	0	0	0	11.6337	13.5313	14.3937	14.8364	15.1203	15.3388	15.5248	15.6905	15.8408	15.9783	16.6228	16.204	16.9663	16.3638	14.5748	12.9678	13.9978	15.4226	16.3223	NA	21.8383	23.0548	23.6556	23.911	24.0462	24.1444	24.2315	24.3144	24.3945	24.4715	24.7738	25.9779	26.4398	25.3047	22.733	20.6424
28	2018-09-20	-7.5	10.11	21.5	11.39	15.7571	19.4705	24.5	30.9852	0	0	0	0	11.6337	13.5313	14.3937	14.8364	15.1203	15.3388	15.5248	15.6905	15.8408	15.9783	16.6228	16.204	16.9663	16.3638	14.5748	12.9678	13.9978	15.4226	16.3223	NA	21.8383	23.0548	23.6556	23.911	24.0462	24.1444	24.2315	24.3144	24.3945	24.4715	24.7738	25.9779	26.4398	25.3047	22.733	20.6424
29	2018-09-20	-9.3	10.11	21.5	11.39	15.7571	19.4705	24.5	30.9852	0	0	0	0	11.6337	13.5313	14.3937	14.8364	15.1203	15.3388	15.5248	15.6905	15.8408	15.9783	16.6228	16.204	16.9663	16.3638	14.5748	12.9678	13.9978	15.4226	16.3223	NA	21.8383	23.0548	23.6556	23.911	24.0462	24.1444	24.2315	24.3144	24.3945	24.4715	24.7738	25.9779	26.4398	25.3047	22.733	20.6424
30	2018-09-20	-8.8	10.11	21.5	11.39	15.7571	19.4705	24.5	30.9852	0	0	0	0	11.6337	13.5313	14.3937	14.8364	15.1203	15.3388	15.5248	15.6905	15.8408	15.9783	16.6228	16.204	16.9663	16.3638	14.5748	12.9678	13.9978	15.4226	16.3223	NA	21.8383	23.0548	23.6556	23.911	24.0462	24.1444	24.2315	24.3144	24.3945	24.4715	24.7738	25.9779	26.4398	25.3047	22.733	20.6424
31	2018-09-20	-10.3	10.11	21.5	11.39	15.7571	19.4705	24.5	30.9852	0	0	0	0	11.6337	13.5313	14.3937	14.8364	15.1203	15.3388	15.5248	15.6905	15.8408	15.9783	16.6228	16.204	16.9663	16.3638	14.5748	12.9678	13.9978	15.4226	16.3223	NA	21.8383	23.0548	23.6556	23.911	24.0462	24.1444	24.2315	24.3144	24.3945	24.4715	24.7738	25.9779	26.4398	25.3047	22.733	20.6424
32	2018-09-27	-11.08	9.83	15.72	5.89	12.8012	47.53	56	69.298	0	0	0	0	10.4242	10.5655	10.834	11.22	11.6211	12.002	12.3541	12.6769	12.9725	13.2432	12.0856	8.61224	11.4513	11.3451	13.1881	14.3806	14.8792	14.7478	13.2258	12.9673	17.7609	19.2176	20.0196	20.6148	21.0783	21.4522	21.7641	22.0313	22.265	22.4723	21.2139	19.3007	22.0617	21.2561	22.4573	24.1345
33	2018-09-27	-7.72	9.83	15.72	5.89	12.8012	47.53	56	69.298	0	0	0	0	10.4242	10.5655	10.834	11.22	11.6211	12.002	12.3541	12.6769	12.9725	13.2432	12.0856	8.61224	11.4513	11.3451	13.1881	14.3806	14.8792	14.7478	13.2258	12.9673	17.7609	19.2176	20.0196	20.6148	21.0783	21.4522	21.7641	22.0313	22.265	22.4723	21.2139	19.3007	22.0617	21.2561	22.4573	24.1345
34	2018-09-27	-5.2	9.83	15.72	5.89	12.8012	47.53	56	69.298	0	0	0	0	10.4242	10.5655	10.834	11.22	11.6211	12.002	12.3541	12.6769	12.9725	13.2432	12.0856	8.61224	11.4513	11.3451	13.1881	14.3806	14.8792	14.7478	13.2258	12.9673	17.7609	19.2176	20.0196	20.6148	21.0783	21.4522	21.7641	22.0313	22.265	22.4723	21.2139	19.3007	22.0617	21.2561	22.4573	24.1345
35	2018-09-27	-9.96	9.83	15.72	5.89	12.8012	47.53	56	69.298	0	0	0	0	10.4242	10.5655	10.834	11.22	11.6211	12.002	12.3541	12.6769	12.9725	13.2432	12.0856	8.61224	11.4513	11.3451	13.1881	14.3806	14.8792	14.7478	13.2258	12.9673	17.7609	19.2176	20.0196	20.6148	21.0783	21.4522	21.7641	22.0313	22.265	22.4723	21.2139	19.3007	22.0617	21.2561	22.4573	24.1345
36	2018-09-27	-8.62	9.83	15.72	5.89	12.8012	47.53	56	69.298	0	0	0	0	10.4242	10.5655	10.834	11.22	11.6211	12.002	12.3541	12.6769	12.9725	13.2432	12.0856	8.61224	11.4513	11.3451	13.1881	14.3806	14.8792	14.7478	13.2258	12.9673	17.7609	19.2176	20.0196	20.6148	21.0783	21.4522	21.7641	22.0313	22.265	22.4723	21.2139	19.3007	22.0617	21.2561	22.4573	24.1345
37	2018-09-27	-8.46	9.83	15.72	5.89	12.8012	47.53	56	69.298	0	0	0	0	10.4242	10.5655	10.834	11.22	11.6211	12.002	12.3541	12.6769	12.9725	13.2432	12.0856	8.61224	11.4513	11.3451	13.1881	14.3806	14.8792	14.7478	13.2258	12.9673	17.7609	19.2176	20.0196	20.6148	21.0783	21.4522	21.7641	22.0313	22.265	22.4723	21.2139	19.3007	22.0617	21.2561	22.4573	24.1345
38	2018-09-27	-6.77	9.83	15.72	5.89	12.8012	47.53	56	69.298	0	0	0	0	10.4242	10.5655	10.834	11.22	11.6211	12.002	12.3541	12.6769	12.9725	13.2432	12.0856	8.61224	11.4513	11.3451	13.1881	14.3806	14.8792	14.7478	13.2258	12.9673	17.7609	19.2176	20.0196	20.6148	21.0783	21.4522	21.7641	22.0313	22.265	22.4723	21.2139	19.3007	22.0617	21.2561	22.4573	24.1345
39	2018-09-27	-11.15	9.83	15.72	5.89	12.8012	47.53	56	69.298	0	0	0	0	10.4242	10.5655	10.834	11.22	11.6211	12.002	12.3541	12.6769	12.9725	13.2432	12.0856	8.61224	11.4513	11.3451	13.1881	14.3806	14.8792	14.7478	13.2258	12.9673	17.7609	19.2176	20.0196	20.6148	21.0783	21.4522	21.7641	22.0313	22.265	22.4723	21.2139	19.3007	22.0617	21.2561	22.4573	24.1345
40	2018-09-27	-9.87	9.83	15.72	5.89	12.8012	47.53	56	69.298	0	0	0	0	10.4242	10.5655	10.834	11.22	11.6211	12.002	12.3541	12.6769	12.9725	13.2432	12.0856	8.61224	11.4513	11.3451	13.1881	14.3806	14.8792	14.7478	13.2258	12.9673	17.7609	19.2176	20.0196	20.6148	21.0783	21.4522	21.7641	22.0313	22.265	22.4723	21.2139	19.3007	22.0617	21.2561	22.4573	24.1345
41	2018-09-27	-6.74	9.83	15.72	5.89	12.8012	47.53	56	69.298	0	0	0	0	10.4242	10.5655	10.834	11.22	11.6211	12.002	12.3541	12.6769	12.9725	13.2432	12.0856	8.61224	11.4513	11.3451	13.1881	14.3806	14.8792	14.7478	13.2258	12.9673	17.7609	19.2176	20.0196	20.6148	21.0783	21.4522	21.7641	22.0313	22.265	22.4723	21.2139	19.3007	22.0617	21.2561	22.4573	24.1345
42	2018-09-27	-8.7	9.83	15.72	5.89	12.8012	47.53	56	69.298	0	0	0	0	10.4242	10.5655	10.834	11.22	11.6211	12.002	12.3541	12.6769	12.9725	13.2432	12.0856	8.61224	11.4513	11.3451	13.1881	14.3806	14.8792	14.7478	13.2258	12.9673	17.7609	19.2176	20.0196	20.6148	21.0783	21.4522	21.7641	22.0313	22.265	22.4723	21.2139	19.3007	22.0617	21.2561	22.4573	24.1345
43	2018-09-27	-7.13	9.83	15.72	5.89	12.8012	47.53	56	69.298	0	0	0	0	10.4242	10.5655	10.834	11.22	11.6211	12.002	12.3541	12.6769	12.9725	13.2432	12.0856	8.61224	11.4513	11.3451	13.1881	14.3806	14.8792	14.7478	13.2258	12.9673	17.7609	19.2176	20.0196	20.6148	21.0783	21.4522	21.7641	22.0313	22.265	22.4723	21.2139	19.3007	22.0617	21.2561	22.4573	24.1345
44	2018-09-27	-7.92	9.83	15.72	5.89	12.8012	47.53	56	69.298	0	0	0	0	10.4242	10.5655	10.834	11.22	11.6211	12.002	12.3541	12.6769	12.9725	13.2432	12.0856	8.61224	11.4513	11.3451	13.1881	14.3806	14.8792	14.7478	13.2258	12.9673	17.7609	19.2176	20.0196	20.6148	21.0783	21.4522	21.7641	22.0313	22.265	22.4723	21.2139	19.3007	22.0617	21.2561	22.4573	24.1345
45	2018-09-27	-11.07	9.83	15.72	5.89	12.8012	47.53	56	69.298	0	0	0	0	10.4242	10.5655	10.834	11.22	11.6211	12.002	12.3541	12.6769	12.9725	13.2432	12.0856	8.61224	11.4513	11.3451	13.1881	14.3806	14.8792	14.7478	13.2258	12.9673	17.7609	19.2176	20.0196	20.6148	21.0783	21.4522	21.7641	22.0313	22.265	22.4723	21.2139	19.3007	22.0617	21.2561	22.4573	24.1345
46	2018-09-27	-7.94	9.83	15.72	5.89	12.8012	47.53	56	69.298	0	0	0	0	10.4242	10.5655	10.834	11.22	11.6211	12.002	12.3541	12.6769	12.9725	13.2432	12.0856	8.61224	11.4513	11.3451	13.1881	14.3806	14.8792	14.7478	13.2258	12.9673	17.7609	19.2176	20.0196	20.6148	21.0783	21.4522	21.7641	22.0313	22.265	22.4723	21.2139	19.3007	22.0617	21.2561	22.4573	24.1345
47	2018-09-27	-7.475	9.83	15.72	5.89	12.8012	47.53	56	69.298	0	0	0	0	10.4242	10.5655	10.834	11.22	11.6211	12.002	12.3541	12.6769	12.9725	13.2432	12.0856	8.61224	11.4513	11.3451	13.1881	14.3806	14.8792	14.7478	13.2258	12.9673	17.7609	19.2176	20.0196	20.6148	21.0783	21.4522	21.7641	22.0313	22.265	22.4723	21.2139	19.3007	22.0617	21.2561	22.4573	24.1345
48	2018-09-27	-8.45	9.83	15.72	5.89	12.8012	47.53	56	69.298	0	0	0	0	10.4242	10.5655	10.834	11.22	11.6211	12.002	12.3541	12.6769	12.9725	13.2432	12.0856	8.61224	11.4513	11.3451	13.1881	14.3806	14.8792	14.7478	13.2258	12.9673	17.7609	19.2176	20.0196	20.6148	21.0783	21.4522	21.7641	22.0313	22.265	22.4723	21.2139	19.3007	22.0617	21.2561	22.4573	24.1345
49	2018-09-27	-6.9	9.83	15.72	5.89	12.8012	47.53	56	69.298	0	0	0	0	10.4242	10.5655	10.834	11.22	11.6211	12.002	12.3541	12.6769	12.9725	13.2432	12.0856	8.61224	11.4513	11.3451	13.1881	14.3806	14.8792	14.7478	13.2258	12.9673	17.7609	19.2176	20.0196	20.6148	21.0783	21.4522	21.7641	22.0313	22.265	22.4723	21.2139	19.3007	22.0617	21.2561	22.4573	24.1345
50	2018-09-27	-8.12	9.83	15.72	5.89	12.8012	47.53	56	69.298	0	0	0	0	10.4242	10.5655	10.834	11.22	11.6211	12.002	12.3541	12.6769	12.9725	13.2432	12.0856	8.61224	11.4513	11.3451	13.1881	14.3806	14.8792	14.7478	13.2258	12.9673	17.7609	19.2176	20.0196	20.6148	21.0783	21.4522	21.7641	22.0313	22.265	22.4723	21.2139	19.3007	22.0617	21.2561	22.4573	24.1345
51	2018-09-27	-7.53	9.83	15.72	5.89	12.8012	47.53	56	69.298	0	0	0	0	10.4242	10.5655	10.834	11.22	11.6211	12.002	12.3541	12.6769	12.9725	13.2432	12.0856	8.61224	11.4513	11.3451	13.1881	14.3806	14.8792	14.7478	13.2258	12.9673	17.7609	19.2176	20.0196	20.6148	21.0783	21.4522	21.7641	22.0313	22.265	22.4723	21.2139	19.3007	22.0617	21.2561	22.4573	24.1345
52	2018-09-27	-9.53	9.83	15.72	5.89	12.8012	47.53	56	69.298	0	0	0	0	10.4242	10.5655	10.834	11.22	11.6211	12.002	12.3541	12.6769	12.9725	13.2432	12.0856	8.61224	11.4513	11.3451	13.1881	14.3806	14.8792	14.7478	13.2258	12.9673	17.7609	19.2176	20.0196	20.6148	21.0783	21.4522	21.7641	22.0313	22.265	22.4723	21.2139	19.3007	22.0617	21.2561	22.4573	24.1345
53	2018-09-27	-7.06	9.83	15.72	5.89	12.8012	47.53	56	69.298	0	0	0	0	10.4242	10.5655	10.834	11.22	11.6211	12.002	12.3541	12.6769	12.9725	13.2432	12.0856	8.61224	11.4513	11.3451	13.1881	14.3806	14.8792	14.7478	13.2258	12.9673	17.7609	19.2176	20.0196	20.6148	21.0783	21.4522	21.7641	22.0313	22.265	22.4723	21.2139	19.3007	22.0617	21.2561	22.4573	24.1345
54	2018-09-27	-7.335	9.83	15.72	5.89	12.8012	47.53	56	69.298	0	0	0	0	10.4242	10.5655	10.834	11.22	11.6211	12.002	12.3541	12.6769	12.9725	13.2432	12.0856	8.61224	11.4513	11.3451	13.1881	14.3806	14.8792	14.7478	13.2258	12.9673	17.7609	19.2176	20.0196	20.6148	21.0783	21.4522	21.7641	22.0313	22.265	22.4723	21.2139	19.3007	22.0617	21.2561	22.4573	24.1345
55	2018-09-27	-8.24	9.83	15.72	5.89	12.8012	47.53	56	69.298	0	0	0	0	10.4242	10.5655	10.834	11.22	11.6211	12.002	12.3541	12.6769	12.9725	13.2432	12.0856	8.61224	11.4513	11.3451	13.1881	14.3806	14.8792	14.7478	13.2258	12.9673	17.7609	19.2176	20.0196	20.6148	21.0783	21.4522	21.7641	22.0313	22.265	22.4723	21.2139	19.3007	22.0617	21.2561	22.4573	24.1345
56	2018-09-27	-10.485	9.83	15.72	5.89	12.8012	47.53	56	69.298	0	0	0	0	10.4242	10.5655	10.834	11.22	11.6211	12.002	12.3541	12.6769	12.9725	13.2432	12.0856	8.61224	11.4513	11.3451	13.1881	14.3806	14.8792	14.7478	13.2258	12.9673	17.7609	19.2176	20.0196	20.6148	21.0783	21.4522	21.7641	22.0313	22.265	22.4723	21.2139	19.3007	22.0617	21.2561	22.4573	24.1345
57	2018-09-27	-8.41	9.83	15.72	5.89	12.8012	47.53	56	69.298	0	0	0	0	10.4242	10.5655	10.834	11.22	11.6211	12.002	12.3541	12.6769	12.9725	13.2432	12.0856	8.61224	11.4513	11.3451	13.1881	14.3806	14.8792	14.7478	13.2258	12.9673	17.7609	19.2176	20.0196	20.6148	21.0783	21.4522	21.7641	22.0313	22.265	22.4723	21.2139	19.3007	22.0617	21.2561	22.4573	24.1345
58	2018-09-27	-8.36	9.83	15.72	5.89	12.8012	47.53	56	69.298	0	0	0	0	10.4242	10.5655	10.834	11.22	11.6211	12.002	12.3541	12.6769	12.9725	13.2432	12.0856	8.61224	11.4513	11.3451	13.1881	14.3806	14.8792	14.7478	13.2258	12.9673	17.7609	19.2176	20.0196	20.6148	21.0783	21.4522	21.7641	22.0313	22.265	22.4723	21.2139	19.3007	22.0617	21.2561	22.4573	24.1345
59	2018-09-27	-8.67	9.83	15.72	5.89	12.8012	47.53	56	69.298	0	0	0	0	10.4242	10.5655	10.834	11.22	11.6211	12.002	12.3541	12.6769	12.9725	13.2432	12.0856	8.61224	11.4513	11.3451	13.1881	14.3806	14.8792	14.7478	13.2258	12.9673	17.7609	19.2176	20.0196	20.6148	21.0783	21.4522	21.7641	22.0313	22.265	22.4723	21.2139	19.3007	22.0617	21.2561	22.4573	24.1345
60	2018-09-27	-10.94	9.83	15.72	5.89	12.8012	47.53	56	69.298	0	0	0	0	10.4242	10.5655	10.834	11.22	11.6211	12.002	12.3541	12.6769	12.9725	13.2432	12.0856	8.61224	11.4513	11.3451	13.1881	14.3806	14.8792	14.7478	13.2258	12.9673	17.7609	19.2176	20.0196	20.6148	21.0783	21.4522	21.7641	22.0313	22.265	22.4723	21.2139	19.3007	22.0617	21.2561	22.4573	24.1345
61	2018-09-27	-7.51	9.83	15.72	5.89	12.8012	47.53	56	69.298	0	0	0	0	10.4242	10.5655	10.834	11.22	11.6211	12.002	12.3541	12.6769	12.9725	13.2432	12.0856	8.61224	11.4513	11.3451	13.1881	14.3806	14.8792	14.7478	13.2258	12.9673	17.7609	19.2176	20.0196	20.6148	21.0783	21.4522	21.7641	22.0313	22.265	22.4723	21.2139	19.3007	22.0617	21.2561	22.4573	24.1345
62	2018-09-27	-5.73	9.83	15.72	5.89	12.8012	47.53	56	69.298	0	0	0	0	10.4242	10.5655	10.834	11.22	11.6211	12.002	12.3541	12.6769	12.9725	13.2432	12.0856	8.61224	11.4513	11.3451	13.1881	14.3806	14.8792	14.7478	13.2258	12.9673	17.7609	19.2176	20.0196	20.6148	21.0783	21.4522	21.7641	22.0313	22.265	22.4723	21.2139	19.3007	22.0617	21.2561	22.4573	24.1345
63	2018-10-03	-12.1	12.17	16.78	4.61	14.0879	69.8364	91.5	107.162	0	0	0	0	12.03	11.4324	11.122	11.0445	11.1083	11.252	11.439	11.6476	11.865	12.0834	11.7401	9.75765	9.92168	10.9052	9.53036	10.7023	10.8171	12.1384	13.1536	13.7108	17.5664	17.4915	17.6783	18.0273	18.4218	18.8128	19.1825	19.5257	19.8423	20.1339	15.8251	16.4401	17.542	19.3858	19.1075	20.6177
64	2018-10-03	-6.3	12.17	16.78	4.61	14.0879	69.8364	91.5	107.162	0	0	0	0	12.03	11.4324	11.122	11.0445	11.1083	11.252	11.439	11.6476	11.865	12.0834	11.7401	9.75765	9.92168	10.9052	9.53036	10.7023	10.8171	12.1384	13.1536	13.7108	17.5664	17.4915	17.6783	18.0273	18.4218	18.8128	19.1825	19.5257	19.8423	20.1339	15.8251	16.4401	17.542	19.3858	19.1075	20.6177
65	2018-10-03	-5.5	12.17	16.78	4.61	14.0879	69.8364	91.5	107.162	0	0	0	0	12.03	11.4324	11.122	11.0445	11.1083	11.252	11.439	11.6476	11.865	12.0834	11.7401	9.75765	9.92168	10.9052	9.53036	10.7023	10.8171	12.1384	13.1536	13.7108	17.5664	17.4915	17.6783	18.0273	18.4218	18.8128	19.1825	19.5257	19.8423	20.1339	15.8251	16.4401	17.542	19.3858	19.1075	20.6177
66	2018-10-03	-8.3	12.17	16.78	4.61	14.0879	69.8364	91.5	107.162	0	0	0	0	12.03	11.4324	11.122	11.0445	11.1083	11.252	11.439	11.6476	11.865	12.0834	11.7401	9.75765	9.92168	10.9052	9.53036	10.7023	10.8171	12.1384	13.1536	13.7108	17.5664	17.4915	17.6783	18.0273	18.4218	18.8128	19.1825	19.5257	19.8423	20.1339	15.8251	16.4401	17.542	19.3858	19.1075	20.6177
67	2018-10-03	-9.6	12.17	16.78	4.61	14.0879	69.8364	91.5	107.162	0	0	0	0	12.03	11.4324	11.122	11.0445	11.1083	11.252	11.439	11.6476	11.865	12.0834	11.7401	9.75765	9.92168	10.9052	9.53036	10.7023	10.8171	12.1384	13.1536	13.7108	17.5664	17.4915	17.6783	18.0273	18.4218	18.8128	19.1825	19.5257	19.8423	20.1339	15.8251	16.4401	17.542	19.3858	19.1075	20.6177
68	2018-10-03	-10.9	12.17	16.78	4.61	14.0879	69.8364	91.5	107.162	0	0	0	0	12.03	11.4324	11.122	11.0445	11.1083	11.252	11.439	11.6476	11.865	12.0834	11.7401	9.75765	9.92168	10.9052	9.53036	10.7023	10.8171	12.1384	13.1536	13.7108	17.5664	17.4915	17.6783	18.0273	18.4218	18.8128	19.1825	19.5257	19.8423	20.1339	15.8251	16.4401	17.542	19.3858	19.1075	20.6177
69	2018-10-03	-8.6	12.17	16.78	4.61	14.0879	69.8364	91.5	107.162	0	0	0	0	12.03	11.4324	11.122	11.0445	11.1083	11.252	11.439	11.6476	11.865	12.0834	11.7401	9.75765	9.92168	10.9052	9.53036	10.7023	10.8171	12.1384	13.1536	13.7108	17.5664	17.4915	17.6783	18.0273	18.4218	18.8128	19.1825	19.5257	19.8423	20.1339	15.8251	16.4401	17.542	19.3858	19.1075	20.6177
70	2018-10-03	-9.1	12.17	16.78	4.61	14.0879	69.8364	91.5	107.162	0	0	0	0	12.03	11.4324	11.122	11.0445	11.1083	11.252	11.439	11.6476	11.865	12.0834	11.7401	9.75765	9.92168	10.9052	9.53036	10.7023	10.8171	12.1384	13.1536	13.7108	17.5664	17.4915	17.6783	18.0273	18.4218	18.8128	19.1825	19.5257	19.8423	20.1339	15.8251	16.4401	17.542	19.3858	19.1075	20.6177
71	2018-10-03	-9.1	12.17	16.78	4.61	14.0879	69.8364	91.5	107.162	0	0	0	0	12.03	11.4324	11.122	11.0445	11.1083	11.252	11.439	11.6476	11.865	12.0834	11.7401	9.75765	9.92168	10.9052	9.53036	10.7023	10.8171	12.1384	13.1536	13.7108	17.5664	17.4915	17.6783	18.0273	18.4218	18.8128	19.1825	19.5257	19.8423	20.1339	15.8251	16.4401	17.542	19.3858	19.1075	20.6177
72	2018-10-03	-8.7	12.17	16.78	4.61	14.0879	69.8364	91.5	107.162	0	0	0	0	12.03	11.4324	11.122	11.0445	11.1083	11.252	11.439	11.6476	11.865	12.0834	11.7401	9.75765	9.92168	10.9052	9.53036	10.7023	10.8171	12.1384	13.1536	13.7108	17.5664	17.4915	17.6783	18.0273	18.4218	18.8128	19.1825	19.5257	19.8423	20.1339	15.8251	16.4401	17.542	19.3858	19.1075	20.6177
73	2018-10-03	-8.3	12.17	16.78	4.61	14.0879	69.8364	91.5	107.162	0	0	0	0	12.03	11.4324	11.122	11.0445	11.1083	11.252	11.439	11.6476	11.865	12.0834	11.7401	9.75765	9.92168	10.9052	9.53036	10.7023	10.8171	12.1384	13.1536	13.7108	17.5664	17.4915	17.6783	18.0273	18.4218	18.8128	19.1825	19.5257	19.8423	20.1339	15.8251	16.4401	17.542	19.3858	19.1075	20.6177
74	2018-10-03	-9.2	12.17	16.78	4.61	14.0879	69.8364	91.5	107.162	0	0	0	0	12.03	11.4324	11.122	11.0445	11.1083	11.252	11.439	11.6476	11.865	12.0834	11.7401	9.75765	9.92168	10.9052	9.53036	10.7023	10.8171	12.1384	13.1536	13.7108	17.5664	17.4915	17.6783	18.0273	18.4218	18.8128	19.1825	19.5257	19.8423	20.1339	15.8251	16.4401	17.542	19.3858	19.1075	20.6177
75	2018-10-03	-7.1	12.17	16.78	4.61	14.0879	69.8364	91.5	107.162	0	0	0	0	12.03	11.4324	11.122	11.0445	11.1083	11.252	11.439	11.6476	11.865	12.0834	11.7401	9.75765	9.92168	10.9052	9.53036	10.7023	10.8171	12.1384	13.1536	13.7108	17.5664	17.4915	17.6783	18.0273	18.4218	18.8128	19.1825	19.5257	19.8423	20.1339	15.8251	16.4401	17.542	19.3858	19.1075	20.6177
76	2018-10-03	-8.8	12.17	16.78	4.61	14.0879	69.8364	91.5	107.162	0	0	0	0	12.03	11.4324	11.122	11.0445	11.1083	11.252	11.439	11.6476	11.865	12.0834	11.7401	9.75765	9.92168	10.9052	9.53036	10.7023	10.8171	12.1384	13.1536	13.7108	17.5664	17.4915	17.6783	18.0273	18.4218	18.8128	19.1825	19.5257	19.8423	20.1339	15.8251	16.4401	17.542	19.3858	19.1075	20.6177
77	2018-10-03	-10.4	12.17	16.78	4.61	14.0879	69.8364	91.5	107.162	0	0	0	0	12.03	11.4324	11.122	11.0445	11.1083	11.252	11.439	11.6476	11.865	12.0834	11.7401	9.75765	9.92168	10.9052	9.53036	10.7023	10.8171	12.1384	13.1536	13.7108	17.5664	17.4915	17.6783	18.0273	18.4218	18.8128	19.1825	19.5257	19.8423	20.1339	15.8251	16.4401	17.542	19.3858	19.1075	20.6177
78	2018-10-03	-8.4	12.17	16.78	4.61	14.0879	69.8364	91.5	107.162	0	0	0	0	12.03	11.4324	11.122	11.0445	11.1083	11.252	11.439	11.6476	11.865	12.0834	11.7401	9.75765	9.92168	10.9052	9.53036	10.7023	10.8171	12.1384	13.1536	13.7108	17.5664	17.4915	17.6783	18.0273	18.4218	18.8128	19.1825	19.5257	19.8423	20.1339	15.8251	16.4401	17.542	19.3858	19.1075	20.6177
79	2018-10-03	-8	12.17	16.78	4.61	14.0879	69.8364	91.5	107.162	0	0	0	0	12.03	11.4324	11.122	11.0445	11.1083	11.252	11.439	11.6476	11.865	12.0834	11.7401	9.75765	9.92168	10.9052	9.53036	10.7023	10.8171	12.1384	13.1536	13.7108	17.5664	17.4915	17.6783	18.0273	18.4218	18.8128	19.1825	19.5257	19.8423	20.1339	15.8251	16.4401	17.542	19.3858	19.1075	20.6177
80	2018-10-03	-6.1	12.17	16.78	4.61	14.0879	69.8364	91.5	107.162	0	0	0	0	12.03	11.4324	11.122	11.0445	11.1083	11.252	11.439	11.6476	11.865	12.0834	11.7401	9.75765	9.92168	10.9052	9.53036	10.7023	10.8171	12.1384	13.1536	13.7108	17.5664	17.4915	17.6783	18.0273	18.4218	18.8128	19.1825	19.5257	19.8423	20.1339	15.8251	16.4401	17.542	19.3858	19.1075	20.6177
81	2018-10-03	-7.4	12.17	16.78	4.61	14.0879	69.8364	91.5	107.162	0	0	0	0	12.03	11.4324	11.122	11.0445	11.1083	11.252	11.439	11.6476	11.865	12.0834	11.7401	9.75765	9.92168	10.9052	9.53036	10.7023	10.8171	12.1384	13.1536	13.7108	17.5664	17.4915	17.6783	18.0273	18.4218	18.8128	19.1825	19.5257	19.8423	20.1339	15.8251	16.4401	17.542	19.3858	19.1075	20.6177
82	2018-10-03	-5.6	12.17	16.78	4.61	14.0879	69.8364	91.5	107.162	0	0	0	0	12.03	11.4324	11.122	11.0445	11.1083	11.252	11.439	11.6476	11.865	12.0834	11.7401	9.75765	9.92168	10.9052	9.53036	10.7023	10.8171	12.1384	13.1536	13.7108	17.5664	17.4915	17.6783	18.0273	18.4218	18.8128	19.1825	19.5257	19.8423	20.1339	15.8251	16.4401	17.542	19.3858	19.1075	20.6177
83	2018-10-03	-11.6	12.17	16.78	4.61	14.0879	69.8364	91.5	107.162	0	0	0	0	12.03	11.4324	11.122	11.0445	11.1083	11.252	11.439	11.6476	11.865	12.0834	11.7401	9.75765	9.92168	10.9052	9.53036	10.7023	10.8171	12.1384	13.1536	13.7108	17.5664	17.4915	17.6783	18.0273	18.4218	18.8128	19.1825	19.5257	19.8423	20.1339	15.8251	16.4401	17.542	19.3858	19.1075	20.6177
84	2018-10-03	-10.85	12.17	16.78	4.61	14.0879	69.8364	91.5	107.162	0	0	0	0	12.03	11.4324	11.122	11.0445	11.1083	11.252	11.439	11.6476	11.865	12.0834	11.7401	9.75765	9.92168	10.9052	9.53036	10.7023	10.8171	12.1384	13.1536	13.7108	17.5664	17.4915	17.6783	18.0273	18.4218	18.8128	19.1825	19.5257	19.8423	20.1339	15.8251	16.4401	17.542	19.3858	19.1075	20.6177
85	2018-10-03	-9.3	12.17	16.78	4.61	14.0879	69.8364	91.5	107.162	0	0	0	0	12.03	11.4324	11.122	11.0445	11.1083	11.252	11.439	11.6476	11.865	12.0834	11.7401	9.75765	9.92168	10.9052	9.53036	10.7023	10.8171	12.1384	13.1536	13.7108	17.5664	17.4915	17.6783	18.0273	18.4218	18.8128	19.1825	19.5257	19.8423	20.1339	15.8251	16.4401	17.542	19.3858	19.1075	20.6177
86	2018-10-03	-7.9	12.17	16.78	4.61	14.0879	69.8364	91.5	107.162	0	0	0	0	12.03	11.4324	11.122	11.0445	11.1083	11.252	11.439	11.6476	11.865	12.0834	11.7401	9.75765	9.92168	10.9052	9.53036	10.7023	10.8171	12.1384	13.1536	13.7108	17.5664	17.4915	17.6783	18.0273	18.4218	18.8128	19.1825	19.5257	19.8423	20.1339	15.8251	16.4401	17.542	19.3858	19.1075	20.6177
87	2018-10-03	-7.9	12.17	16.78	4.61	14.0879	69.8364	91.5	107.162	0	0	0	0	12.03	11.4324	11.122	11.0445	11.1083	11.252	11.439	11.6476	11.865	12.0834	11.7401	9.75765	9.92168	10.9052	9.53036	10.7023	10.8171	12.1384	13.1536	13.7108	17.5664	17.4915	17.6783	18.0273	18.4218	18.8128	19.1825	19.5257	19.8423	20.1339	15.8251	16.4401	17.542	19.3858	19.1075	20.6177
88	2018-10-03	-10.7	12.17	16.78	4.61	14.0879	69.8364	91.5	107.162	0	0	0	0	12.03	11.4324	11.122	11.0445	11.1083	11.252	11.439	11.6476	11.865	12.0834	11.7401	9.75765	9.92168	10.9052	9.53036	10.7023	10.8171	12.1384	13.1536	13.7108	17.5664	17.4915	17.6783	18.0273	18.4218	18.8128	19.1825	19.5257	19.8423	20.1339	15.8251	16.4401	17.542	19.3858	19.1075	20.6177
89	2018-10-03	-8.1	12.17	16.78	4.61	14.0879	69.8364	91.5	107.162	0	0	0	0	12.03	11.4324	11.122	11.0445	11.1083	11.252	11.439	11.6476	11.865	12.0834	11.7401	9.75765	9.92168	10.9052	9.53036	10.7023	10.8171	12.1384	13.1536	13.7108	17.5664	17.4915	17.6783	18.0273	18.4218	18.8128	19.1825	19.5257	19.8423	20.1339	15.8251	16.4401	17.542	19.3858	19.1075	20.6177
90	2018-10-03	-9.8	12.17	16.78	4.61	14.0879	69.8364	91.5	107.162	0	0	0	0	12.03	11.4324	11.122	11.0445	11.1083	11.252	11.439	11.6476	11.865	12.0834	11.7401	9.75765	9.92168	10.9052	9.53036	10.7023	10.8171	12.1384	13.1536	13.7108	17.5664	17.4915	17.6783	18.0273	18.4218	18.8128	19.1825	19.5257	19.8423	20.1339	15.8251	16.4401	17.542	19.3858	19.1075	20.6177
91	2018-10-03	-9.1	12.17	16.78	4.61	14.0879	69.8364	91.5	107.162	0	0	0	0	12.03	11.4324	11.122	11.0445	11.1083	11.252	11.439	11.6476	11.865	12.0834	11.7401	9.75765	9.92168	10.9052	9.53036	10.7023	10.8171	12.1384	13.1536	13.7108	17.5664	17.4915	17.6783	18.0273	18.4218	18.8128	19.1825	19.5257	19.8423	20.1339	15.8251	16.4401	17.542	19.3858	19.1075	20.6177
92	2018-10-03	-10.5	12.17	16.78	4.61	14.0879	69.8364	91.5	107.162	0	0	0	0	12.03	11.4324	11.122	11.0445	11.1083	11.252	11.439	11.6476	11.865	12.0834	11.7401	9.75765	9.92168	10.9052	9.53036	10.7023	10.8171	12.1384	13.1536	13.7108	17.5664	17.4915	17.6783	18.0273	18.4218	18.8128	19.1825	19.5257	19.8423	20.1339	15.8251	16.4401	17.542	19.3858	19.1075	20.6177
93	2018-10-03	-8.8	12.17	16.78	4.61	14.0879	69.8364	91.5	107.162	0	0	0	0	12.03	11.4324	11.122	11.0445	11.1083	11.252	11.439	11.6476	11.865	12.0834	11.7401	9.75765	9.92168	10.9052	9.53036	10.7023	10.8171	12.1384	13.1536	13.7108	17.5664	17.4915	17.6783	18.0273	18.4218	18.8128	19.1825	19.5257	19.8423	20.1339	15.8251	16.4401	17.542	19.3858	19.1075	20.6177
94	2018-10-03	-7.8	12.17	16.78	4.61	14.0879	69.8364	91.5	107.162	0	0	0	0	12.03	11.4324	11.122	11.0445	11.1083	11.252	11.439	11.6476	11.865	12.0834	11.7401	9.75765	9.92168	10.9052	9.53036	10.7023	10.8171	12.1384	13.1536	13.7108	17.5664	17.4915	17.6783	18.0273	18.4218	18.8128	19.1825	19.5257	19.8423	20.1339	15.8251	16.4401	17.542	19.3858	19.1075	20.6177
95	2018-10-09	-12.3	19.28	27.67	8.39	22.9992	86.4703	113.5	133.772	0	0	0	0	16.5611	14.1277	13.0342	12.4511	12.1298	11.9665	11.9058	11.9136	11.9677	12.0531	12.2813	9.29086	10.8109	11.1459	10.1027	9.92489	10.4035	9.49871	10.1866	10.2911	26.5818	24.7206	23.4673	22.6499	22.134	21.8203	21.6411	21.5522	21.5241	21.5374	22.1235	20.5585	19.835	18.739	17.7065	17.8818
96	2018-10-09	-8.9	19.28	27.67	8.39	22.9992	86.4703	113.5	133.772	0	0	0	0	16.5611	14.1277	13.0342	12.4511	12.1298	11.9665	11.9058	11.9136	11.9677	12.0531	12.2813	9.29086	10.8109	11.1459	10.1027	9.92489	10.4035	9.49871	10.1866	10.2911	26.5818	24.7206	23.4673	22.6499	22.134	21.8203	21.6411	21.5522	21.5241	21.5374	22.1235	20.5585	19.835	18.739	17.7065	17.8818
97	2018-10-09	-8.8	19.28	27.67	8.39	22.9992	86.4703	113.5	133.772	0	0	0	0	16.5611	14.1277	13.0342	12.4511	12.1298	11.9665	11.9058	11.9136	11.9677	12.0531	12.2813	9.29086	10.8109	11.1459	10.1027	9.92489	10.4035	9.49871	10.1866	10.2911	26.5818	24.7206	23.4673	22.6499	22.134	21.8203	21.6411	21.5522	21.5241	21.5374	22.1235	20.5585	19.835	18.739	17.7065	17.8818
98	2018-10-09	-10.6	19.28	27.67	8.39	22.9992	86.4703	113.5	133.772	0	0	0	0	16.5611	14.1277	13.0342	12.4511	12.1298	11.9665	11.9058	11.9136	11.9677	12.0531	12.2813	9.29086	10.8109	11.1459	10.1027	9.92489	10.4035	9.49871	10.1866	10.2911	26.5818	24.7206	23.4673	22.6499	22.134	21.8203	21.6411	21.5522	21.5241	21.5374	22.1235	20.5585	19.835	18.739	17.7065	17.8818
99	2018-10-09	-8.8	19.28	27.67	8.39	22.9992	86.4703	113.5	133.772	0	0	0	0	16.5611	14.1277	13.0342	12.4511	12.1298	11.9665	11.9058	11.9136	11.9677	12.0531	12.2813	9.29086	10.8109	11.1459	10.1027	9.92489	10.4035	9.49871	10.1866	10.2911	26.5818	24.7206	23.4673	22.6499	22.134	21.8203	21.6411	21.5522	21.5241	21.5374	22.1235	20.5585	19.835	18.739	17.7065	17.8818
100	2018-10-09	-11	19.28	27.67	8.39	22.9992	86.4703	113.5	133.772	0	0	0	0	16.5611	14.1277	13.0342	12.4511	12.1298	11.9665	11.9058	11.9136	11.9677	12.0531	12.2813	9.29086	10.8109	11.1459	10.1027	9.92489	10.4035	9.49871	10.1866	10.2911	26.5818	24.7206	23.4673	22.6499	22.134	21.8203	21.6411	21.5522	21.5241	21.5374	22.1235	20.5585	19.835	18.739	17.7065	17.8818
101	2018-10-09	-10.65	19.28	27.67	8.39	22.9992	86.4703	113.5	133.772	0	0	0	0	16.5611	14.1277	13.0342	12.4511	12.1298	11.9665	11.9058	11.9136	11.9677	12.0531	12.2813	9.29086	10.8109	11.1459	10.1027	9.92489	10.4035	9.49871	10.1866	10.2911	26.5818	24.7206	23.4673	22.6499	22.134	21.8203	21.6411	21.5522	21.5241	21.5374	22.1235	20.5585	19.835	18.739	17.7065	17.8818
102	2018-10-09	-9.65	19.28	27.67	8.39	22.9992	86.4703	113.5	133.772	0	0	0	0	16.5611	14.1277	13.0342	12.4511	12.1298	11.9665	11.9058	11.9136	11.9677	12.0531	12.2813	9.29086	10.8109	11.1459	10.1027	9.92489	10.4035	9.49871	10.1866	10.2911	26.5818	24.7206	23.4673	22.6499	22.134	21.8203	21.6411	21.5522	21.5241	21.5374	22.1235	20.5585	19.835	18.739	17.7065	17.8818
103	2018-10-09	-11.9	19.28	27.67	8.39	22.9992	86.4703	113.5	133.772	0	0	0	0	16.5611	14.1277	13.0342	12.4511	12.1298	11.9665	11.9058	11.9136	11.9677	12.0531	12.2813	9.29086	10.8109	11.1459	10.1027	9.92489	10.4035	9.49871	10.1866	10.2911	26.5818	24.7206	23.4673	22.6499	22.134	21.8203	21.6411	21.5522	21.5241	21.5374	22.1235	20.5585	19.835	18.739	17.7065	17.8818
104	2018-10-09	-11.9	19.28	27.67	8.39	22.9992	86.4703	113.5	133.772	0	0	0	0	16.5611	14.1277	13.0342	12.4511	12.1298	11.9665	11.9058	11.9136	11.9677	12.0531	12.2813	9.29086	10.8109	11.1459	10.1027	9.92489	10.4035	9.49871	10.1866	10.2911	26.5818	24.7206	23.4673	22.6499	22.134	21.8203	21.6411	21.5522	21.5241	21.5374	22.1235	20.5585	19.835	18.739	17.7065	17.8818
105	2018-10-09	-8.5	19.28	27.67	8.39	22.9992	86.4703	113.5	133.772	0	0	0	0	16.5611	14.1277	13.0342	12.4511	12.1298	11.9665	11.9058	11.9136	11.9677	12.0531	12.2813	9.29086	10.8109	11.1459	10.1027	9.92489	10.4035	9.49871	10.1866	10.2911	26.5818	24.7206	23.4673	22.6499	22.134	21.8203	21.6411	21.5522	21.5241	21.5374	22.1235	20.5585	19.835	18.739	17.7065	17.8818
106	2018-10-09	-10	19.28	27.67	8.39	22.9992	86.4703	113.5	133.772	0	0	0	0	16.5611	14.1277	13.0342	12.4511	12.1298	11.9665	11.9058	11.9136	11.9677	12.0531	12.2813	9.29086	10.8109	11.1459	10.1027	9.92489	10.4035	9.49871	10.1866	10.2911	26.5818	24.7206	23.4673	22.6499	22.134	21.8203	21.6411	21.5522	21.5241	21.5374	22.1235	20.5585	19.835	18.739	17.7065	17.8818
107	2018-10-09	-9	19.28	27.67	8.39	22.9992	86.4703	113.5	133.772	0	0	0	0	16.5611	14.1277	13.0342	12.4511	12.1298	11.9665	11.9058	11.9136	11.9677	12.0531	12.2813	9.29086	10.8109	11.1459	10.1027	9.92489	10.4035	9.49871	10.1866	10.2911	26.5818	24.7206	23.4673	22.6499	22.134	21.8203	21.6411	21.5522	21.5241	21.5374	22.1235	20.5585	19.835	18.739	17.7065	17.8818
108	2018-10-09	-11.2	19.28	27.67	8.39	22.9992	86.4703	113.5	133.772	0	0	0	0	16.5611	14.1277	13.0342	12.4511	12.1298	11.9665	11.9058	11.9136	11.9677	12.0531	12.2813	9.29086	10.8109	11.1459	10.1027	9.92489	10.4035	9.49871	10.1866	10.2911	26.5818	24.7206	23.4673	22.6499	22.134	21.8203	21.6411	21.5522	21.5241	21.5374	22.1235	20.5585	19.835	18.739	17.7065	17.8818
109	2018-10-09	-12.2	19.28	27.67	8.39	22.9992	86.4703	113.5	133.772	0	0	0	0	16.5611	14.1277	13.0342	12.4511	12.1298	11.9665	11.9058	11.9136	11.9677	12.0531	12.2813	9.29086	10.8109	11.1459	10.1027	9.92489	10.4035	9.49871	10.1866	10.2911	26.5818	24.7206	23.4673	22.6499	22.134	21.8203	21.6411	21.5522	21.5241	21.5374	22.1235	20.5585	19.835	18.739	17.7065	17.8818
110	2018-10-09	-8.7	19.28	27.67	8.39	22.9992	86.4703	113.5	133.772	0	0	0	0	16.5611	14.1277	13.0342	12.4511	12.1298	11.9665	11.9058	11.9136	11.9677	12.0531	12.2813	9.29086	10.8109	11.1459	10.1027	9.92489	10.4035	9.49871	10.1866	10.2911	26.5818	24.7206	23.4673	22.6499	22.134	21.8203	21.6411	21.5522	21.5241	21.5374	22.1235	20.5585	19.835	18.739	17.7065	17.8818
111	2018-10-09	-8.8	19.28	27.67	8.39	22.9992	86.4703	113.5	133.772	0	0	0	0	16.5611	14.1277	13.0342	12.4511	12.1298	11.9665	11.9058	11.9136	11.9677	12.0531	12.2813	9.29086	10.8109	11.1459	10.1027	9.92489	10.4035	9.49871	10.1866	10.2911	26.5818	24.7206	23.4673	22.6499	22.134	21.8203	21.6411	21.5522	21.5241	21.5374	22.1235	20.5585	19.835	18.739	17.7065	17.8818
112	2018-10-09	-7.6	19.28	27.67	8.39	22.9992	86.4703	113.5	133.772	0	0	0	0	16.5611	14.1277	13.0342	12.4511	12.1298	11.9665	11.9058	11.9136	11.9677	12.0531	12.2813	9.29086	10.8109	11.1459	10.1027	9.92489	10.4035	9.49871	10.1866	10.2911	26.5818	24.7206	23.4673	22.6499	22.134	21.8203	21.6411	21.5522	21.5241	21.5374	22.1235	20.5585	19.835	18.739	17.7065	17.8818
113	2018-10-09	-9.3	19.28	27.67	8.39	22.9992	86.4703	113.5	133.772	0	0	0	0	16.5611	14.1277	13.0342	12.4511	12.1298	11.9665	11.9058	11.9136	11.9677	12.0531	12.2813	9.29086	10.8109	11.1459	10.1027	9.92489	10.4035	9.49871	10.1866	10.2911	26.5818	24.7206	23.4673	22.6499	22.134	21.8203	21.6411	21.5522	21.5241	21.5374	22.1235	20.5585	19.835	18.739	17.7065	17.8818
114	2018-10-09	-10.2	19.28	27.67	8.39	22.9992	86.4703	113.5	133.772	0	0	0	0	16.5611	14.1277	13.0342	12.4511	12.1298	11.9665	11.9058	11.9136	11.9677	12.0531	12.2813	9.29086	10.8109	11.1459	10.1027	9.92489	10.4035	9.49871	10.1866	10.2911	26.5818	24.7206	23.4673	22.6499	22.134	21.8203	21.6411	21.5522	21.5241	21.5374	22.1235	20.5585	19.835	18.739	17.7065	17.8818
115	2018-10-09	-10.7	19.28	27.67	8.39	22.9992	86.4703	113.5	133.772	0	0	0	0	16.5611	14.1277	13.0342	12.4511	12.1298	11.9665	11.9058	11.9136	11.9677	12.0531	12.2813	9.29086	10.8109	11.1459	10.1027	9.92489	10.4035	9.49871	10.1866	10.2911	26.5818	24.7206	23.4673	22.6499	22.134	21.8203	21.6411	21.5522	21.5241	21.5374	22.1235	20.5585	19.835	18.739	17.7065	17.8818
116	2018-10-09	-11.5	19.28	27.67	8.39	22.9992	86.4703	113.5	133.772	0	0	0	0	16.5611	14.1277	13.0342	12.4511	12.1298	11.9665	11.9058	11.9136	11.9677	12.0531	12.2813	9.29086	10.8109	11.1459	10.1027	9.92489	10.4035	9.49871	10.1866	10.2911	26.5818	24.7206	23.4673	22.6499	22.134	21.8203	21.6411	21.5522	21.5241	21.5374	22.1235	20.5585	19.835	18.739	17.7065	17.8818
117	2018-10-09	-10.4	19.28	27.67	8.39	22.9992	86.4703	113.5	133.772	0	0	0	0	16.5611	14.1277	13.0342	12.4511	12.1298	11.9665	11.9058	11.9136	11.9677	12.0531	12.2813	9.29086	10.8109	11.1459	10.1027	9.92489	10.4035	9.49871	10.1866	10.2911	26.5818	24.7206	23.4673	22.6499	22.134	21.8203	21.6411	21.5522	21.5241	21.5374	22.1235	20.5585	19.835	18.739	17.7065	17.8818
118	2018-10-09	-10	19.28	27.67	8.39	22.9992	86.4703	113.5	133.772	0	0	0	0	16.5611	14.1277	13.0342	12.4511	12.1298	11.9665	11.9058	11.9136	11.9677	12.0531	12.2813	9.29086	10.8109	11.1459	10.1027	9.92489	10.4035	9.49871	10.1866	10.2911	26.5818	24.7206	23.4673	22.6499	22.134	21.8203	21.6411	21.5522	21.5241	21.5374	22.1235	20.5585	19.835	18.739	17.7065	17.8818
119	2018-10-09	-9.4	19.28	27.67	8.39	22.9992	86.4703	113.5	133.772	0	0	0	0	16.5611	14.1277	13.0342	12.4511	12.1298	11.9665	11.9058	11.9136	11.9677	12.0531	12.2813	9.29086	10.8109	11.1459	10.1027	9.92489	10.4035	9.49871	10.1866	10.2911	26.5818	24.7206	23.4673	22.6499	22.134	21.8203	21.6411	21.5522	21.5241	21.5374	22.1235	20.5585	19.835	18.739	17.7065	17.8818
120	2018-10-09	-10.5	19.28	27.67	8.39	22.9992	86.4703	113.5	133.772	0	0	0	0	16.5611	14.1277	13.0342	12.4511	12.1298	11.9665	11.9058	11.9136	11.9677	12.0531	12.2813	9.29086	10.8109	11.1459	10.1027	9.92489	10.4035	9.49871	10.1866	10.2911	26.5818	24.7206	23.4673	22.6499	22.134	21.8203	21.6411	21.5522	21.5241	21.5374	22.1235	20.5585	19.835	18.739	17.7065	17.8818
121	2018-10-09	-9.2	19.28	27.67	8.39	22.9992	86.4703	113.5	133.772	0	0	0	0	16.5611	14.1277	13.0342	12.4511	12.1298	11.9665	11.9058	11.9136	11.9677	12.0531	12.2813	9.29086	10.8109	11.1459	10.1027	9.92489	10.4035	9.49871	10.1866	10.2911	26.5818	24.7206	23.4673	22.6499	22.134	21.8203	21.6411	21.5522	21.5241	21.5374	22.1235	20.5585	19.835	18.739	17.7065	17.8818
122	2018-10-09	-10.85	19.28	27.67	8.39	22.9992	86.4703	113.5	133.772	0	0	0	0	16.5611	14.1277	13.0342	12.4511	12.1298	11.9665	11.9058	11.9136	11.9677	12.0531	12.2813	9.29086	10.8109	11.1459	10.1027	9.92489	10.4035	9.49871	10.1866	10.2911	26.5818	24.7206	23.4673	22.6499	22.134	21.8203	21.6411	21.5522	21.5241	21.5374	22.1235	20.5585	19.835	18.739	17.7065	17.8818
123	2018-10-09	-11.6	19.28	27.67	8.39	22.9992	86.4703	113.5	133.772	0	0	0	0	16.5611	14.1277	13.0342	12.4511	12.1298	11.9665	11.9058	11.9136	11.9677	12.0531	12.2813	9.29086	10.8109	11.1459	10.1027	9.92489	10.4035	9.49871	10.1866	10.2911	26.5818	24.7206	23.4673	22.6499	22.134	21.8203	21.6411	21.5522	21.5241	21.5374	22.1235	20.5585	19.835	18.739	17.7065	17.8818
124	2018-10-09	-11.65	19.28	27.67	8.39	22.9992	86.4703	113.5	133.772	0	0	0	0	16.5611	14.1277	13.0342	12.4511	12.1298	11.9665	11.9058	11.9136	11.9677	12.0531	12.2813	9.29086	10.8109	11.1459	10.1027	9.92489	10.4035	9.49871	10.1866	10.2911	26.5818	24.7206	23.4673	22.6499	22.134	21.8203	21.6411	21.5522	21.5241	21.5374	22.1235	20.5585	19.835	18.739	17.7065	17.8818
125	2018-10-09	-10.1	19.28	27.67	8.39	22.9992	86.4703	113.5	133.772	0	0	0	0	16.5611	14.1277	13.0342	12.4511	12.1298	11.9665	11.9058	11.9136	11.9677	12.0531	12.2813	9.29086	10.8109	11.1459	10.1027	9.92489	10.4035	9.49871	10.1866	10.2911	26.5818	24.7206	23.4673	22.6499	22.134	21.8203	21.6411	21.5522	21.5241	21.5374	22.1235	20.5585	19.835	18.739	17.7065	17.8818
126	2018-10-09	-9.5	19.28	27.67	8.39	22.9992	86.4703	113.5	133.772	0	0	0	0	16.5611	14.1277	13.0342	12.4511	12.1298	11.9665	11.9058	11.9136	11.9677	12.0531	12.2813	9.29086	10.8109	11.1459	10.1027	9.92489	10.4035	9.49871	10.1866	10.2911	26.5818	24.7206	23.4673	22.6499	22.134	21.8203	21.6411	21.5522	21.5241	21.5374	22.1235	20.5585	19.835	18.739	17.7065	17.8818
127	2018-10-17	-12.7	3.11	10.33	7.22	7.33042	182.188	197.5	241.528	0	0	0	0	3.53568	4.57787	5.64813	6.51302	7.17808	7.70094	8.12963	8.49619	8.82072	9.1156	5.10185	4.3275	7.72558	11.3838	10.6455	9.29085	9.60971	9.84548	9.29705	9.17416	11.0233	12.5124	13.7897	14.8024	15.5786	16.1855	16.6782	17.0933	17.4541	17.7755	15.018	12.5212	15.0987	19.3946	19.6911	19.1627
128	2018-10-17	-8.6	3.11	10.33	7.22	7.33042	182.188	197.5	241.528	0	0	0	0	3.53568	4.57787	5.64813	6.51302	7.17808	7.70094	8.12963	8.49619	8.82072	9.1156	5.10185	4.3275	7.72558	11.3838	10.6455	9.29085	9.60971	9.84548	9.29705	9.17416	11.0233	12.5124	13.7897	14.8024	15.5786	16.1855	16.6782	17.0933	17.4541	17.7755	15.018	12.5212	15.0987	19.3946	19.6911	19.1627
129	2018-10-17	-7.7	3.11	10.33	7.22	7.33042	182.188	197.5	241.528	0	0	0	0	3.53568	4.57787	5.64813	6.51302	7.17808	7.70094	8.12963	8.49619	8.82072	9.1156	5.10185	4.3275	7.72558	11.3838	10.6455	9.29085	9.60971	9.84548	9.29705	9.17416	11.0233	12.5124	13.7897	14.8024	15.5786	16.1855	16.6782	17.0933	17.4541	17.7755	15.018	12.5212	15.0987	19.3946	19.6911	19.1627
130	2018-10-17	-10.2	3.11	10.33	7.22	7.33042	182.188	197.5	241.528	0	0	0	0	3.53568	4.57787	5.64813	6.51302	7.17808	7.70094	8.12963	8.49619	8.82072	9.1156	5.10185	4.3275	7.72558	11.3838	10.6455	9.29085	9.60971	9.84548	9.29705	9.17416	11.0233	12.5124	13.7897	14.8024	15.5786	16.1855	16.6782	17.0933	17.4541	17.7755	15.018	12.5212	15.0987	19.3946	19.6911	19.1627
131	2018-10-17	-11.25	3.11	10.33	7.22	7.33042	182.188	197.5	241.528	0	0	0	0	3.53568	4.57787	5.64813	6.51302	7.17808	7.70094	8.12963	8.49619	8.82072	9.1156	5.10185	4.3275	7.72558	11.3838	10.6455	9.29085	9.60971	9.84548	9.29705	9.17416	11.0233	12.5124	13.7897	14.8024	15.5786	16.1855	16.6782	17.0933	17.4541	17.7755	15.018	12.5212	15.0987	19.3946	19.6911	19.1627
132	2018-10-17	-11.9	3.11	10.33	7.22	7.33042	182.188	197.5	241.528	0	0	0	0	3.53568	4.57787	5.64813	6.51302	7.17808	7.70094	8.12963	8.49619	8.82072	9.1156	5.10185	4.3275	7.72558	11.3838	10.6455	9.29085	9.60971	9.84548	9.29705	9.17416	11.0233	12.5124	13.7897	14.8024	15.5786	16.1855	16.6782	17.0933	17.4541	17.7755	15.018	12.5212	15.0987	19.3946	19.6911	19.1627
133	2018-10-17	-9.7	3.11	10.33	7.22	7.33042	182.188	197.5	241.528	0	0	0	0	3.53568	4.57787	5.64813	6.51302	7.17808	7.70094	8.12963	8.49619	8.82072	9.1156	5.10185	4.3275	7.72558	11.3838	10.6455	9.29085	9.60971	9.84548	9.29705	9.17416	11.0233	12.5124	13.7897	14.8024	15.5786	16.1855	16.6782	17.0933	17.4541	17.7755	15.018	12.5212	15.0987	19.3946	19.6911	19.1627
134	2018-10-17	-10.9	3.11	10.33	7.22	7.33042	182.188	197.5	241.528	0	0	0	0	3.53568	4.57787	5.64813	6.51302	7.17808	7.70094	8.12963	8.49619	8.82072	9.1156	5.10185	4.3275	7.72558	11.3838	10.6455	9.29085	9.60971	9.84548	9.29705	9.17416	11.0233	12.5124	13.7897	14.8024	15.5786	16.1855	16.6782	17.0933	17.4541	17.7755	15.018	12.5212	15.0987	19.3946	19.6911	19.1627
135	2018-10-17	-12.5	3.11	10.33	7.22	7.33042	182.188	197.5	241.528	0	0	0	0	3.53568	4.57787	5.64813	6.51302	7.17808	7.70094	8.12963	8.49619	8.82072	9.1156	5.10185	4.3275	7.72558	11.3838	10.6455	9.29085	9.60971	9.84548	9.29705	9.17416	11.0233	12.5124	13.7897	14.8024	15.5786	16.1855	16.6782	17.0933	17.4541	17.7755	15.018	12.5212	15.0987	19.3946	19.6911	19.1627
136	2018-10-17	-11.5	3.11	10.33	7.22	7.33042	182.188	197.5	241.528	0	0	0	0	3.53568	4.57787	5.64813	6.51302	7.17808	7.70094	8.12963	8.49619	8.82072	9.1156	5.10185	4.3275	7.72558	11.3838	10.6455	9.29085	9.60971	9.84548	9.29705	9.17416	11.0233	12.5124	13.7897	14.8024	15.5786	16.1855	16.6782	17.0933	17.4541	17.7755	15.018	12.5212	15.0987	19.3946	19.6911	19.1627
137	2018-10-17	-10.1	3.11	10.33	7.22	7.33042	182.188	197.5	241.528	0	0	0	0	3.53568	4.57787	5.64813	6.51302	7.17808	7.70094	8.12963	8.49619	8.82072	9.1156	5.10185	4.3275	7.72558	11.3838	10.6455	9.29085	9.60971	9.84548	9.29705	9.17416	11.0233	12.5124	13.7897	14.8024	15.5786	16.1855	16.6782	17.0933	17.4541	17.7755	15.018	12.5212	15.0987	19.3946	19.6911	19.1627
138	2018-10-17	-8.2	3.11	10.33	7.22	7.33042	182.188	197.5	241.528	0	0	0	0	3.53568	4.57787	5.64813	6.51302	7.17808	7.70094	8.12963	8.49619	8.82072	9.1156	5.10185	4.3275	7.72558	11.3838	10.6455	9.29085	9.60971	9.84548	9.29705	9.17416	11.0233	12.5124	13.7897	14.8024	15.5786	16.1855	16.6782	17.0933	17.4541	17.7755	15.018	12.5212	15.0987	19.3946	19.6911	19.1627
139	2018-10-17	-8.8	3.11	10.33	7.22	7.33042	182.188	197.5	241.528	0	0	0	0	3.53568	4.57787	5.64813	6.51302	7.17808	7.70094	8.12963	8.49619	8.82072	9.1156	5.10185	4.3275	7.72558	11.3838	10.6455	9.29085	9.60971	9.84548	9.29705	9.17416	11.0233	12.5124	13.7897	14.8024	15.5786	16.1855	16.6782	17.0933	17.4541	17.7755	15.018	12.5212	15.0987	19.3946	19.6911	19.1627
140	2018-10-17	-11.2	3.11	10.33	7.22	7.33042	182.188	197.5	241.528	0	0	0	0	3.53568	4.57787	5.64813	6.51302	7.17808	7.70094	8.12963	8.49619	8.82072	9.1156	5.10185	4.3275	7.72558	11.3838	10.6455	9.29085	9.60971	9.84548	9.29705	9.17416	11.0233	12.5124	13.7897	14.8024	15.5786	16.1855	16.6782	17.0933	17.4541	17.7755	15.018	12.5212	15.0987	19.3946	19.6911	19.1627
141	2018-10-17	-11.8	3.11	10.33	7.22	7.33042	182.188	197.5	241.528	0	0	0	0	3.53568	4.57787	5.64813	6.51302	7.17808	7.70094	8.12963	8.49619	8.82072	9.1156	5.10185	4.3275	7.72558	11.3838	10.6455	9.29085	9.60971	9.84548	9.29705	9.17416	11.0233	12.5124	13.7897	14.8024	15.5786	16.1855	16.6782	17.0933	17.4541	17.7755	15.018	12.5212	15.0987	19.3946	19.6911	19.1627
142	2018-10-17	-9	3.11	10.33	7.22	7.33042	182.188	197.5	241.528	0	0	0	0	3.53568	4.57787	5.64813	6.51302	7.17808	7.70094	8.12963	8.49619	8.82072	9.1156	5.10185	4.3275	7.72558	11.3838	10.6455	9.29085	9.60971	9.84548	9.29705	9.17416	11.0233	12.5124	13.7897	14.8024	15.5786	16.1855	16.6782	17.0933	17.4541	17.7755	15.018	12.5212	15.0987	19.3946	19.6911	19.1627
143	2018-10-17	-7.65	3.11	10.33	7.22	7.33042	182.188	197.5	241.528	0	0	0	0	3.53568	4.57787	5.64813	6.51302	7.17808	7.70094	8.12963	8.49619	8.82072	9.1156	5.10185	4.3275	7.72558	11.3838	10.6455	9.29085	9.60971	9.84548	9.29705	9.17416	11.0233	12.5124	13.7897	14.8024	15.5786	16.1855	16.6782	17.0933	17.4541	17.7755	15.018	12.5212	15.0987	19.3946	19.6911	19.1627
144	2018-10-17	-11.3	3.11	10.33	7.22	7.33042	182.188	197.5	241.528	0	0	0	0	3.53568	4.57787	5.64813	6.51302	7.17808	7.70094	8.12963	8.49619	8.82072	9.1156	5.10185	4.3275	7.72558	11.3838	10.6455	9.29085	9.60971	9.84548	9.29705	9.17416	11.0233	12.5124	13.7897	14.8024	15.5786	16.1855	16.6782	17.0933	17.4541	17.7755	15.018	12.5212	15.0987	19.3946	19.6911	19.1627
145	2018-10-17	-9.9	3.11	10.33	7.22	7.33042	182.188	197.5	241.528	0	0	0	0	3.53568	4.57787	5.64813	6.51302	7.17808	7.70094	8.12963	8.49619	8.82072	9.1156	5.10185	4.3275	7.72558	11.3838	10.6455	9.29085	9.60971	9.84548	9.29705	9.17416	11.0233	12.5124	13.7897	14.8024	15.5786	16.1855	16.6782	17.0933	17.4541	17.7755	15.018	12.5212	15.0987	19.3946	19.6911	19.1627
146	2018-10-17	-9.3	3.11	10.33	7.22	7.33042	182.188	197.5	241.528	0	0	0	0	3.53568	4.57787	5.64813	6.51302	7.17808	7.70094	8.12963	8.49619	8.82072	9.1156	5.10185	4.3275	7.72558	11.3838	10.6455	9.29085	9.60971	9.84548	9.29705	9.17416	11.0233	12.5124	13.7897	14.8024	15.5786	16.1855	16.6782	17.0933	17.4541	17.7755	15.018	12.5212	15.0987	19.3946	19.6911	19.1627
147	2018-10-17	-10.3	3.11	10.33	7.22	7.33042	182.188	197.5	241.528	0	0	0	0	3.53568	4.57787	5.64813	6.51302	7.17808	7.70094	8.12963	8.49619	8.82072	9.1156	5.10185	4.3275	7.72558	11.3838	10.6455	9.29085	9.60971	9.84548	9.29705	9.17416	11.0233	12.5124	13.7897	14.8024	15.5786	16.1855	16.6782	17.0933	17.4541	17.7755	15.018	12.5212	15.0987	19.3946	19.6911	19.1627
148	2018-10-17	-11.8	3.11	10.33	7.22	7.33042	182.188	197.5	241.528	0	0	0	0	3.53568	4.57787	5.64813	6.51302	7.17808	7.70094	8.12963	8.49619	8.82072	9.1156	5.10185	4.3275	7.72558	11.3838	10.6455	9.29085	9.60971	9.84548	9.29705	9.17416	11.0233	12.5124	13.7897	14.8024	15.5786	16.1855	16.6782	17.0933	17.4541	17.7755	15.018	12.5212	15.0987	19.3946	19.6911	19.1627
149	2018-10-17	-8.2	3.11	10.33	7.22	7.33042	182.188	197.5	241.528	0	0	0	0	3.53568	4.57787	5.64813	6.51302	7.17808	7.70094	8.12963	8.49619	8.82072	9.1156	5.10185	4.3275	7.72558	11.3838	10.6455	9.29085	9.60971	9.84548	9.29705	9.17416	11.0233	12.5124	13.7897	14.8024	15.5786	16.1855	16.6782	17.0933	17.4541	17.7755	15.018	12.5212	15.0987	19.3946	19.6911	19.1627
150	2018-10-17	-9.1	3.11	10.33	7.22	7.33042	182.188	197.5	241.528	0	0	0	0	3.53568	4.57787	5.64813	6.51302	7.17808	7.70094	8.12963	8.49619	8.82072	9.1156	5.10185	4.3275	7.72558	11.3838	10.6455	9.29085	9.60971	9.84548	9.29705	9.17416	11.0233	12.5124	13.7897	14.8024	15.5786	16.1855	16.6782	17.0933	17.4541	17.7755	15.018	12.5212	15.0987	19.3946	19.6911	19.1627
151	2018-10-17	-9.8	3.11	10.33	7.22	7.33042	182.188	197.5	241.528	0	0	0	0	3.53568	4.57787	5.64813	6.51302	7.17808	7.70094	8.12963	8.49619	8.82072	9.1156	5.10185	4.3275	7.72558	11.3838	10.6455	9.29085	9.60971	9.84548	9.29705	9.17416	11.0233	12.5124	13.7897	14.8024	15.5786	16.1855	16.6782	17.0933	17.4541	17.7755	15.018	12.5212	15.0987	19.3946	19.6911	19.1627
152	2018-10-17	-12.1	3.11	10.33	7.22	7.33042	182.188	197.5	241.528	0	0	0	0	3.53568	4.57787	5.64813	6.51302	7.17808	7.70094	8.12963	8.49619	8.82072	9.1156	5.10185	4.3275	7.72558	11.3838	10.6455	9.29085	9.60971	9.84548	9.29705	9.17416	11.0233	12.5124	13.7897	14.8024	15.5786	16.1855	16.6782	17.0933	17.4541	17.7755	15.018	12.5212	15.0987	19.3946	19.6911	19.1627
153	2018-10-17	-8.3	3.11	10.33	7.22	7.33042	182.188	197.5	241.528	0	0	0	0	3.53568	4.57787	5.64813	6.51302	7.17808	7.70094	8.12963	8.49619	8.82072	9.1156	5.10185	4.3275	7.72558	11.3838	10.6455	9.29085	9.60971	9.84548	9.29705	9.17416	11.0233	12.5124	13.7897	14.8024	15.5786	16.1855	16.6782	17.0933	17.4541	17.7755	15.018	12.5212	15.0987	19.3946	19.6911	19.1627
154	2018-10-17	-11.05	3.11	10.33	7.22	7.33042	182.188	197.5	241.528	0	0	0	0	3.53568	4.57787	5.64813	6.51302	7.17808	7.70094	8.12963	8.49619	8.82072	9.1156	5.10185	4.3275	7.72558	11.3838	10.6455	9.29085	9.60971	9.84548	9.29705	9.17416	11.0233	12.5124	13.7897	14.8024	15.5786	16.1855	16.6782	17.0933	17.4541	17.7755	15.018	12.5212	15.0987	19.3946	19.6911	19.1627
155	2018-10-17	-10.7	3.11	10.33	7.22	7.33042	182.188	197.5	241.528	0	0	0	0	3.53568	4.57787	5.64813	6.51302	7.17808	7.70094	8.12963	8.49619	8.82072	9.1156	5.10185	4.3275	7.72558	11.3838	10.6455	9.29085	9.60971	9.84548	9.29705	9.17416	11.0233	12.5124	13.7897	14.8024	15.5786	16.1855	16.6782	17.0933	17.4541	17.7755	15.018	12.5212	15.0987	19.3946	19.6911	19.1627
156	2018-10-17	-11.3	3.11	10.33	7.22	7.33042	182.188	197.5	241.528	0	0	0	0	3.53568	4.57787	5.64813	6.51302	7.17808	7.70094	8.12963	8.49619	8.82072	9.1156	5.10185	4.3275	7.72558	11.3838	10.6455	9.29085	9.60971	9.84548	9.29705	9.17416	11.0233	12.5124	13.7897	14.8024	15.5786	16.1855	16.6782	17.0933	17.4541	17.7755	15.018	12.5212	15.0987	19.3946	19.6911	19.1627
157	2018-10-17	-10.1	3.11	10.33	7.22	7.33042	182.188	197.5	241.528	0	0	0	0	3.53568	4.57787	5.64813	6.51302	7.17808	7.70094	8.12963	8.49619	8.82072	9.1156	5.10185	4.3275	7.72558	11.3838	10.6455	9.29085	9.60971	9.84548	9.29705	9.17416	11.0233	12.5124	13.7897	14.8024	15.5786	16.1855	16.6782	17.0933	17.4541	17.7755	15.018	12.5212	15.0987	19.3946	19.6911	19.1627
158	2018-10-17	-11.7	3.11	10.33	7.22	7.33042	182.188	197.5	241.528	0	0	0	0	3.53568	4.57787	5.64813	6.51302	7.17808	7.70094	8.12963	8.49619	8.82072	9.1156	5.10185	4.3275	7.72558	11.3838	10.6455	9.29085	9.60971	9.84548	9.29705	9.17416	11.0233	12.5124	13.7897	14.8024	15.5786	16.1855	16.6782	17.0933	17.4541	17.7755	15.018	12.5212	15.0987	19.3946	19.6911	19.1627
159	2018-10-24	-14.55	3.17	5.22	2.05	4.0275	313.219	327	355.97	0	0	0	0	3.70075	3.67838	3.69777	3.91448	4.24338	4.61595	4.99712	5.37143	5.73287	6.0796	3.64994	3.96843	1.95789	2.69778	3.60994	4.26641	6.97345	8.40013	8.45307	8.14631	6.86477	8.31758	9.24145	10.0493	10.7938	11.4752	12.095	12.6588	13.1736	13.6461	10.1419	9.98425	10.1197	10.1117	12.0281	11.691
160	2018-10-24	-9.55	3.17	5.22	2.05	4.0275	313.219	327	355.97	0	0	0	0	3.70075	3.67838	3.69777	3.91448	4.24338	4.61595	4.99712	5.37143	5.73287	6.0796	3.64994	3.96843	1.95789	2.69778	3.60994	4.26641	6.97345	8.40013	8.45307	8.14631	6.86477	8.31758	9.24145	10.0493	10.7938	11.4752	12.095	12.6588	13.1736	13.6461	10.1419	9.98425	10.1197	10.1117	12.0281	11.691
161	2018-10-24	-8.3	3.17	5.22	2.05	4.0275	313.219	327	355.97	0	0	0	0	3.70075	3.67838	3.69777	3.91448	4.24338	4.61595	4.99712	5.37143	5.73287	6.0796	3.64994	3.96843	1.95789	2.69778	3.60994	4.26641	6.97345	8.40013	8.45307	8.14631	6.86477	8.31758	9.24145	10.0493	10.7938	11.4752	12.095	12.6588	13.1736	13.6461	10.1419	9.98425	10.1197	10.1117	12.0281	11.691
162	2018-10-24	-12.5	3.17	5.22	2.05	4.0275	313.219	327	355.97	0	0	0	0	3.70075	3.67838	3.69777	3.91448	4.24338	4.61595	4.99712	5.37143	5.73287	6.0796	3.64994	3.96843	1.95789	2.69778	3.60994	4.26641	6.97345	8.40013	8.45307	8.14631	6.86477	8.31758	9.24145	10.0493	10.7938	11.4752	12.095	12.6588	13.1736	13.6461	10.1419	9.98425	10.1197	10.1117	12.0281	11.691
163	2018-10-24	-13.6	3.17	5.22	2.05	4.0275	313.219	327	355.97	0	0	0	0	3.70075	3.67838	3.69777	3.91448	4.24338	4.61595	4.99712	5.37143	5.73287	6.0796	3.64994	3.96843	1.95789	2.69778	3.60994	4.26641	6.97345	8.40013	8.45307	8.14631	6.86477	8.31758	9.24145	10.0493	10.7938	11.4752	12.095	12.6588	13.1736	13.6461	10.1419	9.98425	10.1197	10.1117	12.0281	11.691
164	2018-10-24	-12.7	3.17	5.22	2.05	4.0275	313.219	327	355.97	0	0	0	0	3.70075	3.67838	3.69777	3.91448	4.24338	4.61595	4.99712	5.37143	5.73287	6.0796	3.64994	3.96843	1.95789	2.69778	3.60994	4.26641	6.97345	8.40013	8.45307	8.14631	6.86477	8.31758	9.24145	10.0493	10.7938	11.4752	12.095	12.6588	13.1736	13.6461	10.1419	9.98425	10.1197	10.1117	12.0281	11.691
165	2018-10-24	-12.5	3.17	5.22	2.05	4.0275	313.219	327	355.97	0	0	0	0	3.70075	3.67838	3.69777	3.91448	4.24338	4.61595	4.99712	5.37143	5.73287	6.0796	3.64994	3.96843	1.95789	2.69778	3.60994	4.26641	6.97345	8.40013	8.45307	8.14631	6.86477	8.31758	9.24145	10.0493	10.7938	11.4752	12.095	12.6588	13.1736	13.6461	10.1419	9.98425	10.1197	10.1117	12.0281	11.691
166	2018-10-24	-10.5	3.17	5.22	2.05	4.0275	313.219	327	355.97	0	0	0	0	3.70075	3.67838	3.69777	3.91448	4.24338	4.61595	4.99712	5.37143	5.73287	6.0796	3.64994	3.96843	1.95789	2.69778	3.60994	4.26641	6.97345	8.40013	8.45307	8.14631	6.86477	8.31758	9.24145	10.0493	10.7938	11.4752	12.095	12.6588	13.1736	13.6461	10.1419	9.98425	10.1197	10.1117	12.0281	11.691
167	2018-10-24	-13.1	3.17	5.22	2.05	4.0275	313.219	327	355.97	0	0	0	0	3.70075	3.67838	3.69777	3.91448	4.24338	4.61595	4.99712	5.37143	5.73287	6.0796	3.64994	3.96843	1.95789	2.69778	3.60994	4.26641	6.97345	8.40013	8.45307	8.14631	6.86477	8.31758	9.24145	10.0493	10.7938	11.4752	12.095	12.6588	13.1736	13.6461	10.1419	9.98425	10.1197	10.1117	12.0281	11.691
168	2018-10-24	-10.45	3.17	5.22	2.05	4.0275	313.219	327	355.97	0	0	0	0	3.70075	3.67838	3.69777	3.91448	4.24338	4.61595	4.99712	5.37143	5.73287	6.0796	3.64994	3.96843	1.95789	2.69778	3.60994	4.26641	6.97345	8.40013	8.45307	8.14631	6.86477	8.31758	9.24145	10.0493	10.7938	11.4752	12.095	12.6588	13.1736	13.6461	10.1419	9.98425	10.1197	10.1117	12.0281	11.691
169	2018-10-24	-9.5	3.17	5.22	2.05	4.0275	313.219	327	355.97	0	0	0	0	3.70075	3.67838	3.69777	3.91448	4.24338	4.61595	4.99712	5.37143	5.73287	6.0796	3.64994	3.96843	1.95789	2.69778	3.60994	4.26641	6.97345	8.40013	8.45307	8.14631	6.86477	8.31758	9.24145	10.0493	10.7938	11.4752	12.095	12.6588	13.1736	13.6461	10.1419	9.98425	10.1197	10.1117	12.0281	11.691
170	2018-10-24	-10.3	3.17	5.22	2.05	4.0275	313.219	327	355.97	0	0	0	0	3.70075	3.67838	3.69777	3.91448	4.24338	4.61595	4.99712	5.37143	5.73287	6.0796	3.64994	3.96843	1.95789	2.69778	3.60994	4.26641	6.97345	8.40013	8.45307	8.14631	6.86477	8.31758	9.24145	10.0493	10.7938	11.4752	12.095	12.6588	13.1736	13.6461	10.1419	9.98425	10.1197	10.1117	12.0281	11.691
171	2018-10-24	-10.95	3.17	5.22	2.05	4.0275	313.219	327	355.97	0	0	0	0	3.70075	3.67838	3.69777	3.91448	4.24338	4.61595	4.99712	5.37143	5.73287	6.0796	3.64994	3.96843	1.95789	2.69778	3.60994	4.26641	6.97345	8.40013	8.45307	8.14631	6.86477	8.31758	9.24145	10.0493	10.7938	11.4752	12.095	12.6588	13.1736	13.6461	10.1419	9.98425	10.1197	10.1117	12.0281	11.691
172	2018-10-24	-12.1	3.17	5.22	2.05	4.0275	313.219	327	355.97	0	0	0	0	3.70075	3.67838	3.69777	3.91448	4.24338	4.61595	4.99712	5.37143	5.73287	6.0796	3.64994	3.96843	1.95789	2.69778	3.60994	4.26641	6.97345	8.40013	8.45307	8.14631	6.86477	8.31758	9.24145	10.0493	10.7938	11.4752	12.095	12.6588	13.1736	13.6461	10.1419	9.98425	10.1197	10.1117	12.0281	11.691
173	2018-10-24	-14.5	3.17	5.22	2.05	4.0275	313.219	327	355.97	0	0	0	0	3.70075	3.67838	3.69777	3.91448	4.24338	4.61595	4.99712	5.37143	5.73287	6.0796	3.64994	3.96843	1.95789	2.69778	3.60994	4.26641	6.97345	8.40013	8.45307	8.14631	6.86477	8.31758	9.24145	10.0493	10.7938	11.4752	12.095	12.6588	13.1736	13.6461	10.1419	9.98425	10.1197	10.1117	12.0281	11.691
174	2018-10-24	-11.3	3.17	5.22	2.05	4.0275	313.219	327	355.97	0	0	0	0	3.70075	3.67838	3.69777	3.91448	4.24338	4.61595	4.99712	5.37143	5.73287	6.0796	3.64994	3.96843	1.95789	2.69778	3.60994	4.26641	6.97345	8.40013	8.45307	8.14631	6.86477	8.31758	9.24145	10.0493	10.7938	11.4752	12.095	12.6588	13.1736	13.6461	10.1419	9.98425	10.1197	10.1117	12.0281	11.691
175	2018-10-24	-10.9	3.17	5.22	2.05	4.0275	313.219	327	355.97	0	0	0	0	3.70075	3.67838	3.69777	3.91448	4.24338	4.61595	4.99712	5.37143	5.73287	6.0796	3.64994	3.96843	1.95789	2.69778	3.60994	4.26641	6.97345	8.40013	8.45307	8.14631	6.86477	8.31758	9.24145	10.0493	10.7938	11.4752	12.095	12.6588	13.1736	13.6461	10.1419	9.98425	10.1197	10.1117	12.0281	11.691
176	2018-10-24	-10.9	3.17	5.22	2.05	4.0275	313.219	327	355.97	0	0	0	0	3.70075	3.67838	3.69777	3.91448	4.24338	4.61595	4.99712	5.37143	5.73287	6.0796	3.64994	3.96843	1.95789	2.69778	3.60994	4.26641	6.97345	8.40013	8.45307	8.14631	6.86477	8.31758	9.24145	10.0493	10.7938	11.4752	12.095	12.6588	13.1736	13.6461	10.1419	9.98425	10.1197	10.1117	12.0281	11.691
177	2018-10-24	-9.9	3.17	5.22	2.05	4.0275	313.219	327	355.97	0	0	0	0	3.70075	3.67838	3.69777	3.91448	4.24338	4.61595	4.99712	5.37143	5.73287	6.0796	3.64994	3.96843	1.95789	2.69778	3.60994	4.26641	6.97345	8.40013	8.45307	8.14631	6.86477	8.31758	9.24145	10.0493	10.7938	11.4752	12.095	12.6588	13.1736	13.6461	10.1419	9.98425	10.1197	10.1117	12.0281	11.691
178	2018-10-24	-11.6	3.17	5.22	2.05	4.0275	313.219	327	355.97	0	0	0	0	3.70075	3.67838	3.69777	3.91448	4.24338	4.61595	4.99712	5.37143	5.73287	6.0796	3.64994	3.96843	1.95789	2.69778	3.60994	4.26641	6.97345	8.40013	8.45307	8.14631	6.86477	8.31758	9.24145	10.0493	10.7938	11.4752	12.095	12.6588	13.1736	13.6461	10.1419	9.98425	10.1197	10.1117	12.0281	11.691
179	2018-10-24	-13.9	3.17	5.22	2.05	4.0275	313.219	327	355.97	0	0	0	0	3.70075	3.67838	3.69777	3.91448	4.24338	4.61595	4.99712	5.37143	5.73287	6.0796	3.64994	3.96843	1.95789	2.69778	3.60994	4.26641	6.97345	8.40013	8.45307	8.14631	6.86477	8.31758	9.24145	10.0493	10.7938	11.4752	12.095	12.6588	13.1736	13.6461	10.1419	9.98425	10.1197	10.1117	12.0281	11.691
180	2018-10-24	-13.3	3.17	5.22	2.05	4.0275	313.219	327	355.97	0	0	0	0	3.70075	3.67838	3.69777	3.91448	4.24338	4.61595	4.99712	5.37143	5.73287	6.0796	3.64994	3.96843	1.95789	2.69778	3.60994	4.26641	6.97345	8.40013	8.45307	8.14631	6.86477	8.31758	9.24145	10.0493	10.7938	11.4752	12.095	12.6588	13.1736	13.6461	10.1419	9.98425	10.1197	10.1117	12.0281	11.691
181	2018-10-24	-15.2	3.17	5.22	2.05	4.0275	313.219	327	355.97	0	0	0	0	3.70075	3.67838	3.69777	3.91448	4.24338	4.61595	4.99712	5.37143	5.73287	6.0796	3.64994	3.96843	1.95789	2.69778	3.60994	4.26641	6.97345	8.40013	8.45307	8.14631	6.86477	8.31758	9.24145	10.0493	10.7938	11.4752	12.095	12.6588	13.1736	13.6461	10.1419	9.98425	10.1197	10.1117	12.0281	11.691
182	2018-10-24	-9.7	3.17	5.22	2.05	4.0275	313.219	327	355.97	0	0	0	0	3.70075	3.67838	3.69777	3.91448	4.24338	4.61595	4.99712	5.37143	5.73287	6.0796	3.64994	3.96843	1.95789	2.69778	3.60994	4.26641	6.97345	8.40013	8.45307	8.14631	6.86477	8.31758	9.24145	10.0493	10.7938	11.4752	12.095	12.6588	13.1736	13.6461	10.1419	9.98425	10.1197	10.1117	12.0281	11.691
183	2018-10-24	-11.15	3.17	5.22	2.05	4.0275	313.219	327	355.97	0	0	0	0	3.70075	3.67838	3.69777	3.91448	4.24338	4.61595	4.99712	5.37143	5.73287	6.0796	3.64994	3.96843	1.95789	2.69778	3.60994	4.26641	6.97345	8.40013	8.45307	8.14631	6.86477	8.31758	9.24145	10.0493	10.7938	11.4752	12.095	12.6588	13.1736	13.6461	10.1419	9.98425	10.1197	10.1117	12.0281	11.691
184	2018-10-24	-12	3.17	5.22	2.05	4.0275	313.219	327	355.97	0	0	0	0	3.70075	3.67838	3.69777	3.91448	4.24338	4.61595	4.99712	5.37143	5.73287	6.0796	3.64994	3.96843	1.95789	2.69778	3.60994	4.26641	6.97345	8.40013	8.45307	8.14631	6.86477	8.31758	9.24145	10.0493	10.7938	11.4752	12.095	12.6588	13.1736	13.6461	10.1419	9.98425	10.1197	10.1117	12.0281	11.691
185	2018-10-24	-11.8	3.17	5.22	2.05	4.0275	313.219	327	355.97	0	0	0	0	3.70075	3.67838	3.69777	3.91448	4.24338	4.61595	4.99712	5.37143	5.73287	6.0796	3.64994	3.96843	1.95789	2.69778	3.60994	4.26641	6.97345	8.40013	8.45307	8.14631	6.86477	8.31758	9.24145	10.0493	10.7938	11.4752	12.095	12.6588	13.1736	13.6461	10.1419	9.98425	10.1197	10.1117	12.0281	11.691
186	2018-10-24	-11.9	3.17	5.22	2.05	4.0275	313.219	327	355.97	0	0	0	0	3.70075	3.67838	3.69777	3.91448	4.24338	4.61595	4.99712	5.37143	5.73287	6.0796	3.64994	3.96843	1.95789	2.69778	3.60994	4.26641	6.97345	8.40013	8.45307	8.14631	6.86477	8.31758	9.24145	10.0493	10.7938	11.4752	12.095	12.6588	13.1736	13.6461	10.1419	9.98425	10.1197	10.1117	12.0281	11.691
187	2018-10-24	-11.65	3.17	5.22	2.05	4.0275	313.219	327	355.97	0	0	0	0	3.70075	3.67838	3.69777	3.91448	4.24338	4.61595	4.99712	5.37143	5.73287	6.0796	3.64994	3.96843	1.95789	2.69778	3.60994	4.26641	6.97345	8.40013	8.45307	8.14631	6.86477	8.31758	9.24145	10.0493	10.7938	11.4752	12.095	12.6588	13.1736	13.6461	10.1419	9.98425	10.1197	10.1117	12.0281	11.691
188	2018-10-24	-14.3	3.17	5.22	2.05	4.0275	313.219	327	355.97	0	0	0	0	3.70075	3.67838	3.69777	3.91448	4.24338	4.61595	4.99712	5.37143	5.73287	6.0796	3.64994	3.96843	1.95789	2.69778	3.60994	4.26641	6.97345	8.40013	8.45307	8.14631	6.86477	8.31758	9.24145	10.0493	10.7938	11.4752	12.095	12.6588	13.1736	13.6461	10.1419	9.98425	10.1197	10.1117	12.0281	11.691
189	2018-10-24	-9.9	3.17	5.22	2.05	4.0275	313.219	327	355.97	0	0	0	0	3.70075	3.67838	3.69777	3.91448	4.24338	4.61595	4.99712	5.37143	5.73287	6.0796	3.64994	3.96843	1.95789	2.69778	3.60994	4.26641	6.97345	8.40013	8.45307	8.14631	6.86477	8.31758	9.24145	10.0493	10.7938	11.4752	12.095	12.6588	13.1736	13.6461	10.1419	9.98425	10.1197	10.1117	12.0281	11.691
190	2018-10-24	-10.35	3.17	5.22	2.05	4.0275	313.219	327	355.97	0	0	0	0	3.70075	3.67838	3.69777	3.91448	4.24338	4.61595	4.99712	5.37143	5.73287	6.0796	3.64994	3.96843	1.95789	2.69778	3.60994	4.26641	6.97345	8.40013	8.45307	8.14631	6.86477	8.31758	9.24145	10.0493	10.7938	11.4752	12.095	12.6588	13.1736	13.6461	10.1419	9.98425	10.1197	10.1117	12.0281	11.691
191	2018-10-30	-14.5	1.28	11.78	10.5	5.35875	446.587	459.5	463.778	0	0	0	0	2.24787	2.62111	2.72734	2.85726	3.04707	3.28661	3.55856	3.8489	4.14807	4.44988	3.30791	2.8463	2.54751	3.29703	3.45404	2.4388	2.68381	3.24738	3.73109	5.76335	10.2507	8.89705	8.51364	8.56205	8.82683	9.2009	9.62614	10.0705	10.5166	10.9548	7.8582	7.29775	6.81656	8.58711	9.03941	9.60987
192	2018-10-30	-9.4	1.28	11.78	10.5	5.35875	446.587	459.5	463.778	0	0	0	0	2.24787	2.62111	2.72734	2.85726	3.04707	3.28661	3.55856	3.8489	4.14807	4.44988	3.30791	2.8463	2.54751	3.29703	3.45404	2.4388	2.68381	3.24738	3.73109	5.76335	10.2507	8.89705	8.51364	8.56205	8.82683	9.2009	9.62614	10.0705	10.5166	10.9548	7.8582	7.29775	6.81656	8.58711	9.03941	9.60987
193	2018-10-30	-10.6	1.28	11.78	10.5	5.35875	446.587	459.5	463.778	0	0	0	0	2.24787	2.62111	2.72734	2.85726	3.04707	3.28661	3.55856	3.8489	4.14807	4.44988	3.30791	2.8463	2.54751	3.29703	3.45404	2.4388	2.68381	3.24738	3.73109	5.76335	10.2507	8.89705	8.51364	8.56205	8.82683	9.2009	9.62614	10.0705	10.5166	10.9548	7.8582	7.29775	6.81656	8.58711	9.03941	9.60987
194	2018-10-30	-12	1.28	11.78	10.5	5.35875	446.587	459.5	463.778	0	0	0	0	2.24787	2.62111	2.72734	2.85726	3.04707	3.28661	3.55856	3.8489	4.14807	4.44988	3.30791	2.8463	2.54751	3.29703	3.45404	2.4388	2.68381	3.24738	3.73109	5.76335	10.2507	8.89705	8.51364	8.56205	8.82683	9.2009	9.62614	10.0705	10.5166	10.9548	7.8582	7.29775	6.81656	8.58711	9.03941	9.60987
195	2018-10-30	-12.55	1.28	11.78	10.5	5.35875	446.587	459.5	463.778	0	0	0	0	2.24787	2.62111	2.72734	2.85726	3.04707	3.28661	3.55856	3.8489	4.14807	4.44988	3.30791	2.8463	2.54751	3.29703	3.45404	2.4388	2.68381	3.24738	3.73109	5.76335	10.2507	8.89705	8.51364	8.56205	8.82683	9.2009	9.62614	10.0705	10.5166	10.9548	7.8582	7.29775	6.81656	8.58711	9.03941	9.60987
196	2018-10-30	-13.1	1.28	11.78	10.5	5.35875	446.587	459.5	463.778	0	0	0	0	2.24787	2.62111	2.72734	2.85726	3.04707	3.28661	3.55856	3.8489	4.14807	4.44988	3.30791	2.8463	2.54751	3.29703	3.45404	2.4388	2.68381	3.24738	3.73109	5.76335	10.2507	8.89705	8.51364	8.56205	8.82683	9.2009	9.62614	10.0705	10.5166	10.9548	7.8582	7.29775	6.81656	8.58711	9.03941	9.60987
197	2018-10-30	-13.55	1.28	11.78	10.5	5.35875	446.587	459.5	463.778	0	0	0	0	2.24787	2.62111	2.72734	2.85726	3.04707	3.28661	3.55856	3.8489	4.14807	4.44988	3.30791	2.8463	2.54751	3.29703	3.45404	2.4388	2.68381	3.24738	3.73109	5.76335	10.2507	8.89705	8.51364	8.56205	8.82683	9.2009	9.62614	10.0705	10.5166	10.9548	7.8582	7.29775	6.81656	8.58711	9.03941	9.60987
198	2018-10-30	-9.45	1.28	11.78	10.5	5.35875	446.587	459.5	463.778	0	0	0	0	2.24787	2.62111	2.72734	2.85726	3.04707	3.28661	3.55856	3.8489	4.14807	4.44988	3.30791	2.8463	2.54751	3.29703	3.45404	2.4388	2.68381	3.24738	3.73109	5.76335	10.2507	8.89705	8.51364	8.56205	8.82683	9.2009	9.62614	10.0705	10.5166	10.9548	7.8582	7.29775	6.81656	8.58711	9.03941	9.60987
199	2018-10-30	-12.4	1.28	11.78	10.5	5.35875	446.587	459.5	463.778	0	0	0	0	2.24787	2.62111	2.72734	2.85726	3.04707	3.28661	3.55856	3.8489	4.14807	4.44988	3.30791	2.8463	2.54751	3.29703	3.45404	2.4388	2.68381	3.24738	3.73109	5.76335	10.2507	8.89705	8.51364	8.56205	8.82683	9.2009	9.62614	10.0705	10.5166	10.9548	7.8582	7.29775	6.81656	8.58711	9.03941	9.60987
200	2018-10-30	-10.5	1.28	11.78	10.5	5.35875	446.587	459.5	463.778	0	0	0	0	2.24787	2.62111	2.72734	2.85726	3.04707	3.28661	3.55856	3.8489	4.14807	4.44988	3.30791	2.8463	2.54751	3.29703	3.45404	2.4388	2.68381	3.24738	3.73109	5.76335	10.2507	8.89705	8.51364	8.56205	8.82683	9.2009	9.62614	10.0705	10.5166	10.9548	7.8582	7.29775	6.81656	8.58711	9.03941	9.60987
201	2018-10-30	-12.45	1.28	11.78	10.5	5.35875	446.587	459.5	463.778	0	0	0	0	2.24787	2.62111	2.72734	2.85726	3.04707	3.28661	3.55856	3.8489	4.14807	4.44988	3.30791	2.8463	2.54751	3.29703	3.45404	2.4388	2.68381	3.24738	3.73109	5.76335	10.2507	8.89705	8.51364	8.56205	8.82683	9.2009	9.62614	10.0705	10.5166	10.9548	7.8582	7.29775	6.81656	8.58711	9.03941	9.60987
202	2018-10-30	-11.2	1.28	11.78	10.5	5.35875	446.587	459.5	463.778	0	0	0	0	2.24787	2.62111	2.72734	2.85726	3.04707	3.28661	3.55856	3.8489	4.14807	4.44988	3.30791	2.8463	2.54751	3.29703	3.45404	2.4388	2.68381	3.24738	3.73109	5.76335	10.2507	8.89705	8.51364	8.56205	8.82683	9.2009	9.62614	10.0705	10.5166	10.9548	7.8582	7.29775	6.81656	8.58711	9.03941	9.60987
203	2018-10-30	-11.6	1.28	11.78	10.5	5.35875	446.587	459.5	463.778	0	0	0	0	2.24787	2.62111	2.72734	2.85726	3.04707	3.28661	3.55856	3.8489	4.14807	4.44988	3.30791	2.8463	2.54751	3.29703	3.45404	2.4388	2.68381	3.24738	3.73109	5.76335	10.2507	8.89705	8.51364	8.56205	8.82683	9.2009	9.62614	10.0705	10.5166	10.9548	7.8582	7.29775	6.81656	8.58711	9.03941	9.60987
204	2018-10-30	-11.9	1.28	11.78	10.5	5.35875	446.587	459.5	463.778	0	0	0	0	2.24787	2.62111	2.72734	2.85726	3.04707	3.28661	3.55856	3.8489	4.14807	4.44988	3.30791	2.8463	2.54751	3.29703	3.45404	2.4388	2.68381	3.24738	3.73109	5.76335	10.2507	8.89705	8.51364	8.56205	8.82683	9.2009	9.62614	10.0705	10.5166	10.9548	7.8582	7.29775	6.81656	8.58711	9.03941	9.60987
205	2018-10-30	-13.4	1.28	11.78	10.5	5.35875	446.587	459.5	463.778	0	0	0	0	2.24787	2.62111	2.72734	2.85726	3.04707	3.28661	3.55856	3.8489	4.14807	4.44988	3.30791	2.8463	2.54751	3.29703	3.45404	2.4388	2.68381	3.24738	3.73109	5.76335	10.2507	8.89705	8.51364	8.56205	8.82683	9.2009	9.62614	10.0705	10.5166	10.9548	7.8582	7.29775	6.81656	8.58711	9.03941	9.60987
206	2018-10-30	-12.2	1.28	11.78	10.5	5.35875	446.587	459.5	463.778	0	0	0	0	2.24787	2.62111	2.72734	2.85726	3.04707	3.28661	3.55856	3.8489	4.14807	4.44988	3.30791	2.8463	2.54751	3.29703	3.45404	2.4388	2.68381	3.24738	3.73109	5.76335	10.2507	8.89705	8.51364	8.56205	8.82683	9.2009	9.62614	10.0705	10.5166	10.9548	7.8582	7.29775	6.81656	8.58711	9.03941	9.60987
207	2018-10-30	-7.6	1.28	11.78	10.5	5.35875	446.587	459.5	463.778	0	0	0	0	2.24787	2.62111	2.72734	2.85726	3.04707	3.28661	3.55856	3.8489	4.14807	4.44988	3.30791	2.8463	2.54751	3.29703	3.45404	2.4388	2.68381	3.24738	3.73109	5.76335	10.2507	8.89705	8.51364	8.56205	8.82683	9.2009	9.62614	10.0705	10.5166	10.9548	7.8582	7.29775	6.81656	8.58711	9.03941	9.60987
208	2018-10-30	-9.4	1.28	11.78	10.5	5.35875	446.587	459.5	463.778	0	0	0	0	2.24787	2.62111	2.72734	2.85726	3.04707	3.28661	3.55856	3.8489	4.14807	4.44988	3.30791	2.8463	2.54751	3.29703	3.45404	2.4388	2.68381	3.24738	3.73109	5.76335	10.2507	8.89705	8.51364	8.56205	8.82683	9.2009	9.62614	10.0705	10.5166	10.9548	7.8582	7.29775	6.81656	8.58711	9.03941	9.60987
209	2018-10-30	-11	1.28	11.78	10.5	5.35875	446.587	459.5	463.778	0	0	0	0	2.24787	2.62111	2.72734	2.85726	3.04707	3.28661	3.55856	3.8489	4.14807	4.44988	3.30791	2.8463	2.54751	3.29703	3.45404	2.4388	2.68381	3.24738	3.73109	5.76335	10.2507	8.89705	8.51364	8.56205	8.82683	9.2009	9.62614	10.0705	10.5166	10.9548	7.8582	7.29775	6.81656	8.58711	9.03941	9.60987
210	2018-10-30	-11.8	1.28	11.78	10.5	5.35875	446.587	459.5	463.778	0	0	0	0	2.24787	2.62111	2.72734	2.85726	3.04707	3.28661	3.55856	3.8489	4.14807	4.44988	3.30791	2.8463	2.54751	3.29703	3.45404	2.4388	2.68381	3.24738	3.73109	5.76335	10.2507	8.89705	8.51364	8.56205	8.82683	9.2009	9.62614	10.0705	10.5166	10.9548	7.8582	7.29775	6.81656	8.58711	9.03941	9.60987
211	2018-10-30	-11.9	1.28	11.78	10.5	5.35875	446.587	459.5	463.778	0	0	0	0	2.24787	2.62111	2.72734	2.85726	3.04707	3.28661	3.55856	3.8489	4.14807	4.44988	3.30791	2.8463	2.54751	3.29703	3.45404	2.4388	2.68381	3.24738	3.73109	5.76335	10.2507	8.89705	8.51364	8.56205	8.82683	9.2009	9.62614	10.0705	10.5166	10.9548	7.8582	7.29775	6.81656	8.58711	9.03941	9.60987
212	2018-10-30	-11.5	1.28	11.78	10.5	5.35875	446.587	459.5	463.778	0	0	0	0	2.24787	2.62111	2.72734	2.85726	3.04707	3.28661	3.55856	3.8489	4.14807	4.44988	3.30791	2.8463	2.54751	3.29703	3.45404	2.4388	2.68381	3.24738	3.73109	5.76335	10.2507	8.89705	8.51364	8.56205	8.82683	9.2009	9.62614	10.0705	10.5166	10.9548	7.8582	7.29775	6.81656	8.58711	9.03941	9.60987
213	2018-10-30	-8.4	1.28	11.78	10.5	5.35875	446.587	459.5	463.778	0	0	0	0	2.24787	2.62111	2.72734	2.85726	3.04707	3.28661	3.55856	3.8489	4.14807	4.44988	3.30791	2.8463	2.54751	3.29703	3.45404	2.4388	2.68381	3.24738	3.73109	5.76335	10.2507	8.89705	8.51364	8.56205	8.82683	9.2009	9.62614	10.0705	10.5166	10.9548	7.8582	7.29775	6.81656	8.58711	9.03941	9.60987
214	2018-10-30	-9.25	1.28	11.78	10.5	5.35875	446.587	459.5	463.778	0	0	0	0	2.24787	2.62111	2.72734	2.85726	3.04707	3.28661	3.55856	3.8489	4.14807	4.44988	3.30791	2.8463	2.54751	3.29703	3.45404	2.4388	2.68381	3.24738	3.73109	5.76335	10.2507	8.89705	8.51364	8.56205	8.82683	9.2009	9.62614	10.0705	10.5166	10.9548	7.8582	7.29775	6.81656	8.58711	9.03941	9.60987
215	2018-10-30	-10.9	1.28	11.78	10.5	5.35875	446.587	459.5	463.778	0	0	0	0	2.24787	2.62111	2.72734	2.85726	3.04707	3.28661	3.55856	3.8489	4.14807	4.44988	3.30791	2.8463	2.54751	3.29703	3.45404	2.4388	2.68381	3.24738	3.73109	5.76335	10.2507	8.89705	8.51364	8.56205	8.82683	9.2009	9.62614	10.0705	10.5166	10.9548	7.8582	7.29775	6.81656	8.58711	9.03941	9.60987
216	2018-10-30	-11.7	1.28	11.78	10.5	5.35875	446.587	459.5	463.778	0	0	0	0	2.24787	2.62111	2.72734	2.85726	3.04707	3.28661	3.55856	3.8489	4.14807	4.44988	3.30791	2.8463	2.54751	3.29703	3.45404	2.4388	2.68381	3.24738	3.73109	5.76335	10.2507	8.89705	8.51364	8.56205	8.82683	9.2009	9.62614	10.0705	10.5166	10.9548	7.8582	7.29775	6.81656	8.58711	9.03941	9.60987
217	2018-10-30	-8.6	1.28	11.78	10.5	5.35875	446.587	459.5	463.778	0	0	0	0	2.24787	2.62111	2.72734	2.85726	3.04707	3.28661	3.55856	3.8489	4.14807	4.44988	3.30791	2.8463	2.54751	3.29703	3.45404	2.4388	2.68381	3.24738	3.73109	5.76335	10.2507	8.89705	8.51364	8.56205	8.82683	9.2009	9.62614	10.0705	10.5166	10.9548	7.8582	7.29775	6.81656	8.58711	9.03941	9.60987
218	2018-10-30	-11.4	1.28	11.78	10.5	5.35875	446.587	459.5	463.778	0	0	0	0	2.24787	2.62111	2.72734	2.85726	3.04707	3.28661	3.55856	3.8489	4.14807	4.44988	3.30791	2.8463	2.54751	3.29703	3.45404	2.4388	2.68381	3.24738	3.73109	5.76335	10.2507	8.89705	8.51364	8.56205	8.82683	9.2009	9.62614	10.0705	10.5166	10.9548	7.8582	7.29775	6.81656	8.58711	9.03941	9.60987
219	2018-10-30	-12.6	1.28	11.78	10.5	5.35875	446.587	459.5	463.778	0	0	0	0	2.24787	2.62111	2.72734	2.85726	3.04707	3.28661	3.55856	3.8489	4.14807	4.44988	3.30791	2.8463	2.54751	3.29703	3.45404	2.4388	2.68381	3.24738	3.73109	5.76335	10.2507	8.89705	8.51364	8.56205	8.82683	9.2009	9.62614	10.0705	10.5166	10.9548	7.8582	7.29775	6.81656	8.58711	9.03941	9.60987
220	2018-10-30	-15.8	1.28	11.78	10.5	5.35875	446.587	459.5	463.778	0	0	0	0	2.24787	2.62111	2.72734	2.85726	3.04707	3.28661	3.55856	3.8489	4.14807	4.44988	3.30791	2.8463	2.54751	3.29703	3.45404	2.4388	2.68381	3.24738	3.73109	5.76335	10.2507	8.89705	8.51364	8.56205	8.82683	9.2009	9.62614	10.0705	10.5166	10.9548	7.8582	7.29775	6.81656	8.58711	9.03941	9.60987
221	2018-10-30	-11.4	1.28	11.78	10.5	5.35875	446.587	459.5	463.778	0	0	0	0	2.24787	2.62111	2.72734	2.85726	3.04707	3.28661	3.55856	3.8489	4.14807	4.44988	3.30791	2.8463	2.54751	3.29703	3.45404	2.4388	2.68381	3.24738	3.73109	5.76335	10.2507	8.89705	8.51364	8.56205	8.82683	9.2009	9.62614	10.0705	10.5166	10.9548	7.8582	7.29775	6.81656	8.58711	9.03941	9.60987
222	2018-10-30	-9.5	1.28	11.78	10.5	5.35875	446.587	459.5	463.778	0	0	0	0	2.24787	2.62111	2.72734	2.85726	3.04707	3.28661	3.55856	3.8489	4.14807	4.44988	3.30791	2.8463	2.54751	3.29703	3.45404	2.4388	2.68381	3.24738	3.73109	5.76335	10.2507	8.89705	8.51364	8.56205	8.82683	9.2009	9.62614	10.0705	10.5166	10.9548	7.8582	7.29775	6.81656	8.58711	9.03941	9.60987
223	2018-11-08	-18.2	2.44	7.39	4.95	5.12458	600.34	594.5	629.036	0	0	0	0	3.47856	4.21997	4.37244	4.37598	4.3495	4.33811	4.35718	4.40907	4.49092	4.59826	6.85466	2.77504	4.26904	4.09463	3.4999	2.95865	2.40222	2.73936	2.50883	2.50927	9.41577	10.7212	10.9693	10.9676	10.9221	10.904	10.9336	11.0111	11.1299	11.2819	15.119	10.4677	10.6868	11.4582	10.3453	8.79354
224	2018-11-08	-10.4	2.44	7.39	4.95	5.12458	600.34	594.5	629.036	0	0	0	0	3.47856	4.21997	4.37244	4.37598	4.3495	4.33811	4.35718	4.40907	4.49092	4.59826	6.85466	2.77504	4.26904	4.09463	3.4999	2.95865	2.40222	2.73936	2.50883	2.50927	9.41577	10.7212	10.9693	10.9676	10.9221	10.904	10.9336	11.0111	11.1299	11.2819	15.119	10.4677	10.6868	11.4582	10.3453	8.79354
225	2018-11-08	-11.15	2.44	7.39	4.95	5.12458	600.34	594.5	629.036	0	0	0	0	3.47856	4.21997	4.37244	4.37598	4.3495	4.33811	4.35718	4.40907	4.49092	4.59826	6.85466	2.77504	4.26904	4.09463	3.4999	2.95865	2.40222	2.73936	2.50883	2.50927	9.41577	10.7212	10.9693	10.9676	10.9221	10.904	10.9336	11.0111	11.1299	11.2819	15.119	10.4677	10.6868	11.4582	10.3453	8.79354
226	2018-11-08	-15.05	2.44	7.39	4.95	5.12458	600.34	594.5	629.036	0	0	0	0	3.47856	4.21997	4.37244	4.37598	4.3495	4.33811	4.35718	4.40907	4.49092	4.59826	6.85466	2.77504	4.26904	4.09463	3.4999	2.95865	2.40222	2.73936	2.50883	2.50927	9.41577	10.7212	10.9693	10.9676	10.9221	10.904	10.9336	11.0111	11.1299	11.2819	15.119	10.4677	10.6868	11.4582	10.3453	8.79354
227	2018-11-08	-16.2	2.44	7.39	4.95	5.12458	600.34	594.5	629.036	0	0	0	0	3.47856	4.21997	4.37244	4.37598	4.3495	4.33811	4.35718	4.40907	4.49092	4.59826	6.85466	2.77504	4.26904	4.09463	3.4999	2.95865	2.40222	2.73936	2.50883	2.50927	9.41577	10.7212	10.9693	10.9676	10.9221	10.904	10.9336	11.0111	11.1299	11.2819	15.119	10.4677	10.6868	11.4582	10.3453	8.79354
228	2018-11-08	-17.4	2.44	7.39	4.95	5.12458	600.34	594.5	629.036	0	0	0	0	3.47856	4.21997	4.37244	4.37598	4.3495	4.33811	4.35718	4.40907	4.49092	4.59826	6.85466	2.77504	4.26904	4.09463	3.4999	2.95865	2.40222	2.73936	2.50883	2.50927	9.41577	10.7212	10.9693	10.9676	10.9221	10.904	10.9336	11.0111	11.1299	11.2819	15.119	10.4677	10.6868	11.4582	10.3453	8.79354
229	2018-11-08	-13.3	2.44	7.39	4.95	5.12458	600.34	594.5	629.036	0	0	0	0	3.47856	4.21997	4.37244	4.37598	4.3495	4.33811	4.35718	4.40907	4.49092	4.59826	6.85466	2.77504	4.26904	4.09463	3.4999	2.95865	2.40222	2.73936	2.50883	2.50927	9.41577	10.7212	10.9693	10.9676	10.9221	10.904	10.9336	11.0111	11.1299	11.2819	15.119	10.4677	10.6868	11.4582	10.3453	8.79354
230	2018-11-08	-11.6	2.44	7.39	4.95	5.12458	600.34	594.5	629.036	0	0	0	0	3.47856	4.21997	4.37244	4.37598	4.3495	4.33811	4.35718	4.40907	4.49092	4.59826	6.85466	2.77504	4.26904	4.09463	3.4999	2.95865	2.40222	2.73936	2.50883	2.50927	9.41577	10.7212	10.9693	10.9676	10.9221	10.904	10.9336	11.0111	11.1299	11.2819	15.119	10.4677	10.6868	11.4582	10.3453	8.79354
231	2018-11-08	-15	2.44	7.39	4.95	5.12458	600.34	594.5	629.036	0	0	0	0	3.47856	4.21997	4.37244	4.37598	4.3495	4.33811	4.35718	4.40907	4.49092	4.59826	6.85466	2.77504	4.26904	4.09463	3.4999	2.95865	2.40222	2.73936	2.50883	2.50927	9.41577	10.7212	10.9693	10.9676	10.9221	10.904	10.9336	11.0111	11.1299	11.2819	15.119	10.4677	10.6868	11.4582	10.3453	8.79354
232	2018-11-08	-13.5	2.44	7.39	4.95	5.12458	600.34	594.5	629.036	0	0	0	0	3.47856	4.21997	4.37244	4.37598	4.3495	4.33811	4.35718	4.40907	4.49092	4.59826	6.85466	2.77504	4.26904	4.09463	3.4999	2.95865	2.40222	2.73936	2.50883	2.50927	9.41577	10.7212	10.9693	10.9676	10.9221	10.904	10.9336	11.0111	11.1299	11.2819	15.119	10.4677	10.6868	11.4582	10.3453	8.79354
233	2018-11-08	-12.65	2.44	7.39	4.95	5.12458	600.34	594.5	629.036	0	0	0	0	3.47856	4.21997	4.37244	4.37598	4.3495	4.33811	4.35718	4.40907	4.49092	4.59826	6.85466	2.77504	4.26904	4.09463	3.4999	2.95865	2.40222	2.73936	2.50883	2.50927	9.41577	10.7212	10.9693	10.9676	10.9221	10.904	10.9336	11.0111	11.1299	11.2819	15.119	10.4677	10.6868	11.4582	10.3453	8.79354
234	2018-11-08	-13.4	2.44	7.39	4.95	5.12458	600.34	594.5	629.036	0	0	0	0	3.47856	4.21997	4.37244	4.37598	4.3495	4.33811	4.35718	4.40907	4.49092	4.59826	6.85466	2.77504	4.26904	4.09463	3.4999	2.95865	2.40222	2.73936	2.50883	2.50927	9.41577	10.7212	10.9693	10.9676	10.9221	10.904	10.9336	11.0111	11.1299	11.2819	15.119	10.4677	10.6868	11.4582	10.3453	8.79354
235	2018-11-08	-12.9	2.44	7.39	4.95	5.12458	600.34	594.5	629.036	0	0	0	0	3.47856	4.21997	4.37244	4.37598	4.3495	4.33811	4.35718	4.40907	4.49092	4.59826	6.85466	2.77504	4.26904	4.09463	3.4999	2.95865	2.40222	2.73936	2.50883	2.50927	9.41577	10.7212	10.9693	10.9676	10.9221	10.904	10.9336	11.0111	11.1299	11.2819	15.119	10.4677	10.6868	11.4582	10.3453	8.79354
236	2018-11-08	-14.3	2.44	7.39	4.95	5.12458	600.34	594.5	629.036	0	0	0	0	3.47856	4.21997	4.37244	4.37598	4.3495	4.33811	4.35718	4.40907	4.49092	4.59826	6.85466	2.77504	4.26904	4.09463	3.4999	2.95865	2.40222	2.73936	2.50883	2.50927	9.41577	10.7212	10.9693	10.9676	10.9221	10.904	10.9336	11.0111	11.1299	11.2819	15.119	10.4677	10.6868	11.4582	10.3453	8.79354
237	2018-11-08	-15.85	2.44	7.39	4.95	5.12458	600.34	594.5	629.036	0	0	0	0	3.47856	4.21997	4.37244	4.37598	4.3495	4.33811	4.35718	4.40907	4.49092	4.59826	6.85466	2.77504	4.26904	4.09463	3.4999	2.95865	2.40222	2.73936	2.50883	2.50927	9.41577	10.7212	10.9693	10.9676	10.9221	10.904	10.9336	11.0111	11.1299	11.2819	15.119	10.4677	10.6868	11.4582	10.3453	8.79354
238	2018-11-08	-14.1	2.44	7.39	4.95	5.12458	600.34	594.5	629.036	0	0	0	0	3.47856	4.21997	4.37244	4.37598	4.3495	4.33811	4.35718	4.40907	4.49092	4.59826	6.85466	2.77504	4.26904	4.09463	3.4999	2.95865	2.40222	2.73936	2.50883	2.50927	9.41577	10.7212	10.9693	10.9676	10.9221	10.904	10.9336	11.0111	11.1299	11.2819	15.119	10.4677	10.6868	11.4582	10.3453	8.79354
239	2018-11-08	-11.7	2.44	7.39	4.95	5.12458	600.34	594.5	629.036	0	0	0	0	3.47856	4.21997	4.37244	4.37598	4.3495	4.33811	4.35718	4.40907	4.49092	4.59826	6.85466	2.77504	4.26904	4.09463	3.4999	2.95865	2.40222	2.73936	2.50883	2.50927	9.41577	10.7212	10.9693	10.9676	10.9221	10.904	10.9336	11.0111	11.1299	11.2819	15.119	10.4677	10.6868	11.4582	10.3453	8.79354
240	2018-11-08	-13	2.44	7.39	4.95	5.12458	600.34	594.5	629.036	0	0	0	0	3.47856	4.21997	4.37244	4.37598	4.3495	4.33811	4.35718	4.40907	4.49092	4.59826	6.85466	2.77504	4.26904	4.09463	3.4999	2.95865	2.40222	2.73936	2.50883	2.50927	9.41577	10.7212	10.9693	10.9676	10.9221	10.904	10.9336	11.0111	11.1299	11.2819	15.119	10.4677	10.6868	11.4582	10.3453	8.79354
241	2018-11-08	-13.1	2.44	7.39	4.95	5.12458	600.34	594.5	629.036	0	0	0	0	3.47856	4.21997	4.37244	4.37598	4.3495	4.33811	4.35718	4.40907	4.49092	4.59826	6.85466	2.77504	4.26904	4.09463	3.4999	2.95865	2.40222	2.73936	2.50883	2.50927	9.41577	10.7212	10.9693	10.9676	10.9221	10.904	10.9336	11.0111	11.1299	11.2819	15.119	10.4677	10.6868	11.4582	10.3453	8.79354
242	2018-11-08	-14.3	2.44	7.39	4.95	5.12458	600.34	594.5	629.036	0	0	0	0	3.47856	4.21997	4.37244	4.37598	4.3495	4.33811	4.35718	4.40907	4.49092	4.59826	6.85466	2.77504	4.26904	4.09463	3.4999	2.95865	2.40222	2.73936	2.50883	2.50927	9.41577	10.7212	10.9693	10.9676	10.9221	10.904	10.9336	11.0111	11.1299	11.2819	15.119	10.4677	10.6868	11.4582	10.3453	8.79354
243	2018-11-08	-15.8	2.44	7.39	4.95	5.12458	600.34	594.5	629.036	0	0	0	0	3.47856	4.21997	4.37244	4.37598	4.3495	4.33811	4.35718	4.40907	4.49092	4.59826	6.85466	2.77504	4.26904	4.09463	3.4999	2.95865	2.40222	2.73936	2.50883	2.50927	9.41577	10.7212	10.9693	10.9676	10.9221	10.904	10.9336	11.0111	11.1299	11.2819	15.119	10.4677	10.6868	11.4582	10.3453	8.79354
244	2018-11-08	-15	2.44	7.39	4.95	5.12458	600.34	594.5	629.036	0	0	0	0	3.47856	4.21997	4.37244	4.37598	4.3495	4.33811	4.35718	4.40907	4.49092	4.59826	6.85466	2.77504	4.26904	4.09463	3.4999	2.95865	2.40222	2.73936	2.50883	2.50927	9.41577	10.7212	10.9693	10.9676	10.9221	10.904	10.9336	11.0111	11.1299	11.2819	15.119	10.4677	10.6868	11.4582	10.3453	8.79354
245	2018-11-08	-14.45	2.44	7.39	4.95	5.12458	600.34	594.5	629.036	0	0	0	0	3.47856	4.21997	4.37244	4.37598	4.3495	4.33811	4.35718	4.40907	4.49092	4.59826	6.85466	2.77504	4.26904	4.09463	3.4999	2.95865	2.40222	2.73936	2.50883	2.50927	9.41577	10.7212	10.9693	10.9676	10.9221	10.904	10.9336	11.0111	11.1299	11.2819	15.119	10.4677	10.6868	11.4582	10.3453	8.79354
246	2018-11-08	-16.9	2.44	7.39	4.95	5.12458	600.34	594.5	629.036	0	0	0	0	3.47856	4.21997	4.37244	4.37598	4.3495	4.33811	4.35718	4.40907	4.49092	4.59826	6.85466	2.77504	4.26904	4.09463	3.4999	2.95865	2.40222	2.73936	2.50883	2.50927	9.41577	10.7212	10.9693	10.9676	10.9221	10.904	10.9336	11.0111	11.1299	11.2819	15.119	10.4677	10.6868	11.4582	10.3453	8.79354
247	2018-11-08	-14.4	2.44	7.39	4.95	5.12458	600.34	594.5	629.036	0	0	0	0	3.47856	4.21997	4.37244	4.37598	4.3495	4.33811	4.35718	4.40907	4.49092	4.59826	6.85466	2.77504	4.26904	4.09463	3.4999	2.95865	2.40222	2.73936	2.50883	2.50927	9.41577	10.7212	10.9693	10.9676	10.9221	10.904	10.9336	11.0111	11.1299	11.2819	15.119	10.4677	10.6868	11.4582	10.3453	8.79354
248	2018-11-08	-15.7	2.44	7.39	4.95	5.12458	600.34	594.5	629.036	0	0	0	0	3.47856	4.21997	4.37244	4.37598	4.3495	4.33811	4.35718	4.40907	4.49092	4.59826	6.85466	2.77504	4.26904	4.09463	3.4999	2.95865	2.40222	2.73936	2.50883	2.50927	9.41577	10.7212	10.9693	10.9676	10.9221	10.904	10.9336	11.0111	11.1299	11.2819	15.119	10.4677	10.6868	11.4582	10.3453	8.79354
249	2018-11-08	-11.75	2.44	7.39	4.95	5.12458	600.34	594.5	629.036	0	0	0	0	3.47856	4.21997	4.37244	4.37598	4.3495	4.33811	4.35718	4.40907	4.49092	4.59826	6.85466	2.77504	4.26904	4.09463	3.4999	2.95865	2.40222	2.73936	2.50883	2.50927	9.41577	10.7212	10.9693	10.9676	10.9221	10.904	10.9336	11.0111	11.1299	11.2819	15.119	10.4677	10.6868	11.4582	10.3453	8.79354
250	2018-11-08	-15.6	2.44	7.39	4.95	5.12458	600.34	594.5	629.036	0	0	0	0	3.47856	4.21997	4.37244	4.37598	4.3495	4.33811	4.35718	4.40907	4.49092	4.59826	6.85466	2.77504	4.26904	4.09463	3.4999	2.95865	2.40222	2.73936	2.50883	2.50927	9.41577	10.7212	10.9693	10.9676	10.9221	10.904	10.9336	11.0111	11.1299	11.2819	15.119	10.4677	10.6868	11.4582	10.3453	8.79354
251	2018-11-08	-15.5	2.44	7.39	4.95	5.12458	600.34	594.5	629.036	0	0	0	0	3.47856	4.21997	4.37244	4.37598	4.3495	4.33811	4.35718	4.40907	4.49092	4.59826	6.85466	2.77504	4.26904	4.09463	3.4999	2.95865	2.40222	2.73936	2.50883	2.50927	9.41577	10.7212	10.9693	10.9676	10.9221	10.904	10.9336	11.0111	11.1299	11.2819	15.119	10.4677	10.6868	11.4582	10.3453	8.79354
252	2018-11-08	-16.5	2.44	7.39	4.95	5.12458	600.34	594.5	629.036	0	0	0	0	3.47856	4.21997	4.37244	4.37598	4.3495	4.33811	4.35718	4.40907	4.49092	4.59826	6.85466	2.77504	4.26904	4.09463	3.4999	2.95865	2.40222	2.73936	2.50883	2.50927	9.41577	10.7212	10.9693	10.9676	10.9221	10.904	10.9336	11.0111	11.1299	11.2819	15.119	10.4677	10.6868	11.4582	10.3453	8.79354
253	2018-11-08	-13.95	2.44	7.39	4.95	5.12458	600.34	594.5	629.036	0	0	0	0	3.47856	4.21997	4.37244	4.37598	4.3495	4.33811	4.35718	4.40907	4.49092	4.59826	6.85466	2.77504	4.26904	4.09463	3.4999	2.95865	2.40222	2.73936	2.50883	2.50927	9.41577	10.7212	10.9693	10.9676	10.9221	10.904	10.9336	11.0111	11.1299	11.2819	15.119	10.4677	10.6868	11.4582	10.3453	8.79354
254	2018-11-08	-14.8	2.44	7.39	4.95	5.12458	600.34	594.5	629.036	0	0	0	0	3.47856	4.21997	4.37244	4.37598	4.3495	4.33811	4.35718	4.40907	4.49092	4.59826	6.85466	2.77504	4.26904	4.09463	3.4999	2.95865	2.40222	2.73936	2.50883	2.50927	9.41577	10.7212	10.9693	10.9676	10.9221	10.904	10.9336	11.0111	11.1299	11.2819	15.119	10.4677	10.6868	11.4582	10.3453	8.79354
255	2018-11-15	-20.8	-7.11	-0.5	6.61	-3.145	688.33	674.5	672.37	0	0	0	0	-6.64941	-5.14561	-3.89106	-2.88246	-2.07632	-1.42067	-0.871433	-0.396376	0.0266661	0.412585	-3.20851	-2.73113	-2.2634	-0.0824332	1.88316	1.44613	2.64527	2.12683	2.21962	2.02024	-0.0716069	1.55391	2.8675	3.89078	4.69155	5.33717	5.88007	6.35593	6.78755	7.1891	2.74657	4.17211	4.56536	6.6118	8.66495	7.9118
256	2018-11-15	-16.1	-7.11	-0.5	6.61	-3.145	688.33	674.5	672.37	0	0	0	0	-6.64941	-5.14561	-3.89106	-2.88246	-2.07632	-1.42067	-0.871433	-0.396376	0.0266661	0.412585	-3.20851	-2.73113	-2.2634	-0.0824332	1.88316	1.44613	2.64527	2.12683	2.21962	2.02024	-0.0716069	1.55391	2.8675	3.89078	4.69155	5.33717	5.88007	6.35593	6.78755	7.1891	2.74657	4.17211	4.56536	6.6118	8.66495	7.9118
257	2018-11-15	-15.35	-7.11	-0.5	6.61	-3.145	688.33	674.5	672.37	0	0	0	0	-6.64941	-5.14561	-3.89106	-2.88246	-2.07632	-1.42067	-0.871433	-0.396376	0.0266661	0.412585	-3.20851	-2.73113	-2.2634	-0.0824332	1.88316	1.44613	2.64527	2.12683	2.21962	2.02024	-0.0716069	1.55391	2.8675	3.89078	4.69155	5.33717	5.88007	6.35593	6.78755	7.1891	2.74657	4.17211	4.56536	6.6118	8.66495	7.9118
258	2018-11-15	-17	-7.11	-0.5	6.61	-3.145	688.33	674.5	672.37	0	0	0	0	-6.64941	-5.14561	-3.89106	-2.88246	-2.07632	-1.42067	-0.871433	-0.396376	0.0266661	0.412585	-3.20851	-2.73113	-2.2634	-0.0824332	1.88316	1.44613	2.64527	2.12683	2.21962	2.02024	-0.0716069	1.55391	2.8675	3.89078	4.69155	5.33717	5.88007	6.35593	6.78755	7.1891	2.74657	4.17211	4.56536	6.6118	8.66495	7.9118
259	2018-11-15	-18.3	-7.11	-0.5	6.61	-3.145	688.33	674.5	672.37	0	0	0	0	-6.64941	-5.14561	-3.89106	-2.88246	-2.07632	-1.42067	-0.871433	-0.396376	0.0266661	0.412585	-3.20851	-2.73113	-2.2634	-0.0824332	1.88316	1.44613	2.64527	2.12683	2.21962	2.02024	-0.0716069	1.55391	2.8675	3.89078	4.69155	5.33717	5.88007	6.35593	6.78755	7.1891	2.74657	4.17211	4.56536	6.6118	8.66495	7.9118
260	2018-11-15	-17.7	-7.11	-0.5	6.61	-3.145	688.33	674.5	672.37	0	0	0	0	-6.64941	-5.14561	-3.89106	-2.88246	-2.07632	-1.42067	-0.871433	-0.396376	0.0266661	0.412585	-3.20851	-2.73113	-2.2634	-0.0824332	1.88316	1.44613	2.64527	2.12683	2.21962	2.02024	-0.0716069	1.55391	2.8675	3.89078	4.69155	5.33717	5.88007	6.35593	6.78755	7.1891	2.74657	4.17211	4.56536	6.6118	8.66495	7.9118
261	2018-11-15	-16.85	-7.11	-0.5	6.61	-3.145	688.33	674.5	672.37	0	0	0	0	-6.64941	-5.14561	-3.89106	-2.88246	-2.07632	-1.42067	-0.871433	-0.396376	0.0266661	0.412585	-3.20851	-2.73113	-2.2634	-0.0824332	1.88316	1.44613	2.64527	2.12683	2.21962	2.02024	-0.0716069	1.55391	2.8675	3.89078	4.69155	5.33717	5.88007	6.35593	6.78755	7.1891	2.74657	4.17211	4.56536	6.6118	8.66495	7.9118
262	2018-11-15	-13.2	-7.11	-0.5	6.61	-3.145	688.33	674.5	672.37	0	0	0	0	-6.64941	-5.14561	-3.89106	-2.88246	-2.07632	-1.42067	-0.871433	-0.396376	0.0266661	0.412585	-3.20851	-2.73113	-2.2634	-0.0824332	1.88316	1.44613	2.64527	2.12683	2.21962	2.02024	-0.0716069	1.55391	2.8675	3.89078	4.69155	5.33717	5.88007	6.35593	6.78755	7.1891	2.74657	4.17211	4.56536	6.6118	8.66495	7.9118
263	2018-11-15	-17.7	-7.11	-0.5	6.61	-3.145	688.33	674.5	672.37	0	0	0	0	-6.64941	-5.14561	-3.89106	-2.88246	-2.07632	-1.42067	-0.871433	-0.396376	0.0266661	0.412585	-3.20851	-2.73113	-2.2634	-0.0824332	1.88316	1.44613	2.64527	2.12683	2.21962	2.02024	-0.0716069	1.55391	2.8675	3.89078	4.69155	5.33717	5.88007	6.35593	6.78755	7.1891	2.74657	4.17211	4.56536	6.6118	8.66495	7.9118
264	2018-11-15	-18	-7.11	-0.5	6.61	-3.145	688.33	674.5	672.37	0	0	0	0	-6.64941	-5.14561	-3.89106	-2.88246	-2.07632	-1.42067	-0.871433	-0.396376	0.0266661	0.412585	-3.20851	-2.73113	-2.2634	-0.0824332	1.88316	1.44613	2.64527	2.12683	2.21962	2.02024	-0.0716069	1.55391	2.8675	3.89078	4.69155	5.33717	5.88007	6.35593	6.78755	7.1891	2.74657	4.17211	4.56536	6.6118	8.66495	7.9118
265	2018-11-15	-14.65	-7.11	-0.5	6.61	-3.145	688.33	674.5	672.37	0	0	0	0	-6.64941	-5.14561	-3.89106	-2.88246	-2.07632	-1.42067	-0.871433	-0.396376	0.0266661	0.412585	-3.20851	-2.73113	-2.2634	-0.0824332	1.88316	1.44613	2.64527	2.12683	2.21962	2.02024	-0.0716069	1.55391	2.8675	3.89078	4.69155	5.33717	5.88007	6.35593	6.78755	7.1891	2.74657	4.17211	4.56536	6.6118	8.66495	7.9118
266	2018-11-15	-18.3	-7.11	-0.5	6.61	-3.145	688.33	674.5	672.37	0	0	0	0	-6.64941	-5.14561	-3.89106	-2.88246	-2.07632	-1.42067	-0.871433	-0.396376	0.0266661	0.412585	-3.20851	-2.73113	-2.2634	-0.0824332	1.88316	1.44613	2.64527	2.12683	2.21962	2.02024	-0.0716069	1.55391	2.8675	3.89078	4.69155	5.33717	5.88007	6.35593	6.78755	7.1891	2.74657	4.17211	4.56536	6.6118	8.66495	7.9118
267	2018-11-15	-19.05	-7.11	-0.5	6.61	-3.145	688.33	674.5	672.37	0	0	0	0	-6.64941	-5.14561	-3.89106	-2.88246	-2.07632	-1.42067	-0.871433	-0.396376	0.0266661	0.412585	-3.20851	-2.73113	-2.2634	-0.0824332	1.88316	1.44613	2.64527	2.12683	2.21962	2.02024	-0.0716069	1.55391	2.8675	3.89078	4.69155	5.33717	5.88007	6.35593	6.78755	7.1891	2.74657	4.17211	4.56536	6.6118	8.66495	7.9118
268	2018-11-15	-20	-7.11	-0.5	6.61	-3.145	688.33	674.5	672.37	0	0	0	0	-6.64941	-5.14561	-3.89106	-2.88246	-2.07632	-1.42067	-0.871433	-0.396376	0.0266661	0.412585	-3.20851	-2.73113	-2.2634	-0.0824332	1.88316	1.44613	2.64527	2.12683	2.21962	2.02024	-0.0716069	1.55391	2.8675	3.89078	4.69155	5.33717	5.88007	6.35593	6.78755	7.1891	2.74657	4.17211	4.56536	6.6118	8.66495	7.9118
269	2018-11-15	-19.5	-7.11	-0.5	6.61	-3.145	688.33	674.5	672.37	0	0	0	0	-6.64941	-5.14561	-3.89106	-2.88246	-2.07632	-1.42067	-0.871433	-0.396376	0.0266661	0.412585	-3.20851	-2.73113	-2.2634	-0.0824332	1.88316	1.44613	2.64527	2.12683	2.21962	2.02024	-0.0716069	1.55391	2.8675	3.89078	4.69155	5.33717	5.88007	6.35593	6.78755	7.1891	2.74657	4.17211	4.56536	6.6118	8.66495	7.9118
270	2018-11-15	-17.3	-7.11	-0.5	6.61	-3.145	688.33	674.5	672.37	0	0	0	0	-6.64941	-5.14561	-3.89106	-2.88246	-2.07632	-1.42067	-0.871433	-0.396376	0.0266661	0.412585	-3.20851	-2.73113	-2.2634	-0.0824332	1.88316	1.44613	2.64527	2.12683	2.21962	2.02024	-0.0716069	1.55391	2.8675	3.89078	4.69155	5.33717	5.88007	6.35593	6.78755	7.1891	2.74657	4.17211	4.56536	6.6118	8.66495	7.9118
271	2018-11-15	-15.3	-7.11	-0.5	6.61	-3.145	688.33	674.5	672.37	0	0	0	0	-6.64941	-5.14561	-3.89106	-2.88246	-2.07632	-1.42067	-0.871433	-0.396376	0.0266661	0.412585	-3.20851	-2.73113	-2.2634	-0.0824332	1.88316	1.44613	2.64527	2.12683	2.21962	2.02024	-0.0716069	1.55391	2.8675	3.89078	4.69155	5.33717	5.88007	6.35593	6.78755	7.1891	2.74657	4.17211	4.56536	6.6118	8.66495	7.9118
272	2018-11-15	-18.15	-7.11	-0.5	6.61	-3.145	688.33	674.5	672.37	0	0	0	0	-6.64941	-5.14561	-3.89106	-2.88246	-2.07632	-1.42067	-0.871433	-0.396376	0.0266661	0.412585	-3.20851	-2.73113	-2.2634	-0.0824332	1.88316	1.44613	2.64527	2.12683	2.21962	2.02024	-0.0716069	1.55391	2.8675	3.89078	4.69155	5.33717	5.88007	6.35593	6.78755	7.1891	2.74657	4.17211	4.56536	6.6118	8.66495	7.9118
273	2018-11-15	-17.9	-7.11	-0.5	6.61	-3.145	688.33	674.5	672.37	0	0	0	0	-6.64941	-5.14561	-3.89106	-2.88246	-2.07632	-1.42067	-0.871433	-0.396376	0.0266661	0.412585	-3.20851	-2.73113	-2.2634	-0.0824332	1.88316	1.44613	2.64527	2.12683	2.21962	2.02024	-0.0716069	1.55391	2.8675	3.89078	4.69155	5.33717	5.88007	6.35593	6.78755	7.1891	2.74657	4.17211	4.56536	6.6118	8.66495	7.9118
274	2018-11-15	-17.9	-7.11	-0.5	6.61	-3.145	688.33	674.5	672.37	0	0	0	0	-6.64941	-5.14561	-3.89106	-2.88246	-2.07632	-1.42067	-0.871433	-0.396376	0.0266661	0.412585	-3.20851	-2.73113	-2.2634	-0.0824332	1.88316	1.44613	2.64527	2.12683	2.21962	2.02024	-0.0716069	1.55391	2.8675	3.89078	4.69155	5.33717	5.88007	6.35593	6.78755	7.1891	2.74657	4.17211	4.56536	6.6118	8.66495	7.9118
275	2018-11-15	-19.3	-7.11	-0.5	6.61	-3.145	688.33	674.5	672.37	0	0	0	0	-6.64941	-5.14561	-3.89106	-2.88246	-2.07632	-1.42067	-0.871433	-0.396376	0.0266661	0.412585	-3.20851	-2.73113	-2.2634	-0.0824332	1.88316	1.44613	2.64527	2.12683	2.21962	2.02024	-0.0716069	1.55391	2.8675	3.89078	4.69155	5.33717	5.88007	6.35593	6.78755	7.1891	2.74657	4.17211	4.56536	6.6118	8.66495	7.9118
276	2018-11-15	-17.5	-7.11	-0.5	6.61	-3.145	688.33	674.5	672.37	0	0	0	0	-6.64941	-5.14561	-3.89106	-2.88246	-2.07632	-1.42067	-0.871433	-0.396376	0.0266661	0.412585	-3.20851	-2.73113	-2.2634	-0.0824332	1.88316	1.44613	2.64527	2.12683	2.21962	2.02024	-0.0716069	1.55391	2.8675	3.89078	4.69155	5.33717	5.88007	6.35593	6.78755	7.1891	2.74657	4.17211	4.56536	6.6118	8.66495	7.9118
277	2018-11-15	-14.9	-7.11	-0.5	6.61	-3.145	688.33	674.5	672.37	0	0	0	0	-6.64941	-5.14561	-3.89106	-2.88246	-2.07632	-1.42067	-0.871433	-0.396376	0.0266661	0.412585	-3.20851	-2.73113	-2.2634	-0.0824332	1.88316	1.44613	2.64527	2.12683	2.21962	2.02024	-0.0716069	1.55391	2.8675	3.89078	4.69155	5.33717	5.88007	6.35593	6.78755	7.1891	2.74657	4.17211	4.56536	6.6118	8.66495	7.9118
278	2018-11-15	-15.2	-7.11	-0.5	6.61	-3.145	688.33	674.5	672.37	0	0	0	0	-6.64941	-5.14561	-3.89106	-2.88246	-2.07632	-1.42067	-0.871433	-0.396376	0.0266661	0.412585	-3.20851	-2.73113	-2.2634	-0.0824332	1.88316	1.44613	2.64527	2.12683	2.21962	2.02024	-0.0716069	1.55391	2.8675	3.89078	4.69155	5.33717	5.88007	6.35593	6.78755	7.1891	2.74657	4.17211	4.56536	6.6118	8.66495	7.9118
279	2018-11-15	-16.05	-7.11	-0.5	6.61	-3.145	688.33	674.5	672.37	0	0	0	0	-6.64941	-5.14561	-3.89106	-2.88246	-2.07632	-1.42067	-0.871433	-0.396376	0.0266661	0.412585	-3.20851	-2.73113	-2.2634	-0.0824332	1.88316	1.44613	2.64527	2.12683	2.21962	2.02024	-0.0716069	1.55391	2.8675	3.89078	4.69155	5.33717	5.88007	6.35593	6.78755	7.1891	2.74657	4.17211	4.56536	6.6118	8.66495	7.9118
280	2018-11-15	-16.45	-7.11	-0.5	6.61	-3.145	688.33	674.5	672.37	0	0	0	0	-6.64941	-5.14561	-3.89106	-2.88246	-2.07632	-1.42067	-0.871433	-0.396376	0.0266661	0.412585	-3.20851	-2.73113	-2.2634	-0.0824332	1.88316	1.44613	2.64527	2.12683	2.21962	2.02024	-0.0716069	1.55391	2.8675	3.89078	4.69155	5.33717	5.88007	6.35593	6.78755	7.1891	2.74657	4.17211	4.56536	6.6118	8.66495	7.9118
281	2018-11-15	-16.55	-7.11	-0.5	6.61	-3.145	688.33	674.5	672.37	0	0	0	0	-6.64941	-5.14561	-3.89106	-2.88246	-2.07632	-1.42067	-0.871433	-0.396376	0.0266661	0.412585	-3.20851	-2.73113	-2.2634	-0.0824332	1.88316	1.44613	2.64527	2.12683	2.21962	2.02024	-0.0716069	1.55391	2.8675	3.89078	4.69155	5.33717	5.88007	6.35593	6.78755	7.1891	2.74657	4.17211	4.56536	6.6118	8.66495	7.9118
282	2018-11-15	-18.05	-7.11	-0.5	6.61	-3.145	688.33	674.5	672.37	0	0	0	0	-6.64941	-5.14561	-3.89106	-2.88246	-2.07632	-1.42067	-0.871433	-0.396376	0.0266661	0.412585	-3.20851	-2.73113	-2.2634	-0.0824332	1.88316	1.44613	2.64527	2.12683	2.21962	2.02024	-0.0716069	1.55391	2.8675	3.89078	4.69155	5.33717	5.88007	6.35593	6.78755	7.1891	2.74657	4.17211	4.56536	6.6118	8.66495	7.9118
283	2018-11-15	-18.6	-7.11	-0.5	6.61	-3.145	688.33	674.5	672.37	0	0	0	0	-6.64941	-5.14561	-3.89106	-2.88246	-2.07632	-1.42067	-0.871433	-0.396376	0.0266661	0.412585	-3.20851	-2.73113	-2.2634	-0.0824332	1.88316	1.44613	2.64527	2.12683	2.21962	2.02024	-0.0716069	1.55391	2.8675	3.89078	4.69155	5.33717	5.88007	6.35593	6.78755	7.1891	2.74657	4.17211	4.56536	6.6118	8.66495	7.9118
284	2018-11-15	-15.7	-7.11	-0.5	6.61	-3.145	688.33	674.5	672.37	0	0	0	0	-6.64941	-5.14561	-3.89106	-2.88246	-2.07632	-1.42067	-0.871433	-0.396376	0.0266661	0.412585	-3.20851	-2.73113	-2.2634	-0.0824332	1.88316	1.44613	2.64527	2.12683	2.21962	2.02024	-0.0716069	1.55391	2.8675	3.89078	4.69155	5.33717	5.88007	6.35593	6.78755	7.1891	2.74657	4.17211	4.56536	6.6118	8.66495	7.9118
285	2018-11-15	-15.5	-7.11	-0.5	6.61	-3.145	688.33	674.5	672.37	0	0	0	0	-6.64941	-5.14561	-3.89106	-2.88246	-2.07632	-1.42067	-0.871433	-0.396376	0.0266661	0.412585	-3.20851	-2.73113	-2.2634	-0.0824332	1.88316	1.44613	2.64527	2.12683	2.21962	2.02024	-0.0716069	1.55391	2.8675	3.89078	4.69155	5.33717	5.88007	6.35593	6.78755	7.1891	2.74657	4.17211	4.56536	6.6118	8.66495	7.9118
286	2018-11-15	-16.4	-7.11	-0.5	6.61	-3.145	688.33	674.5	672.37	0	0	0	0	-6.64941	-5.14561	-3.89106	-2.88246	-2.07632	-1.42067	-0.871433	-0.396376	0.0266661	0.412585	-3.20851	-2.73113	-2.2634	-0.0824332	1.88316	1.44613	2.64527	2.12683	2.21962	2.02024	-0.0716069	1.55391	2.8675	3.89078	4.69155	5.33717	5.88007	6.35593	6.78755	7.1891	2.74657	4.17211	4.56536	6.6118	8.66495	7.9118
287	2018-11-23	-20.6	-14.67	-1.44	13.23	-8.04958	757.741	735.5	698.723	0	0	0	0	-14.1425	-11.5383	-9.65449	-8.31671	-7.27445	-6.41154	-5.67037	-5.01761	-4.43159	-3.89728	-11.102	-4.08865	-3.06867	-4.47768	-4.33356	-3.66098	-3.10743	-1.66719	-0.080369	0.04386	-2.73886	-1.94379	-1.01234	-0.216659	0.490514	1.13137	1.71831	2.26128	2.76871	3.24734	-1.15427	2.07841	2.14063	1.57758	1.70912	2.87391
288	2018-11-23	-15.4	-14.67	-1.44	13.23	-8.04958	757.741	735.5	698.723	0	0	0	0	-14.1425	-11.5383	-9.65449	-8.31671	-7.27445	-6.41154	-5.67037	-5.01761	-4.43159	-3.89728	-11.102	-4.08865	-3.06867	-4.47768	-4.33356	-3.66098	-3.10743	-1.66719	-0.080369	0.04386	-2.73886	-1.94379	-1.01234	-0.216659	0.490514	1.13137	1.71831	2.26128	2.76871	3.24734	-1.15427	2.07841	2.14063	1.57758	1.70912	2.87391
289	2018-11-23	-16.35	-14.67	-1.44	13.23	-8.04958	757.741	735.5	698.723	0	0	0	0	-14.1425	-11.5383	-9.65449	-8.31671	-7.27445	-6.41154	-5.67037	-5.01761	-4.43159	-3.89728	-11.102	-4.08865	-3.06867	-4.47768	-4.33356	-3.66098	-3.10743	-1.66719	-0.080369	0.04386	-2.73886	-1.94379	-1.01234	-0.216659	0.490514	1.13137	1.71831	2.26128	2.76871	3.24734	-1.15427	2.07841	2.14063	1.57758	1.70912	2.87391
290	2018-11-23	-18.4	-14.67	-1.44	13.23	-8.04958	757.741	735.5	698.723	0	0	0	0	-14.1425	-11.5383	-9.65449	-8.31671	-7.27445	-6.41154	-5.67037	-5.01761	-4.43159	-3.89728	-11.102	-4.08865	-3.06867	-4.47768	-4.33356	-3.66098	-3.10743	-1.66719	-0.080369	0.04386	-2.73886	-1.94379	-1.01234	-0.216659	0.490514	1.13137	1.71831	2.26128	2.76871	3.24734	-1.15427	2.07841	2.14063	1.57758	1.70912	2.87391
291	2018-11-23	-19.1	-14.67	-1.44	13.23	-8.04958	757.741	735.5	698.723	0	0	0	0	-14.1425	-11.5383	-9.65449	-8.31671	-7.27445	-6.41154	-5.67037	-5.01761	-4.43159	-3.89728	-11.102	-4.08865	-3.06867	-4.47768	-4.33356	-3.66098	-3.10743	-1.66719	-0.080369	0.04386	-2.73886	-1.94379	-1.01234	-0.216659	0.490514	1.13137	1.71831	2.26128	2.76871	3.24734	-1.15427	2.07841	2.14063	1.57758	1.70912	2.87391
292	2018-11-23	-19.7	-14.67	-1.44	13.23	-8.04958	757.741	735.5	698.723	0	0	0	0	-14.1425	-11.5383	-9.65449	-8.31671	-7.27445	-6.41154	-5.67037	-5.01761	-4.43159	-3.89728	-11.102	-4.08865	-3.06867	-4.47768	-4.33356	-3.66098	-3.10743	-1.66719	-0.080369	0.04386	-2.73886	-1.94379	-1.01234	-0.216659	0.490514	1.13137	1.71831	2.26128	2.76871	3.24734	-1.15427	2.07841	2.14063	1.57758	1.70912	2.87391
293	2018-11-23	-17.4	-14.67	-1.44	13.23	-8.04958	757.741	735.5	698.723	0	0	0	0	-14.1425	-11.5383	-9.65449	-8.31671	-7.27445	-6.41154	-5.67037	-5.01761	-4.43159	-3.89728	-11.102	-4.08865	-3.06867	-4.47768	-4.33356	-3.66098	-3.10743	-1.66719	-0.080369	0.04386	-2.73886	-1.94379	-1.01234	-0.216659	0.490514	1.13137	1.71831	2.26128	2.76871	3.24734	-1.15427	2.07841	2.14063	1.57758	1.70912	2.87391
294	2018-11-23	-14.9	-14.67	-1.44	13.23	-8.04958	757.741	735.5	698.723	0	0	0	0	-14.1425	-11.5383	-9.65449	-8.31671	-7.27445	-6.41154	-5.67037	-5.01761	-4.43159	-3.89728	-11.102	-4.08865	-3.06867	-4.47768	-4.33356	-3.66098	-3.10743	-1.66719	-0.080369	0.04386	-2.73886	-1.94379	-1.01234	-0.216659	0.490514	1.13137	1.71831	2.26128	2.76871	3.24734	-1.15427	2.07841	2.14063	1.57758	1.70912	2.87391
295	2018-11-23	-18.7	-14.67	-1.44	13.23	-8.04958	757.741	735.5	698.723	0	0	0	0	-14.1425	-11.5383	-9.65449	-8.31671	-7.27445	-6.41154	-5.67037	-5.01761	-4.43159	-3.89728	-11.102	-4.08865	-3.06867	-4.47768	-4.33356	-3.66098	-3.10743	-1.66719	-0.080369	0.04386	-2.73886	-1.94379	-1.01234	-0.216659	0.490514	1.13137	1.71831	2.26128	2.76871	3.24734	-1.15427	2.07841	2.14063	1.57758	1.70912	2.87391
296	2018-11-23	-17.5	-14.67	-1.44	13.23	-8.04958	757.741	735.5	698.723	0	0	0	0	-14.1425	-11.5383	-9.65449	-8.31671	-7.27445	-6.41154	-5.67037	-5.01761	-4.43159	-3.89728	-11.102	-4.08865	-3.06867	-4.47768	-4.33356	-3.66098	-3.10743	-1.66719	-0.080369	0.04386	-2.73886	-1.94379	-1.01234	-0.216659	0.490514	1.13137	1.71831	2.26128	2.76871	3.24734	-1.15427	2.07841	2.14063	1.57758	1.70912	2.87391
297	2018-11-23	-16.2	-14.67	-1.44	13.23	-8.04958	757.741	735.5	698.723	0	0	0	0	-14.1425	-11.5383	-9.65449	-8.31671	-7.27445	-6.41154	-5.67037	-5.01761	-4.43159	-3.89728	-11.102	-4.08865	-3.06867	-4.47768	-4.33356	-3.66098	-3.10743	-1.66719	-0.080369	0.04386	-2.73886	-1.94379	-1.01234	-0.216659	0.490514	1.13137	1.71831	2.26128	2.76871	3.24734	-1.15427	2.07841	2.14063	1.57758	1.70912	2.87391
298	2018-11-23	-17.9	-14.67	-1.44	13.23	-8.04958	757.741	735.5	698.723	0	0	0	0	-14.1425	-11.5383	-9.65449	-8.31671	-7.27445	-6.41154	-5.67037	-5.01761	-4.43159	-3.89728	-11.102	-4.08865	-3.06867	-4.47768	-4.33356	-3.66098	-3.10743	-1.66719	-0.080369	0.04386	-2.73886	-1.94379	-1.01234	-0.216659	0.490514	1.13137	1.71831	2.26128	2.76871	3.24734	-1.15427	2.07841	2.14063	1.57758	1.70912	2.87391
299	2018-11-23	-18	-14.67	-1.44	13.23	-8.04958	757.741	735.5	698.723	0	0	0	0	-14.1425	-11.5383	-9.65449	-8.31671	-7.27445	-6.41154	-5.67037	-5.01761	-4.43159	-3.89728	-11.102	-4.08865	-3.06867	-4.47768	-4.33356	-3.66098	-3.10743	-1.66719	-0.080369	0.04386	-2.73886	-1.94379	-1.01234	-0.216659	0.490514	1.13137	1.71831	2.26128	2.76871	3.24734	-1.15427	2.07841	2.14063	1.57758	1.70912	2.87391
300	2018-11-23	-17.35	-14.67	-1.44	13.23	-8.04958	757.741	735.5	698.723	0	0	0	0	-14.1425	-11.5383	-9.65449	-8.31671	-7.27445	-6.41154	-5.67037	-5.01761	-4.43159	-3.89728	-11.102	-4.08865	-3.06867	-4.47768	-4.33356	-3.66098	-3.10743	-1.66719	-0.080369	0.04386	-2.73886	-1.94379	-1.01234	-0.216659	0.490514	1.13137	1.71831	2.26128	2.76871	3.24734	-1.15427	2.07841	2.14063	1.57758	1.70912	2.87391
301	2018-11-23	-19.85	-14.67	-1.44	13.23	-8.04958	757.741	735.5	698.723	0	0	0	0	-14.1425	-11.5383	-9.65449	-8.31671	-7.27445	-6.41154	-5.67037	-5.01761	-4.43159	-3.89728	-11.102	-4.08865	-3.06867	-4.47768	-4.33356	-3.66098	-3.10743	-1.66719	-0.080369	0.04386	-2.73886	-1.94379	-1.01234	-0.216659	0.490514	1.13137	1.71831	2.26128	2.76871	3.24734	-1.15427	2.07841	2.14063	1.57758	1.70912	2.87391
302	2018-11-23	-15.6	-14.67	-1.44	13.23	-8.04958	757.741	735.5	698.723	0	0	0	0	-14.1425	-11.5383	-9.65449	-8.31671	-7.27445	-6.41154	-5.67037	-5.01761	-4.43159	-3.89728	-11.102	-4.08865	-3.06867	-4.47768	-4.33356	-3.66098	-3.10743	-1.66719	-0.080369	0.04386	-2.73886	-1.94379	-1.01234	-0.216659	0.490514	1.13137	1.71831	2.26128	2.76871	3.24734	-1.15427	2.07841	2.14063	1.57758	1.70912	2.87391
303	2018-11-23	-16.1	-14.67	-1.44	13.23	-8.04958	757.741	735.5	698.723	0	0	0	0	-14.1425	-11.5383	-9.65449	-8.31671	-7.27445	-6.41154	-5.67037	-5.01761	-4.43159	-3.89728	-11.102	-4.08865	-3.06867	-4.47768	-4.33356	-3.66098	-3.10743	-1.66719	-0.080369	0.04386	-2.73886	-1.94379	-1.01234	-0.216659	0.490514	1.13137	1.71831	2.26128	2.76871	3.24734	-1.15427	2.07841	2.14063	1.57758	1.70912	2.87391
304	2018-11-23	-15.7	-14.67	-1.44	13.23	-8.04958	757.741	735.5	698.723	0	0	0	0	-14.1425	-11.5383	-9.65449	-8.31671	-7.27445	-6.41154	-5.67037	-5.01761	-4.43159	-3.89728	-11.102	-4.08865	-3.06867	-4.47768	-4.33356	-3.66098	-3.10743	-1.66719	-0.080369	0.04386	-2.73886	-1.94379	-1.01234	-0.216659	0.490514	1.13137	1.71831	2.26128	2.76871	3.24734	-1.15427	2.07841	2.14063	1.57758	1.70912	2.87391
305	2018-11-23	-17.45	-14.67	-1.44	13.23	-8.04958	757.741	735.5	698.723	0	0	0	0	-14.1425	-11.5383	-9.65449	-8.31671	-7.27445	-6.41154	-5.67037	-5.01761	-4.43159	-3.89728	-11.102	-4.08865	-3.06867	-4.47768	-4.33356	-3.66098	-3.10743	-1.66719	-0.080369	0.04386	-2.73886	-1.94379	-1.01234	-0.216659	0.490514	1.13137	1.71831	2.26128	2.76871	3.24734	-1.15427	2.07841	2.14063	1.57758	1.70912	2.87391
306	2018-11-23	-18	-14.67	-1.44	13.23	-8.04958	757.741	735.5	698.723	0	0	0	0	-14.1425	-11.5383	-9.65449	-8.31671	-7.27445	-6.41154	-5.67037	-5.01761	-4.43159	-3.89728	-11.102	-4.08865	-3.06867	-4.47768	-4.33356	-3.66098	-3.10743	-1.66719	-0.080369	0.04386	-2.73886	-1.94379	-1.01234	-0.216659	0.490514	1.13137	1.71831	2.26128	2.76871	3.24734	-1.15427	2.07841	2.14063	1.57758	1.70912	2.87391
307	2018-11-23	-17.7	-14.67	-1.44	13.23	-8.04958	757.741	735.5	698.723	0	0	0	0	-14.1425	-11.5383	-9.65449	-8.31671	-7.27445	-6.41154	-5.67037	-5.01761	-4.43159	-3.89728	-11.102	-4.08865	-3.06867	-4.47768	-4.33356	-3.66098	-3.10743	-1.66719	-0.080369	0.04386	-2.73886	-1.94379	-1.01234	-0.216659	0.490514	1.13137	1.71831	2.26128	2.76871	3.24734	-1.15427	2.07841	2.14063	1.57758	1.70912	2.87391
308	2018-11-23	-17.4	-14.67	-1.44	13.23	-8.04958	757.741	735.5	698.723	0	0	0	0	-14.1425	-11.5383	-9.65449	-8.31671	-7.27445	-6.41154	-5.67037	-5.01761	-4.43159	-3.89728	-11.102	-4.08865	-3.06867	-4.47768	-4.33356	-3.66098	-3.10743	-1.66719	-0.080369	0.04386	-2.73886	-1.94379	-1.01234	-0.216659	0.490514	1.13137	1.71831	2.26128	2.76871	3.24734	-1.15427	2.07841	2.14063	1.57758	1.70912	2.87391
309	2018-11-23	-12.7	-14.67	-1.44	13.23	-8.04958	757.741	735.5	698.723	0	0	0	0	-14.1425	-11.5383	-9.65449	-8.31671	-7.27445	-6.41154	-5.67037	-5.01761	-4.43159	-3.89728	-11.102	-4.08865	-3.06867	-4.47768	-4.33356	-3.66098	-3.10743	-1.66719	-0.080369	0.04386	-2.73886	-1.94379	-1.01234	-0.216659	0.490514	1.13137	1.71831	2.26128	2.76871	3.24734	-1.15427	2.07841	2.14063	1.57758	1.70912	2.87391
310	2018-11-23	-14.7	-14.67	-1.44	13.23	-8.04958	757.741	735.5	698.723	0	0	0	0	-14.1425	-11.5383	-9.65449	-8.31671	-7.27445	-6.41154	-5.67037	-5.01761	-4.43159	-3.89728	-11.102	-4.08865	-3.06867	-4.47768	-4.33356	-3.66098	-3.10743	-1.66719	-0.080369	0.04386	-2.73886	-1.94379	-1.01234	-0.216659	0.490514	1.13137	1.71831	2.26128	2.76871	3.24734	-1.15427	2.07841	2.14063	1.57758	1.70912	2.87391
311	2018-11-23	-15.55	-14.67	-1.44	13.23	-8.04958	757.741	735.5	698.723	0	0	0	0	-14.1425	-11.5383	-9.65449	-8.31671	-7.27445	-6.41154	-5.67037	-5.01761	-4.43159	-3.89728	-11.102	-4.08865	-3.06867	-4.47768	-4.33356	-3.66098	-3.10743	-1.66719	-0.080369	0.04386	-2.73886	-1.94379	-1.01234	-0.216659	0.490514	1.13137	1.71831	2.26128	2.76871	3.24734	-1.15427	2.07841	2.14063	1.57758	1.70912	2.87391
312	2018-11-23	-19.8	-14.67	-1.44	13.23	-8.04958	757.741	735.5	698.723	0	0	0	0	-14.1425	-11.5383	-9.65449	-8.31671	-7.27445	-6.41154	-5.67037	-5.01761	-4.43159	-3.89728	-11.102	-4.08865	-3.06867	-4.47768	-4.33356	-3.66098	-3.10743	-1.66719	-0.080369	0.04386	-2.73886	-1.94379	-1.01234	-0.216659	0.490514	1.13137	1.71831	2.26128	2.76871	3.24734	-1.15427	2.07841	2.14063	1.57758	1.70912	2.87391
313	2018-11-23	-11.5	-14.67	-1.44	13.23	-8.04958	757.741	735.5	698.723	0	0	0	0	-14.1425	-11.5383	-9.65449	-8.31671	-7.27445	-6.41154	-5.67037	-5.01761	-4.43159	-3.89728	-11.102	-4.08865	-3.06867	-4.47768	-4.33356	-3.66098	-3.10743	-1.66719	-0.080369	0.04386	-2.73886	-1.94379	-1.01234	-0.216659	0.490514	1.13137	1.71831	2.26128	2.76871	3.24734	-1.15427	2.07841	2.14063	1.57758	1.70912	2.87391
314	2018-11-23	-17.7	-14.67	-1.44	13.23	-8.04958	757.741	735.5	698.723	0	0	0	0	-14.1425	-11.5383	-9.65449	-8.31671	-7.27445	-6.41154	-5.67037	-5.01761	-4.43159	-3.89728	-11.102	-4.08865	-3.06867	-4.47768	-4.33356	-3.66098	-3.10743	-1.66719	-0.080369	0.04386	-2.73886	-1.94379	-1.01234	-0.216659	0.490514	1.13137	1.71831	2.26128	2.76871	3.24734	-1.15427	2.07841	2.14063	1.57758	1.70912	2.87391
315	2018-11-23	-18.65	-14.67	-1.44	13.23	-8.04958	757.741	735.5	698.723	0	0	0	0	-14.1425	-11.5383	-9.65449	-8.31671	-7.27445	-6.41154	-5.67037	-5.01761	-4.43159	-3.89728	-11.102	-4.08865	-3.06867	-4.47768	-4.33356	-3.66098	-3.10743	-1.66719	-0.080369	0.04386	-2.73886	-1.94379	-1.01234	-0.216659	0.490514	1.13137	1.71831	2.26128	2.76871	3.24734	-1.15427	2.07841	2.14063	1.57758	1.70912	2.87391
316	2018-11-23	-19.45	-14.67	-1.44	13.23	-8.04958	757.741	735.5	698.723	0	0	0	0	-14.1425	-11.5383	-9.65449	-8.31671	-7.27445	-6.41154	-5.67037	-5.01761	-4.43159	-3.89728	-11.102	-4.08865	-3.06867	-4.47768	-4.33356	-3.66098	-3.10743	-1.66719	-0.080369	0.04386	-2.73886	-1.94379	-1.01234	-0.216659	0.490514	1.13137	1.71831	2.26128	2.76871	3.24734	-1.15427	2.07841	2.14063	1.57758	1.70912	2.87391
317	2018-11-23	-16.55	-14.67	-1.44	13.23	-8.04958	757.741	735.5	698.723	0	0	0	0	-14.1425	-11.5383	-9.65449	-8.31671	-7.27445	-6.41154	-5.67037	-5.01761	-4.43159	-3.89728	-11.102	-4.08865	-3.06867	-4.47768	-4.33356	-3.66098	-3.10743	-1.66719	-0.080369	0.04386	-2.73886	-1.94379	-1.01234	-0.216659	0.490514	1.13137	1.71831	2.26128	2.76871	3.24734	-1.15427	2.07841	2.14063	1.57758	1.70912	2.87391
318	2018-11-23	-16	-14.67	-1.44	13.23	-8.04958	757.741	735.5	698.723	0	0	0	0	-14.1425	-11.5383	-9.65449	-8.31671	-7.27445	-6.41154	-5.67037	-5.01761	-4.43159	-3.89728	-11.102	-4.08865	-3.06867	-4.47768	-4.33356	-3.66098	-3.10743	-1.66719	-0.080369	0.04386	-2.73886	-1.94379	-1.01234	-0.216659	0.490514	1.13137	1.71831	2.26128	2.76871	3.24734	-1.15427	2.07841	2.14063	1.57758	1.70912	2.87391
319	2018-11-29	-20.7	-0.11	1.28	1.39	0.50375	858.054	831	753.656	0	0	0	0	-0.397617	-0.835296	-1.51802	-2.04488	-2.36505	-2.52019	-2.55691	-2.51095	-2.40733	-2.26312	-0.786571	1.34908	-4.80253	-7.31666	-4.6701	-3.6514	-4.24355	-4.20263	-3.734	-3.29148	1.3814	2.00895	2.17555	2.22628	2.30323	2.43268	2.60898	2.82115	3.05958	3.31702	2.37544	5.22844	2.74901	0.497728	1.78156	2.02743
320	2018-11-29	-18.75	-0.11	1.28	1.39	0.50375	858.054	831	753.656	0	0	0	0	-0.397617	-0.835296	-1.51802	-2.04488	-2.36505	-2.52019	-2.55691	-2.51095	-2.40733	-2.26312	-0.786571	1.34908	-4.80253	-7.31666	-4.6701	-3.6514	-4.24355	-4.20263	-3.734	-3.29148	1.3814	2.00895	2.17555	2.22628	2.30323	2.43268	2.60898	2.82115	3.05958	3.31702	2.37544	5.22844	2.74901	0.497728	1.78156	2.02743
321	2018-11-29	-17.3	-0.11	1.28	1.39	0.50375	858.054	831	753.656	0	0	0	0	-0.397617	-0.835296	-1.51802	-2.04488	-2.36505	-2.52019	-2.55691	-2.51095	-2.40733	-2.26312	-0.786571	1.34908	-4.80253	-7.31666	-4.6701	-3.6514	-4.24355	-4.20263	-3.734	-3.29148	1.3814	2.00895	2.17555	2.22628	2.30323	2.43268	2.60898	2.82115	3.05958	3.31702	2.37544	5.22844	2.74901	0.497728	1.78156	2.02743
322	2018-11-29	-21	-0.11	1.28	1.39	0.50375	858.054	831	753.656	0	0	0	0	-0.397617	-0.835296	-1.51802	-2.04488	-2.36505	-2.52019	-2.55691	-2.51095	-2.40733	-2.26312	-0.786571	1.34908	-4.80253	-7.31666	-4.6701	-3.6514	-4.24355	-4.20263	-3.734	-3.29148	1.3814	2.00895	2.17555	2.22628	2.30323	2.43268	2.60898	2.82115	3.05958	3.31702	2.37544	5.22844	2.74901	0.497728	1.78156	2.02743
323	2018-11-29	-19.3	-0.11	1.28	1.39	0.50375	858.054	831	753.656	0	0	0	0	-0.397617	-0.835296	-1.51802	-2.04488	-2.36505	-2.52019	-2.55691	-2.51095	-2.40733	-2.26312	-0.786571	1.34908	-4.80253	-7.31666	-4.6701	-3.6514	-4.24355	-4.20263	-3.734	-3.29148	1.3814	2.00895	2.17555	2.22628	2.30323	2.43268	2.60898	2.82115	3.05958	3.31702	2.37544	5.22844	2.74901	0.497728	1.78156	2.02743
324	2018-11-29	-20	-0.11	1.28	1.39	0.50375	858.054	831	753.656	0	0	0	0	-0.397617	-0.835296	-1.51802	-2.04488	-2.36505	-2.52019	-2.55691	-2.51095	-2.40733	-2.26312	-0.786571	1.34908	-4.80253	-7.31666	-4.6701	-3.6514	-4.24355	-4.20263	-3.734	-3.29148	1.3814	2.00895	2.17555	2.22628	2.30323	2.43268	2.60898	2.82115	3.05958	3.31702	2.37544	5.22844	2.74901	0.497728	1.78156	2.02743
325	2018-11-29	-19.4	-0.11	1.28	1.39	0.50375	858.054	831	753.656	0	0	0	0	-0.397617	-0.835296	-1.51802	-2.04488	-2.36505	-2.52019	-2.55691	-2.51095	-2.40733	-2.26312	-0.786571	1.34908	-4.80253	-7.31666	-4.6701	-3.6514	-4.24355	-4.20263	-3.734	-3.29148	1.3814	2.00895	2.17555	2.22628	2.30323	2.43268	2.60898	2.82115	3.05958	3.31702	2.37544	5.22844	2.74901	0.497728	1.78156	2.02743
326	2018-11-29	-17.6	-0.11	1.28	1.39	0.50375	858.054	831	753.656	0	0	0	0	-0.397617	-0.835296	-1.51802	-2.04488	-2.36505	-2.52019	-2.55691	-2.51095	-2.40733	-2.26312	-0.786571	1.34908	-4.80253	-7.31666	-4.6701	-3.6514	-4.24355	-4.20263	-3.734	-3.29148	1.3814	2.00895	2.17555	2.22628	2.30323	2.43268	2.60898	2.82115	3.05958	3.31702	2.37544	5.22844	2.74901	0.497728	1.78156	2.02743
327	2018-11-29	-21.1	-0.11	1.28	1.39	0.50375	858.054	831	753.656	0	0	0	0	-0.397617	-0.835296	-1.51802	-2.04488	-2.36505	-2.52019	-2.55691	-2.51095	-2.40733	-2.26312	-0.786571	1.34908	-4.80253	-7.31666	-4.6701	-3.6514	-4.24355	-4.20263	-3.734	-3.29148	1.3814	2.00895	2.17555	2.22628	2.30323	2.43268	2.60898	2.82115	3.05958	3.31702	2.37544	5.22844	2.74901	0.497728	1.78156	2.02743
328	2018-11-29	-20	-0.11	1.28	1.39	0.50375	858.054	831	753.656	0	0	0	0	-0.397617	-0.835296	-1.51802	-2.04488	-2.36505	-2.52019	-2.55691	-2.51095	-2.40733	-2.26312	-0.786571	1.34908	-4.80253	-7.31666	-4.6701	-3.6514	-4.24355	-4.20263	-3.734	-3.29148	1.3814	2.00895	2.17555	2.22628	2.30323	2.43268	2.60898	2.82115	3.05958	3.31702	2.37544	5.22844	2.74901	0.497728	1.78156	2.02743
329	2018-11-29	-16.9	-0.11	1.28	1.39	0.50375	858.054	831	753.656	0	0	0	0	-0.397617	-0.835296	-1.51802	-2.04488	-2.36505	-2.52019	-2.55691	-2.51095	-2.40733	-2.26312	-0.786571	1.34908	-4.80253	-7.31666	-4.6701	-3.6514	-4.24355	-4.20263	-3.734	-3.29148	1.3814	2.00895	2.17555	2.22628	2.30323	2.43268	2.60898	2.82115	3.05958	3.31702	2.37544	5.22844	2.74901	0.497728	1.78156	2.02743
330	2018-11-29	-19.05	-0.11	1.28	1.39	0.50375	858.054	831	753.656	0	0	0	0	-0.397617	-0.835296	-1.51802	-2.04488	-2.36505	-2.52019	-2.55691	-2.51095	-2.40733	-2.26312	-0.786571	1.34908	-4.80253	-7.31666	-4.6701	-3.6514	-4.24355	-4.20263	-3.734	-3.29148	1.3814	2.00895	2.17555	2.22628	2.30323	2.43268	2.60898	2.82115	3.05958	3.31702	2.37544	5.22844	2.74901	0.497728	1.78156	2.02743
331	2018-11-29	-17.3	-0.11	1.28	1.39	0.50375	858.054	831	753.656	0	0	0	0	-0.397617	-0.835296	-1.51802	-2.04488	-2.36505	-2.52019	-2.55691	-2.51095	-2.40733	-2.26312	-0.786571	1.34908	-4.80253	-7.31666	-4.6701	-3.6514	-4.24355	-4.20263	-3.734	-3.29148	1.3814	2.00895	2.17555	2.22628	2.30323	2.43268	2.60898	2.82115	3.05958	3.31702	2.37544	5.22844	2.74901	0.497728	1.78156	2.02743
332	2018-11-29	-20.55	-0.11	1.28	1.39	0.50375	858.054	831	753.656	0	0	0	0	-0.397617	-0.835296	-1.51802	-2.04488	-2.36505	-2.52019	-2.55691	-2.51095	-2.40733	-2.26312	-0.786571	1.34908	-4.80253	-7.31666	-4.6701	-3.6514	-4.24355	-4.20263	-3.734	-3.29148	1.3814	2.00895	2.17555	2.22628	2.30323	2.43268	2.60898	2.82115	3.05958	3.31702	2.37544	5.22844	2.74901	0.497728	1.78156	2.02743
333	2018-11-29	-20.9	-0.11	1.28	1.39	0.50375	858.054	831	753.656	0	0	0	0	-0.397617	-0.835296	-1.51802	-2.04488	-2.36505	-2.52019	-2.55691	-2.51095	-2.40733	-2.26312	-0.786571	1.34908	-4.80253	-7.31666	-4.6701	-3.6514	-4.24355	-4.20263	-3.734	-3.29148	1.3814	2.00895	2.17555	2.22628	2.30323	2.43268	2.60898	2.82115	3.05958	3.31702	2.37544	5.22844	2.74901	0.497728	1.78156	2.02743
334	2018-11-29	-19	-0.11	1.28	1.39	0.50375	858.054	831	753.656	0	0	0	0	-0.397617	-0.835296	-1.51802	-2.04488	-2.36505	-2.52019	-2.55691	-2.51095	-2.40733	-2.26312	-0.786571	1.34908	-4.80253	-7.31666	-4.6701	-3.6514	-4.24355	-4.20263	-3.734	-3.29148	1.3814	2.00895	2.17555	2.22628	2.30323	2.43268	2.60898	2.82115	3.05958	3.31702	2.37544	5.22844	2.74901	0.497728	1.78156	2.02743
335	2018-11-29	-13.65	-0.11	1.28	1.39	0.50375	858.054	831	753.656	0	0	0	0	-0.397617	-0.835296	-1.51802	-2.04488	-2.36505	-2.52019	-2.55691	-2.51095	-2.40733	-2.26312	-0.786571	1.34908	-4.80253	-7.31666	-4.6701	-3.6514	-4.24355	-4.20263	-3.734	-3.29148	1.3814	2.00895	2.17555	2.22628	2.30323	2.43268	2.60898	2.82115	3.05958	3.31702	2.37544	5.22844	2.74901	0.497728	1.78156	2.02743
336	2018-11-29	-18.1	-0.11	1.28	1.39	0.50375	858.054	831	753.656	0	0	0	0	-0.397617	-0.835296	-1.51802	-2.04488	-2.36505	-2.52019	-2.55691	-2.51095	-2.40733	-2.26312	-0.786571	1.34908	-4.80253	-7.31666	-4.6701	-3.6514	-4.24355	-4.20263	-3.734	-3.29148	1.3814	2.00895	2.17555	2.22628	2.30323	2.43268	2.60898	2.82115	3.05958	3.31702	2.37544	5.22844	2.74901	0.497728	1.78156	2.02743
337	2018-11-29	-17.7	-0.11	1.28	1.39	0.50375	858.054	831	753.656	0	0	0	0	-0.397617	-0.835296	-1.51802	-2.04488	-2.36505	-2.52019	-2.55691	-2.51095	-2.40733	-2.26312	-0.786571	1.34908	-4.80253	-7.31666	-4.6701	-3.6514	-4.24355	-4.20263	-3.734	-3.29148	1.3814	2.00895	2.17555	2.22628	2.30323	2.43268	2.60898	2.82115	3.05958	3.31702	2.37544	5.22844	2.74901	0.497728	1.78156	2.02743
338	2018-11-29	-15	-0.11	1.28	1.39	0.50375	858.054	831	753.656	0	0	0	0	-0.397617	-0.835296	-1.51802	-2.04488	-2.36505	-2.52019	-2.55691	-2.51095	-2.40733	-2.26312	-0.786571	1.34908	-4.80253	-7.31666	-4.6701	-3.6514	-4.24355	-4.20263	-3.734	-3.29148	1.3814	2.00895	2.17555	2.22628	2.30323	2.43268	2.60898	2.82115	3.05958	3.31702	2.37544	5.22844	2.74901	0.497728	1.78156	2.02743
339	2018-11-29	-18.4	-0.11	1.28	1.39	0.50375	858.054	831	753.656	0	0	0	0	-0.397617	-0.835296	-1.51802	-2.04488	-2.36505	-2.52019	-2.55691	-2.51095	-2.40733	-2.26312	-0.786571	1.34908	-4.80253	-7.31666	-4.6701	-3.6514	-4.24355	-4.20263	-3.734	-3.29148	1.3814	2.00895	2.17555	2.22628	2.30323	2.43268	2.60898	2.82115	3.05958	3.31702	2.37544	5.22844	2.74901	0.497728	1.78156	2.02743
340	2018-11-29	-19.4	-0.11	1.28	1.39	0.50375	858.054	831	753.656	0	0	0	0	-0.397617	-0.835296	-1.51802	-2.04488	-2.36505	-2.52019	-2.55691	-2.51095	-2.40733	-2.26312	-0.786571	1.34908	-4.80253	-7.31666	-4.6701	-3.6514	-4.24355	-4.20263	-3.734	-3.29148	1.3814	2.00895	2.17555	2.22628	2.30323	2.43268	2.60898	2.82115	3.05958	3.31702	2.37544	5.22844	2.74901	0.497728	1.78156	2.02743
341	2018-11-29	-15.95	-0.11	1.28	1.39	0.50375	858.054	831	753.656	0	0	0	0	-0.397617	-0.835296	-1.51802	-2.04488	-2.36505	-2.52019	-2.55691	-2.51095	-2.40733	-2.26312	-0.786571	1.34908	-4.80253	-7.31666	-4.6701	-3.6514	-4.24355	-4.20263	-3.734	-3.29148	1.3814	2.00895	2.17555	2.22628	2.30323	2.43268	2.60898	2.82115	3.05958	3.31702	2.37544	5.22844	2.74901	0.497728	1.78156	2.02743
342	2018-11-29	-14	-0.11	1.28	1.39	0.50375	858.054	831	753.656	0	0	0	0	-0.397617	-0.835296	-1.51802	-2.04488	-2.36505	-2.52019	-2.55691	-2.51095	-2.40733	-2.26312	-0.786571	1.34908	-4.80253	-7.31666	-4.6701	-3.6514	-4.24355	-4.20263	-3.734	-3.29148	1.3814	2.00895	2.17555	2.22628	2.30323	2.43268	2.60898	2.82115	3.05958	3.31702	2.37544	5.22844	2.74901	0.497728	1.78156	2.02743
343	2018-11-29	-17.45	-0.11	1.28	1.39	0.50375	858.054	831	753.656	0	0	0	0	-0.397617	-0.835296	-1.51802	-2.04488	-2.36505	-2.52019	-2.55691	-2.51095	-2.40733	-2.26312	-0.786571	1.34908	-4.80253	-7.31666	-4.6701	-3.6514	-4.24355	-4.20263	-3.734	-3.29148	1.3814	2.00895	2.17555	2.22628	2.30323	2.43268	2.60898	2.82115	3.05958	3.31702	2.37544	5.22844	2.74901	0.497728	1.78156	2.02743
344	2018-11-29	-21.4	-0.11	1.28	1.39	0.50375	858.054	831	753.656	0	0	0	0	-0.397617	-0.835296	-1.51802	-2.04488	-2.36505	-2.52019	-2.55691	-2.51095	-2.40733	-2.26312	-0.786571	1.34908	-4.80253	-7.31666	-4.6701	-3.6514	-4.24355	-4.20263	-3.734	-3.29148	1.3814	2.00895	2.17555	2.22628	2.30323	2.43268	2.60898	2.82115	3.05958	3.31702	2.37544	5.22844	2.74901	0.497728	1.78156	2.02743
345	2018-11-29	-17.1	-0.11	1.28	1.39	0.50375	858.054	831	753.656	0	0	0	0	-0.397617	-0.835296	-1.51802	-2.04488	-2.36505	-2.52019	-2.55691	-2.51095	-2.40733	-2.26312	-0.786571	1.34908	-4.80253	-7.31666	-4.6701	-3.6514	-4.24355	-4.20263	-3.734	-3.29148	1.3814	2.00895	2.17555	2.22628	2.30323	2.43268	2.60898	2.82115	3.05958	3.31702	2.37544	5.22844	2.74901	0.497728	1.78156	2.02743
346	2018-11-29	-19.85	-0.11	1.28	1.39	0.50375	858.054	831	753.656	0	0	0	0	-0.397617	-0.835296	-1.51802	-2.04488	-2.36505	-2.52019	-2.55691	-2.51095	-2.40733	-2.26312	-0.786571	1.34908	-4.80253	-7.31666	-4.6701	-3.6514	-4.24355	-4.20263	-3.734	-3.29148	1.3814	2.00895	2.17555	2.22628	2.30323	2.43268	2.60898	2.82115	3.05958	3.31702	2.37544	5.22844	2.74901	0.497728	1.78156	2.02743
347	2018-11-29	-21.9	-0.11	1.28	1.39	0.50375	858.054	831	753.656	0	0	0	0	-0.397617	-0.835296	-1.51802	-2.04488	-2.36505	-2.52019	-2.55691	-2.51095	-2.40733	-2.26312	-0.786571	1.34908	-4.80253	-7.31666	-4.6701	-3.6514	-4.24355	-4.20263	-3.734	-3.29148	1.3814	2.00895	2.17555	2.22628	2.30323	2.43268	2.60898	2.82115	3.05958	3.31702	2.37544	5.22844	2.74901	0.497728	1.78156	2.02743
348	2018-11-29	-13.2	-0.11	1.28	1.39	0.50375	858.054	831	753.656	0	0	0	0	-0.397617	-0.835296	-1.51802	-2.04488	-2.36505	-2.52019	-2.55691	-2.51095	-2.40733	-2.26312	-0.786571	1.34908	-4.80253	-7.31666	-4.6701	-3.6514	-4.24355	-4.20263	-3.734	-3.29148	1.3814	2.00895	2.17555	2.22628	2.30323	2.43268	2.60898	2.82115	3.05958	3.31702	2.37544	5.22844	2.74901	0.497728	1.78156	2.02743
349	2018-11-29	-19	-0.11	1.28	1.39	0.50375	858.054	831	753.656	0	0	0	0	-0.397617	-0.835296	-1.51802	-2.04488	-2.36505	-2.52019	-2.55691	-2.51095	-2.40733	-2.26312	-0.786571	1.34908	-4.80253	-7.31666	-4.6701	-3.6514	-4.24355	-4.20263	-3.734	-3.29148	1.3814	2.00895	2.17555	2.22628	2.30323	2.43268	2.60898	2.82115	3.05958	3.31702	2.37544	5.22844	2.74901	0.497728	1.78156	2.02743
350	2018-11-29	-19	-0.11	1.28	1.39	0.50375	858.054	831	753.656	0	0	0	0	-0.397617	-0.835296	-1.51802	-2.04488	-2.36505	-2.52019	-2.55691	-2.51095	-2.40733	-2.26312	-0.786571	1.34908	-4.80253	-7.31666	-4.6701	-3.6514	-4.24355	-4.20263	-3.734	-3.29148	1.3814	2.00895	2.17555	2.22628	2.30323	2.43268	2.60898	2.82115	3.05958	3.31702	2.37544	5.22844	2.74901	0.497728	1.78156	2.02743
351	2018-12-06	-23.1	-2.56	2.94	5.5	-0.105417	943.486	909	803.354	0	0	0	0	-4.38978	-4.41483	-3.88557	-3.53393	-3.32814	-3.19322	-3.08305	-2.97457	-2.85754	-2.72817	-8.17041	-1.40911	-1.62054	-1.61838	-0.96562	-1.25884	-4.91392	-4.86452	-4.03829	-3.72609	1.98394	2.38304	2.76603	2.93631	3.01189	3.06352	3.12337	3.20378	3.30799	3.43536	-0.511216	6.93724	3.76352	2.4334	3.38422	3.84903
352	2018-12-06	-18.1	-2.56	2.94	5.5	-0.105417	943.486	909	803.354	0	0	0	0	-4.38978	-4.41483	-3.88557	-3.53393	-3.32814	-3.19322	-3.08305	-2.97457	-2.85754	-2.72817	-8.17041	-1.40911	-1.62054	-1.61838	-0.96562	-1.25884	-4.91392	-4.86452	-4.03829	-3.72609	1.98394	2.38304	2.76603	2.93631	3.01189	3.06352	3.12337	3.20378	3.30799	3.43536	-0.511216	6.93724	3.76352	2.4334	3.38422	3.84903
353	2018-12-06	-18.5	-2.56	2.94	5.5	-0.105417	943.486	909	803.354	0	0	0	0	-4.38978	-4.41483	-3.88557	-3.53393	-3.32814	-3.19322	-3.08305	-2.97457	-2.85754	-2.72817	-8.17041	-1.40911	-1.62054	-1.61838	-0.96562	-1.25884	-4.91392	-4.86452	-4.03829	-3.72609	1.98394	2.38304	2.76603	2.93631	3.01189	3.06352	3.12337	3.20378	3.30799	3.43536	-0.511216	6.93724	3.76352	2.4334	3.38422	3.84903
354	2018-12-06	-20.3	-2.56	2.94	5.5	-0.105417	943.486	909	803.354	0	0	0	0	-4.38978	-4.41483	-3.88557	-3.53393	-3.32814	-3.19322	-3.08305	-2.97457	-2.85754	-2.72817	-8.17041	-1.40911	-1.62054	-1.61838	-0.96562	-1.25884	-4.91392	-4.86452	-4.03829	-3.72609	1.98394	2.38304	2.76603	2.93631	3.01189	3.06352	3.12337	3.20378	3.30799	3.43536	-0.511216	6.93724	3.76352	2.4334	3.38422	3.84903
355	2018-12-06	-19.4	-2.56	2.94	5.5	-0.105417	943.486	909	803.354	0	0	0	0	-4.38978	-4.41483	-3.88557	-3.53393	-3.32814	-3.19322	-3.08305	-2.97457	-2.85754	-2.72817	-8.17041	-1.40911	-1.62054	-1.61838	-0.96562	-1.25884	-4.91392	-4.86452	-4.03829	-3.72609	1.98394	2.38304	2.76603	2.93631	3.01189	3.06352	3.12337	3.20378	3.30799	3.43536	-0.511216	6.93724	3.76352	2.4334	3.38422	3.84903
356	2018-12-06	-21.6	-2.56	2.94	5.5	-0.105417	943.486	909	803.354	0	0	0	0	-4.38978	-4.41483	-3.88557	-3.53393	-3.32814	-3.19322	-3.08305	-2.97457	-2.85754	-2.72817	-8.17041	-1.40911	-1.62054	-1.61838	-0.96562	-1.25884	-4.91392	-4.86452	-4.03829	-3.72609	1.98394	2.38304	2.76603	2.93631	3.01189	3.06352	3.12337	3.20378	3.30799	3.43536	-0.511216	6.93724	3.76352	2.4334	3.38422	3.84903
357	2018-12-06	-19.7	-2.56	2.94	5.5	-0.105417	943.486	909	803.354	0	0	0	0	-4.38978	-4.41483	-3.88557	-3.53393	-3.32814	-3.19322	-3.08305	-2.97457	-2.85754	-2.72817	-8.17041	-1.40911	-1.62054	-1.61838	-0.96562	-1.25884	-4.91392	-4.86452	-4.03829	-3.72609	1.98394	2.38304	2.76603	2.93631	3.01189	3.06352	3.12337	3.20378	3.30799	3.43536	-0.511216	6.93724	3.76352	2.4334	3.38422	3.84903
358	2018-12-06	-16.05	-2.56	2.94	5.5	-0.105417	943.486	909	803.354	0	0	0	0	-4.38978	-4.41483	-3.88557	-3.53393	-3.32814	-3.19322	-3.08305	-2.97457	-2.85754	-2.72817	-8.17041	-1.40911	-1.62054	-1.61838	-0.96562	-1.25884	-4.91392	-4.86452	-4.03829	-3.72609	1.98394	2.38304	2.76603	2.93631	3.01189	3.06352	3.12337	3.20378	3.30799	3.43536	-0.511216	6.93724	3.76352	2.4334	3.38422	3.84903
359	2018-12-06	-19.5	-2.56	2.94	5.5	-0.105417	943.486	909	803.354	0	0	0	0	-4.38978	-4.41483	-3.88557	-3.53393	-3.32814	-3.19322	-3.08305	-2.97457	-2.85754	-2.72817	-8.17041	-1.40911	-1.62054	-1.61838	-0.96562	-1.25884	-4.91392	-4.86452	-4.03829	-3.72609	1.98394	2.38304	2.76603	2.93631	3.01189	3.06352	3.12337	3.20378	3.30799	3.43536	-0.511216	6.93724	3.76352	2.4334	3.38422	3.84903
360	2018-12-06	-22.75	-2.56	2.94	5.5	-0.105417	943.486	909	803.354	0	0	0	0	-4.38978	-4.41483	-3.88557	-3.53393	-3.32814	-3.19322	-3.08305	-2.97457	-2.85754	-2.72817	-8.17041	-1.40911	-1.62054	-1.61838	-0.96562	-1.25884	-4.91392	-4.86452	-4.03829	-3.72609	1.98394	2.38304	2.76603	2.93631	3.01189	3.06352	3.12337	3.20378	3.30799	3.43536	-0.511216	6.93724	3.76352	2.4334	3.38422	3.84903
361	2018-12-06	-21.2	-2.56	2.94	5.5	-0.105417	943.486	909	803.354	0	0	0	0	-4.38978	-4.41483	-3.88557	-3.53393	-3.32814	-3.19322	-3.08305	-2.97457	-2.85754	-2.72817	-8.17041	-1.40911	-1.62054	-1.61838	-0.96562	-1.25884	-4.91392	-4.86452	-4.03829	-3.72609	1.98394	2.38304	2.76603	2.93631	3.01189	3.06352	3.12337	3.20378	3.30799	3.43536	-0.511216	6.93724	3.76352	2.4334	3.38422	3.84903
362	2018-12-06	-19.5	-2.56	2.94	5.5	-0.105417	943.486	909	803.354	0	0	0	0	-4.38978	-4.41483	-3.88557	-3.53393	-3.32814	-3.19322	-3.08305	-2.97457	-2.85754	-2.72817	-8.17041	-1.40911	-1.62054	-1.61838	-0.96562	-1.25884	-4.91392	-4.86452	-4.03829	-3.72609	1.98394	2.38304	2.76603	2.93631	3.01189	3.06352	3.12337	3.20378	3.30799	3.43536	-0.511216	6.93724	3.76352	2.4334	3.38422	3.84903
363	2018-12-06	-23.8	-2.56	2.94	5.5	-0.105417	943.486	909	803.354	0	0	0	0	-4.38978	-4.41483	-3.88557	-3.53393	-3.32814	-3.19322	-3.08305	-2.97457	-2.85754	-2.72817	-8.17041	-1.40911	-1.62054	-1.61838	-0.96562	-1.25884	-4.91392	-4.86452	-4.03829	-3.72609	1.98394	2.38304	2.76603	2.93631	3.01189	3.06352	3.12337	3.20378	3.30799	3.43536	-0.511216	6.93724	3.76352	2.4334	3.38422	3.84903
364	2018-12-06	-21.7	-2.56	2.94	5.5	-0.105417	943.486	909	803.354	0	0	0	0	-4.38978	-4.41483	-3.88557	-3.53393	-3.32814	-3.19322	-3.08305	-2.97457	-2.85754	-2.72817	-8.17041	-1.40911	-1.62054	-1.61838	-0.96562	-1.25884	-4.91392	-4.86452	-4.03829	-3.72609	1.98394	2.38304	2.76603	2.93631	3.01189	3.06352	3.12337	3.20378	3.30799	3.43536	-0.511216	6.93724	3.76352	2.4334	3.38422	3.84903
365	2018-12-06	-20.85	-2.56	2.94	5.5	-0.105417	943.486	909	803.354	0	0	0	0	-4.38978	-4.41483	-3.88557	-3.53393	-3.32814	-3.19322	-3.08305	-2.97457	-2.85754	-2.72817	-8.17041	-1.40911	-1.62054	-1.61838	-0.96562	-1.25884	-4.91392	-4.86452	-4.03829	-3.72609	1.98394	2.38304	2.76603	2.93631	3.01189	3.06352	3.12337	3.20378	3.30799	3.43536	-0.511216	6.93724	3.76352	2.4334	3.38422	3.84903
366	2018-12-06	-23.7	-2.56	2.94	5.5	-0.105417	943.486	909	803.354	0	0	0	0	-4.38978	-4.41483	-3.88557	-3.53393	-3.32814	-3.19322	-3.08305	-2.97457	-2.85754	-2.72817	-8.17041	-1.40911	-1.62054	-1.61838	-0.96562	-1.25884	-4.91392	-4.86452	-4.03829	-3.72609	1.98394	2.38304	2.76603	2.93631	3.01189	3.06352	3.12337	3.20378	3.30799	3.43536	-0.511216	6.93724	3.76352	2.4334	3.38422	3.84903
367	2018-12-06	-19	-2.56	2.94	5.5	-0.105417	943.486	909	803.354	0	0	0	0	-4.38978	-4.41483	-3.88557	-3.53393	-3.32814	-3.19322	-3.08305	-2.97457	-2.85754	-2.72817	-8.17041	-1.40911	-1.62054	-1.61838	-0.96562	-1.25884	-4.91392	-4.86452	-4.03829	-3.72609	1.98394	2.38304	2.76603	2.93631	3.01189	3.06352	3.12337	3.20378	3.30799	3.43536	-0.511216	6.93724	3.76352	2.4334	3.38422	3.84903
368	2018-12-06	-21.1	-2.56	2.94	5.5	-0.105417	943.486	909	803.354	0	0	0	0	-4.38978	-4.41483	-3.88557	-3.53393	-3.32814	-3.19322	-3.08305	-2.97457	-2.85754	-2.72817	-8.17041	-1.40911	-1.62054	-1.61838	-0.96562	-1.25884	-4.91392	-4.86452	-4.03829	-3.72609	1.98394	2.38304	2.76603	2.93631	3.01189	3.06352	3.12337	3.20378	3.30799	3.43536	-0.511216	6.93724	3.76352	2.4334	3.38422	3.84903
369	2018-12-06	-19.1	-2.56	2.94	5.5	-0.105417	943.486	909	803.354	0	0	0	0	-4.38978	-4.41483	-3.88557	-3.53393	-3.32814	-3.19322	-3.08305	-2.97457	-2.85754	-2.72817	-8.17041	-1.40911	-1.62054	-1.61838	-0.96562	-1.25884	-4.91392	-4.86452	-4.03829	-3.72609	1.98394	2.38304	2.76603	2.93631	3.01189	3.06352	3.12337	3.20378	3.30799	3.43536	-0.511216	6.93724	3.76352	2.4334	3.38422	3.84903
370	2018-12-06	-20.95	-2.56	2.94	5.5	-0.105417	943.486	909	803.354	0	0	0	0	-4.38978	-4.41483	-3.88557	-3.53393	-3.32814	-3.19322	-3.08305	-2.97457	-2.85754	-2.72817	-8.17041	-1.40911	-1.62054	-1.61838	-0.96562	-1.25884	-4.91392	-4.86452	-4.03829	-3.72609	1.98394	2.38304	2.76603	2.93631	3.01189	3.06352	3.12337	3.20378	3.30799	3.43536	-0.511216	6.93724	3.76352	2.4334	3.38422	3.84903
371	2018-12-06	-22.4	-2.56	2.94	5.5	-0.105417	943.486	909	803.354	0	0	0	0	-4.38978	-4.41483	-3.88557	-3.53393	-3.32814	-3.19322	-3.08305	-2.97457	-2.85754	-2.72817	-8.17041	-1.40911	-1.62054	-1.61838	-0.96562	-1.25884	-4.91392	-4.86452	-4.03829	-3.72609	1.98394	2.38304	2.76603	2.93631	3.01189	3.06352	3.12337	3.20378	3.30799	3.43536	-0.511216	6.93724	3.76352	2.4334	3.38422	3.84903
372	2018-12-06	-21.3	-2.56	2.94	5.5	-0.105417	943.486	909	803.354	0	0	0	0	-4.38978	-4.41483	-3.88557	-3.53393	-3.32814	-3.19322	-3.08305	-2.97457	-2.85754	-2.72817	-8.17041	-1.40911	-1.62054	-1.61838	-0.96562	-1.25884	-4.91392	-4.86452	-4.03829	-3.72609	1.98394	2.38304	2.76603	2.93631	3.01189	3.06352	3.12337	3.20378	3.30799	3.43536	-0.511216	6.93724	3.76352	2.4334	3.38422	3.84903
373	2018-12-06	-19	-2.56	2.94	5.5	-0.105417	943.486	909	803.354	0	0	0	0	-4.38978	-4.41483	-3.88557	-3.53393	-3.32814	-3.19322	-3.08305	-2.97457	-2.85754	-2.72817	-8.17041	-1.40911	-1.62054	-1.61838	-0.96562	-1.25884	-4.91392	-4.86452	-4.03829	-3.72609	1.98394	2.38304	2.76603	2.93631	3.01189	3.06352	3.12337	3.20378	3.30799	3.43536	-0.511216	6.93724	3.76352	2.4334	3.38422	3.84903
374	2018-12-06	-13.5	-2.56	2.94	5.5	-0.105417	943.486	909	803.354	0	0	0	0	-4.38978	-4.41483	-3.88557	-3.53393	-3.32814	-3.19322	-3.08305	-2.97457	-2.85754	-2.72817	-8.17041	-1.40911	-1.62054	-1.61838	-0.96562	-1.25884	-4.91392	-4.86452	-4.03829	-3.72609	1.98394	2.38304	2.76603	2.93631	3.01189	3.06352	3.12337	3.20378	3.30799	3.43536	-0.511216	6.93724	3.76352	2.4334	3.38422	3.84903
375	2018-12-06	-15.3	-2.56	2.94	5.5	-0.105417	943.486	909	803.354	0	0	0	0	-4.38978	-4.41483	-3.88557	-3.53393	-3.32814	-3.19322	-3.08305	-2.97457	-2.85754	-2.72817	-8.17041	-1.40911	-1.62054	-1.61838	-0.96562	-1.25884	-4.91392	-4.86452	-4.03829	-3.72609	1.98394	2.38304	2.76603	2.93631	3.01189	3.06352	3.12337	3.20378	3.30799	3.43536	-0.511216	6.93724	3.76352	2.4334	3.38422	3.84903
376	2018-12-06	-20.9	-2.56	2.94	5.5	-0.105417	943.486	909	803.354	0	0	0	0	-4.38978	-4.41483	-3.88557	-3.53393	-3.32814	-3.19322	-3.08305	-2.97457	-2.85754	-2.72817	-8.17041	-1.40911	-1.62054	-1.61838	-0.96562	-1.25884	-4.91392	-4.86452	-4.03829	-3.72609	1.98394	2.38304	2.76603	2.93631	3.01189	3.06352	3.12337	3.20378	3.30799	3.43536	-0.511216	6.93724	3.76352	2.4334	3.38422	3.84903
377	2018-12-06	-18.9	-2.56	2.94	5.5	-0.105417	943.486	909	803.354	0	0	0	0	-4.38978	-4.41483	-3.88557	-3.53393	-3.32814	-3.19322	-3.08305	-2.97457	-2.85754	-2.72817	-8.17041	-1.40911	-1.62054	-1.61838	-0.96562	-1.25884	-4.91392	-4.86452	-4.03829	-3.72609	1.98394	2.38304	2.76603	2.93631	3.01189	3.06352	3.12337	3.20378	3.30799	3.43536	-0.511216	6.93724	3.76352	2.4334	3.38422	3.84903
378	2018-12-06	-19.6	-2.56	2.94	5.5	-0.105417	943.486	909	803.354	0	0	0	0	-4.38978	-4.41483	-3.88557	-3.53393	-3.32814	-3.19322	-3.08305	-2.97457	-2.85754	-2.72817	-8.17041	-1.40911	-1.62054	-1.61838	-0.96562	-1.25884	-4.91392	-4.86452	-4.03829	-3.72609	1.98394	2.38304	2.76603	2.93631	3.01189	3.06352	3.12337	3.20378	3.30799	3.43536	-0.511216	6.93724	3.76352	2.4334	3.38422	3.84903
379	2018-12-06	-18.3	-2.56	2.94	5.5	-0.105417	943.486	909	803.354	0	0	0	0	-4.38978	-4.41483	-3.88557	-3.53393	-3.32814	-3.19322	-3.08305	-2.97457	-2.85754	-2.72817	-8.17041	-1.40911	-1.62054	-1.61838	-0.96562	-1.25884	-4.91392	-4.86452	-4.03829	-3.72609	1.98394	2.38304	2.76603	2.93631	3.01189	3.06352	3.12337	3.20378	3.30799	3.43536	-0.511216	6.93724	3.76352	2.4334	3.38422	3.84903
380	2018-12-06	-19.2	-2.56	2.94	5.5	-0.105417	943.486	909	803.354	0	0	0	0	-4.38978	-4.41483	-3.88557	-3.53393	-3.32814	-3.19322	-3.08305	-2.97457	-2.85754	-2.72817	-8.17041	-1.40911	-1.62054	-1.61838	-0.96562	-1.25884	-4.91392	-4.86452	-4.03829	-3.72609	1.98394	2.38304	2.76603	2.93631	3.01189	3.06352	3.12337	3.20378	3.30799	3.43536	-0.511216	6.93724	3.76352	2.4334	3.38422	3.84903
381	2018-12-06	-19.9	-2.56	2.94	5.5	-0.105417	943.486	909	803.354	0	0	0	0	-4.38978	-4.41483	-3.88557	-3.53393	-3.32814	-3.19322	-3.08305	-2.97457	-2.85754	-2.72817	-8.17041	-1.40911	-1.62054	-1.61838	-0.96562	-1.25884	-4.91392	-4.86452	-4.03829	-3.72609	1.98394	2.38304	2.76603	2.93631	3.01189	3.06352	3.12337	3.20378	3.30799	3.43536	-0.511216	6.93724	3.76352	2.4334	3.38422	3.84903
382	2018-12-06	-21.75	-2.56	2.94	5.5	-0.105417	943.486	909	803.354	0	0	0	0	-4.38978	-4.41483	-3.88557	-3.53393	-3.32814	-3.19322	-3.08305	-2.97457	-2.85754	-2.72817	-8.17041	-1.40911	-1.62054	-1.61838	-0.96562	-1.25884	-4.91392	-4.86452	-4.03829	-3.72609	1.98394	2.38304	2.76603	2.93631	3.01189	3.06352	3.12337	3.20378	3.30799	3.43536	-0.511216	6.93724	3.76352	2.4334	3.38422	3.84903
383	2018-12-13	-25.7	-0.78	3.61	4.39	1.21917	983.758	941	811.474	0	0	0	0	-1.28026	-2.29972	-2.95316	-3.28351	-3.44014	-3.50614	-3.51893	-3.49541	-3.44403	-3.36979	-2.22581	-4.73674	-5.73265	-5.55525	-4.85583	-3.00665	-2.37782	-2.17355	-1.3297	-3.03349	2.51406	1.62312	1.36305	1.33924	1.401	1.4951	1.60563	1.7288	1.86407	2.01142	0.190288	1.86374	0.00205908	0.605213	2.13801	3.58372
384	2018-12-13	-21.65	-0.78	3.61	4.39	1.21917	983.758	941	811.474	0	0	0	0	-1.28026	-2.29972	-2.95316	-3.28351	-3.44014	-3.50614	-3.51893	-3.49541	-3.44403	-3.36979	-2.22581	-4.73674	-5.73265	-5.55525	-4.85583	-3.00665	-2.37782	-2.17355	-1.3297	-3.03349	2.51406	1.62312	1.36305	1.33924	1.401	1.4951	1.60563	1.7288	1.86407	2.01142	0.190288	1.86374	0.00205908	0.605213	2.13801	3.58372
385	2018-12-13	-20.4	-0.78	3.61	4.39	1.21917	983.758	941	811.474	0	0	0	0	-1.28026	-2.29972	-2.95316	-3.28351	-3.44014	-3.50614	-3.51893	-3.49541	-3.44403	-3.36979	-2.22581	-4.73674	-5.73265	-5.55525	-4.85583	-3.00665	-2.37782	-2.17355	-1.3297	-3.03349	2.51406	1.62312	1.36305	1.33924	1.401	1.4951	1.60563	1.7288	1.86407	2.01142	0.190288	1.86374	0.00205908	0.605213	2.13801	3.58372
386	2018-12-13	-22.7	-0.78	3.61	4.39	1.21917	983.758	941	811.474	0	0	0	0	-1.28026	-2.29972	-2.95316	-3.28351	-3.44014	-3.50614	-3.51893	-3.49541	-3.44403	-3.36979	-2.22581	-4.73674	-5.73265	-5.55525	-4.85583	-3.00665	-2.37782	-2.17355	-1.3297	-3.03349	2.51406	1.62312	1.36305	1.33924	1.401	1.4951	1.60563	1.7288	1.86407	2.01142	0.190288	1.86374	0.00205908	0.605213	2.13801	3.58372
387	2018-12-13	-23.5	-0.78	3.61	4.39	1.21917	983.758	941	811.474	0	0	0	0	-1.28026	-2.29972	-2.95316	-3.28351	-3.44014	-3.50614	-3.51893	-3.49541	-3.44403	-3.36979	-2.22581	-4.73674	-5.73265	-5.55525	-4.85583	-3.00665	-2.37782	-2.17355	-1.3297	-3.03349	2.51406	1.62312	1.36305	1.33924	1.401	1.4951	1.60563	1.7288	1.86407	2.01142	0.190288	1.86374	0.00205908	0.605213	2.13801	3.58372
388	2018-12-13	-25.2	-0.78	3.61	4.39	1.21917	983.758	941	811.474	0	0	0	0	-1.28026	-2.29972	-2.95316	-3.28351	-3.44014	-3.50614	-3.51893	-3.49541	-3.44403	-3.36979	-2.22581	-4.73674	-5.73265	-5.55525	-4.85583	-3.00665	-2.37782	-2.17355	-1.3297	-3.03349	2.51406	1.62312	1.36305	1.33924	1.401	1.4951	1.60563	1.7288	1.86407	2.01142	0.190288	1.86374	0.00205908	0.605213	2.13801	3.58372
389	2018-12-13	-20.45	-0.78	3.61	4.39	1.21917	983.758	941	811.474	0	0	0	0	-1.28026	-2.29972	-2.95316	-3.28351	-3.44014	-3.50614	-3.51893	-3.49541	-3.44403	-3.36979	-2.22581	-4.73674	-5.73265	-5.55525	-4.85583	-3.00665	-2.37782	-2.17355	-1.3297	-3.03349	2.51406	1.62312	1.36305	1.33924	1.401	1.4951	1.60563	1.7288	1.86407	2.01142	0.190288	1.86374	0.00205908	0.605213	2.13801	3.58372
390	2018-12-13	-18.3	-0.78	3.61	4.39	1.21917	983.758	941	811.474	0	0	0	0	-1.28026	-2.29972	-2.95316	-3.28351	-3.44014	-3.50614	-3.51893	-3.49541	-3.44403	-3.36979	-2.22581	-4.73674	-5.73265	-5.55525	-4.85583	-3.00665	-2.37782	-2.17355	-1.3297	-3.03349	2.51406	1.62312	1.36305	1.33924	1.401	1.4951	1.60563	1.7288	1.86407	2.01142	0.190288	1.86374	0.00205908	0.605213	2.13801	3.58372
391	2018-12-13	-26	-0.78	3.61	4.39	1.21917	983.758	941	811.474	0	0	0	0	-1.28026	-2.29972	-2.95316	-3.28351	-3.44014	-3.50614	-3.51893	-3.49541	-3.44403	-3.36979	-2.22581	-4.73674	-5.73265	-5.55525	-4.85583	-3.00665	-2.37782	-2.17355	-1.3297	-3.03349	2.51406	1.62312	1.36305	1.33924	1.401	1.4951	1.60563	1.7288	1.86407	2.01142	0.190288	1.86374	0.00205908	0.605213	2.13801	3.58372
392	2018-12-13	-23.4	-0.78	3.61	4.39	1.21917	983.758	941	811.474	0	0	0	0	-1.28026	-2.29972	-2.95316	-3.28351	-3.44014	-3.50614	-3.51893	-3.49541	-3.44403	-3.36979	-2.22581	-4.73674	-5.73265	-5.55525	-4.85583	-3.00665	-2.37782	-2.17355	-1.3297	-3.03349	2.51406	1.62312	1.36305	1.33924	1.401	1.4951	1.60563	1.7288	1.86407	2.01142	0.190288	1.86374	0.00205908	0.605213	2.13801	3.58372
393	2018-12-13	-21.9	-0.78	3.61	4.39	1.21917	983.758	941	811.474	0	0	0	0	-1.28026	-2.29972	-2.95316	-3.28351	-3.44014	-3.50614	-3.51893	-3.49541	-3.44403	-3.36979	-2.22581	-4.73674	-5.73265	-5.55525	-4.85583	-3.00665	-2.37782	-2.17355	-1.3297	-3.03349	2.51406	1.62312	1.36305	1.33924	1.401	1.4951	1.60563	1.7288	1.86407	2.01142	0.190288	1.86374	0.00205908	0.605213	2.13801	3.58372
394	2018-12-13	-22.65	-0.78	3.61	4.39	1.21917	983.758	941	811.474	0	0	0	0	-1.28026	-2.29972	-2.95316	-3.28351	-3.44014	-3.50614	-3.51893	-3.49541	-3.44403	-3.36979	-2.22581	-4.73674	-5.73265	-5.55525	-4.85583	-3.00665	-2.37782	-2.17355	-1.3297	-3.03349	2.51406	1.62312	1.36305	1.33924	1.401	1.4951	1.60563	1.7288	1.86407	2.01142	0.190288	1.86374	0.00205908	0.605213	2.13801	3.58372
395	2018-12-13	-26.2	-0.78	3.61	4.39	1.21917	983.758	941	811.474	0	0	0	0	-1.28026	-2.29972	-2.95316	-3.28351	-3.44014	-3.50614	-3.51893	-3.49541	-3.44403	-3.36979	-2.22581	-4.73674	-5.73265	-5.55525	-4.85583	-3.00665	-2.37782	-2.17355	-1.3297	-3.03349	2.51406	1.62312	1.36305	1.33924	1.401	1.4951	1.60563	1.7288	1.86407	2.01142	0.190288	1.86374	0.00205908	0.605213	2.13801	3.58372
396	2018-12-13	-22.1	-0.78	3.61	4.39	1.21917	983.758	941	811.474	0	0	0	0	-1.28026	-2.29972	-2.95316	-3.28351	-3.44014	-3.50614	-3.51893	-3.49541	-3.44403	-3.36979	-2.22581	-4.73674	-5.73265	-5.55525	-4.85583	-3.00665	-2.37782	-2.17355	-1.3297	-3.03349	2.51406	1.62312	1.36305	1.33924	1.401	1.4951	1.60563	1.7288	1.86407	2.01142	0.190288	1.86374	0.00205908	0.605213	2.13801	3.58372
397	2018-12-13	-26.1	-0.78	3.61	4.39	1.21917	983.758	941	811.474	0	0	0	0	-1.28026	-2.29972	-2.95316	-3.28351	-3.44014	-3.50614	-3.51893	-3.49541	-3.44403	-3.36979	-2.22581	-4.73674	-5.73265	-5.55525	-4.85583	-3.00665	-2.37782	-2.17355	-1.3297	-3.03349	2.51406	1.62312	1.36305	1.33924	1.401	1.4951	1.60563	1.7288	1.86407	2.01142	0.190288	1.86374	0.00205908	0.605213	2.13801	3.58372
398	2018-12-13	-24.4	-0.78	3.61	4.39	1.21917	983.758	941	811.474	0	0	0	0	-1.28026	-2.29972	-2.95316	-3.28351	-3.44014	-3.50614	-3.51893	-3.49541	-3.44403	-3.36979	-2.22581	-4.73674	-5.73265	-5.55525	-4.85583	-3.00665	-2.37782	-2.17355	-1.3297	-3.03349	2.51406	1.62312	1.36305	1.33924	1.401	1.4951	1.60563	1.7288	1.86407	2.01142	0.190288	1.86374	0.00205908	0.605213	2.13801	3.58372
399	2018-12-13	-19	-0.78	3.61	4.39	1.21917	983.758	941	811.474	0	0	0	0	-1.28026	-2.29972	-2.95316	-3.28351	-3.44014	-3.50614	-3.51893	-3.49541	-3.44403	-3.36979	-2.22581	-4.73674	-5.73265	-5.55525	-4.85583	-3.00665	-2.37782	-2.17355	-1.3297	-3.03349	2.51406	1.62312	1.36305	1.33924	1.401	1.4951	1.60563	1.7288	1.86407	2.01142	0.190288	1.86374	0.00205908	0.605213	2.13801	3.58372
400	2018-12-13	-24.2	-0.78	3.61	4.39	1.21917	983.758	941	811.474	0	0	0	0	-1.28026	-2.29972	-2.95316	-3.28351	-3.44014	-3.50614	-3.51893	-3.49541	-3.44403	-3.36979	-2.22581	-4.73674	-5.73265	-5.55525	-4.85583	-3.00665	-2.37782	-2.17355	-1.3297	-3.03349	2.51406	1.62312	1.36305	1.33924	1.401	1.4951	1.60563	1.7288	1.86407	2.01142	0.190288	1.86374	0.00205908	0.605213	2.13801	3.58372
401	2018-12-13	-22.55	-0.78	3.61	4.39	1.21917	983.758	941	811.474	0	0	0	0	-1.28026	-2.29972	-2.95316	-3.28351	-3.44014	-3.50614	-3.51893	-3.49541	-3.44403	-3.36979	-2.22581	-4.73674	-5.73265	-5.55525	-4.85583	-3.00665	-2.37782	-2.17355	-1.3297	-3.03349	2.51406	1.62312	1.36305	1.33924	1.401	1.4951	1.60563	1.7288	1.86407	2.01142	0.190288	1.86374	0.00205908	0.605213	2.13801	3.58372
402	2018-12-13	-22.1	-0.78	3.61	4.39	1.21917	983.758	941	811.474	0	0	0	0	-1.28026	-2.29972	-2.95316	-3.28351	-3.44014	-3.50614	-3.51893	-3.49541	-3.44403	-3.36979	-2.22581	-4.73674	-5.73265	-5.55525	-4.85583	-3.00665	-2.37782	-2.17355	-1.3297	-3.03349	2.51406	1.62312	1.36305	1.33924	1.401	1.4951	1.60563	1.7288	1.86407	2.01142	0.190288	1.86374	0.00205908	0.605213	2.13801	3.58372
403	2018-12-13	-21.4	-0.78	3.61	4.39	1.21917	983.758	941	811.474	0	0	0	0	-1.28026	-2.29972	-2.95316	-3.28351	-3.44014	-3.50614	-3.51893	-3.49541	-3.44403	-3.36979	-2.22581	-4.73674	-5.73265	-5.55525	-4.85583	-3.00665	-2.37782	-2.17355	-1.3297	-3.03349	2.51406	1.62312	1.36305	1.33924	1.401	1.4951	1.60563	1.7288	1.86407	2.01142	0.190288	1.86374	0.00205908	0.605213	2.13801	3.58372
404	2018-12-13	-22.8	-0.78	3.61	4.39	1.21917	983.758	941	811.474	0	0	0	0	-1.28026	-2.29972	-2.95316	-3.28351	-3.44014	-3.50614	-3.51893	-3.49541	-3.44403	-3.36979	-2.22581	-4.73674	-5.73265	-5.55525	-4.85583	-3.00665	-2.37782	-2.17355	-1.3297	-3.03349	2.51406	1.62312	1.36305	1.33924	1.401	1.4951	1.60563	1.7288	1.86407	2.01142	0.190288	1.86374	0.00205908	0.605213	2.13801	3.58372
405	2018-12-13	-20.3	-0.78	3.61	4.39	1.21917	983.758	941	811.474	0	0	0	0	-1.28026	-2.29972	-2.95316	-3.28351	-3.44014	-3.50614	-3.51893	-3.49541	-3.44403	-3.36979	-2.22581	-4.73674	-5.73265	-5.55525	-4.85583	-3.00665	-2.37782	-2.17355	-1.3297	-3.03349	2.51406	1.62312	1.36305	1.33924	1.401	1.4951	1.60563	1.7288	1.86407	2.01142	0.190288	1.86374	0.00205908	0.605213	2.13801	3.58372
406	2018-12-13	-19.4	-0.78	3.61	4.39	1.21917	983.758	941	811.474	0	0	0	0	-1.28026	-2.29972	-2.95316	-3.28351	-3.44014	-3.50614	-3.51893	-3.49541	-3.44403	-3.36979	-2.22581	-4.73674	-5.73265	-5.55525	-4.85583	-3.00665	-2.37782	-2.17355	-1.3297	-3.03349	2.51406	1.62312	1.36305	1.33924	1.401	1.4951	1.60563	1.7288	1.86407	2.01142	0.190288	1.86374	0.00205908	0.605213	2.13801	3.58372
407	2018-12-13	-21.5	-0.78	3.61	4.39	1.21917	983.758	941	811.474	0	0	0	0	-1.28026	-2.29972	-2.95316	-3.28351	-3.44014	-3.50614	-3.51893	-3.49541	-3.44403	-3.36979	-2.22581	-4.73674	-5.73265	-5.55525	-4.85583	-3.00665	-2.37782	-2.17355	-1.3297	-3.03349	2.51406	1.62312	1.36305	1.33924	1.401	1.4951	1.60563	1.7288	1.86407	2.01142	0.190288	1.86374	0.00205908	0.605213	2.13801	3.58372
408	2018-12-13	-26.5	-0.78	3.61	4.39	1.21917	983.758	941	811.474	0	0	0	0	-1.28026	-2.29972	-2.95316	-3.28351	-3.44014	-3.50614	-3.51893	-3.49541	-3.44403	-3.36979	-2.22581	-4.73674	-5.73265	-5.55525	-4.85583	-3.00665	-2.37782	-2.17355	-1.3297	-3.03349	2.51406	1.62312	1.36305	1.33924	1.401	1.4951	1.60563	1.7288	1.86407	2.01142	0.190288	1.86374	0.00205908	0.605213	2.13801	3.58372
409	2018-12-13	-17.9	-0.78	3.61	4.39	1.21917	983.758	941	811.474	0	0	0	0	-1.28026	-2.29972	-2.95316	-3.28351	-3.44014	-3.50614	-3.51893	-3.49541	-3.44403	-3.36979	-2.22581	-4.73674	-5.73265	-5.55525	-4.85583	-3.00665	-2.37782	-2.17355	-1.3297	-3.03349	2.51406	1.62312	1.36305	1.33924	1.401	1.4951	1.60563	1.7288	1.86407	2.01142	0.190288	1.86374	0.00205908	0.605213	2.13801	3.58372
410	2018-12-13	-19.45	-0.78	3.61	4.39	1.21917	983.758	941	811.474	0	0	0	0	-1.28026	-2.29972	-2.95316	-3.28351	-3.44014	-3.50614	-3.51893	-3.49541	-3.44403	-3.36979	-2.22581	-4.73674	-5.73265	-5.55525	-4.85583	-3.00665	-2.37782	-2.17355	-1.3297	-3.03349	2.51406	1.62312	1.36305	1.33924	1.401	1.4951	1.60563	1.7288	1.86407	2.01142	0.190288	1.86374	0.00205908	0.605213	2.13801	3.58372
411	2018-12-13	-25.8	-0.78	3.61	4.39	1.21917	983.758	941	811.474	0	0	0	0	-1.28026	-2.29972	-2.95316	-3.28351	-3.44014	-3.50614	-3.51893	-3.49541	-3.44403	-3.36979	-2.22581	-4.73674	-5.73265	-5.55525	-4.85583	-3.00665	-2.37782	-2.17355	-1.3297	-3.03349	2.51406	1.62312	1.36305	1.33924	1.401	1.4951	1.60563	1.7288	1.86407	2.01142	0.190288	1.86374	0.00205908	0.605213	2.13801	3.58372
412	2018-12-13	-23.75	-0.78	3.61	4.39	1.21917	983.758	941	811.474	0	0	0	0	-1.28026	-2.29972	-2.95316	-3.28351	-3.44014	-3.50614	-3.51893	-3.49541	-3.44403	-3.36979	-2.22581	-4.73674	-5.73265	-5.55525	-4.85583	-3.00665	-2.37782	-2.17355	-1.3297	-3.03349	2.51406	1.62312	1.36305	1.33924	1.401	1.4951	1.60563	1.7288	1.86407	2.01142	0.190288	1.86374	0.00205908	0.605213	2.13801	3.58372
413	2018-12-13	-19.4	-0.78	3.61	4.39	1.21917	983.758	941	811.474	0	0	0	0	-1.28026	-2.29972	-2.95316	-3.28351	-3.44014	-3.50614	-3.51893	-3.49541	-3.44403	-3.36979	-2.22581	-4.73674	-5.73265	-5.55525	-4.85583	-3.00665	-2.37782	-2.17355	-1.3297	-3.03349	2.51406	1.62312	1.36305	1.33924	1.401	1.4951	1.60563	1.7288	1.86407	2.01142	0.190288	1.86374	0.00205908	0.605213	2.13801	3.58372
414	2018-12-13	-22.5	-0.78	3.61	4.39	1.21917	983.758	941	811.474	0	0	0	0	-1.28026	-2.29972	-2.95316	-3.28351	-3.44014	-3.50614	-3.51893	-3.49541	-3.44403	-3.36979	-2.22581	-4.73674	-5.73265	-5.55525	-4.85583	-3.00665	-2.37782	-2.17355	-1.3297	-3.03349	2.51406	1.62312	1.36305	1.33924	1.401	1.4951	1.60563	1.7288	1.86407	2.01142	0.190288	1.86374	0.00205908	0.605213	2.13801	3.58372
415	2018-12-19	-25.1	-7.72	6.17	13.89	-1.3425	1074.82	1023	866.315	0	0	0	0	-6.94562	-5.13774	-4.21111	-3.77805	-3.56367	-3.44658	-3.37252	-3.31515	-3.26081	-3.20224	-3.27615	-0.9293	-0.635943	-1.47254	-3.01786	-4.23243	-4.54485	-4.38794	-3.18756	-2.69271	3.91703	3.12152	2.9644	2.85648	2.77151	2.71109	2.67535	2.66361	2.6749	2.70802	2.26001	3.83023	4.80426	2.81995	2.67824	1.41906
416	2018-12-19	-18.65	-7.72	6.17	13.89	-1.3425	1074.82	1023	866.315	0	0	0	0	-6.94562	-5.13774	-4.21111	-3.77805	-3.56367	-3.44658	-3.37252	-3.31515	-3.26081	-3.20224	-3.27615	-0.9293	-0.635943	-1.47254	-3.01786	-4.23243	-4.54485	-4.38794	-3.18756	-2.69271	3.91703	3.12152	2.9644	2.85648	2.77151	2.71109	2.67535	2.66361	2.6749	2.70802	2.26001	3.83023	4.80426	2.81995	2.67824	1.41906
417	2018-12-19	-19.8	-7.72	6.17	13.89	-1.3425	1074.82	1023	866.315	0	0	0	0	-6.94562	-5.13774	-4.21111	-3.77805	-3.56367	-3.44658	-3.37252	-3.31515	-3.26081	-3.20224	-3.27615	-0.9293	-0.635943	-1.47254	-3.01786	-4.23243	-4.54485	-4.38794	-3.18756	-2.69271	3.91703	3.12152	2.9644	2.85648	2.77151	2.71109	2.67535	2.66361	2.6749	2.70802	2.26001	3.83023	4.80426	2.81995	2.67824	1.41906
418	2018-12-19	-22.2	-7.72	6.17	13.89	-1.3425	1074.82	1023	866.315	0	0	0	0	-6.94562	-5.13774	-4.21111	-3.77805	-3.56367	-3.44658	-3.37252	-3.31515	-3.26081	-3.20224	-3.27615	-0.9293	-0.635943	-1.47254	-3.01786	-4.23243	-4.54485	-4.38794	-3.18756	-2.69271	3.91703	3.12152	2.9644	2.85648	2.77151	2.71109	2.67535	2.66361	2.6749	2.70802	2.26001	3.83023	4.80426	2.81995	2.67824	1.41906
419	2018-12-19	-23.8	-7.72	6.17	13.89	-1.3425	1074.82	1023	866.315	0	0	0	0	-6.94562	-5.13774	-4.21111	-3.77805	-3.56367	-3.44658	-3.37252	-3.31515	-3.26081	-3.20224	-3.27615	-0.9293	-0.635943	-1.47254	-3.01786	-4.23243	-4.54485	-4.38794	-3.18756	-2.69271	3.91703	3.12152	2.9644	2.85648	2.77151	2.71109	2.67535	2.66361	2.6749	2.70802	2.26001	3.83023	4.80426	2.81995	2.67824	1.41906
420	2018-12-19	-21.5	-7.72	6.17	13.89	-1.3425	1074.82	1023	866.315	0	0	0	0	-6.94562	-5.13774	-4.21111	-3.77805	-3.56367	-3.44658	-3.37252	-3.31515	-3.26081	-3.20224	-3.27615	-0.9293	-0.635943	-1.47254	-3.01786	-4.23243	-4.54485	-4.38794	-3.18756	-2.69271	3.91703	3.12152	2.9644	2.85648	2.77151	2.71109	2.67535	2.66361	2.6749	2.70802	2.26001	3.83023	4.80426	2.81995	2.67824	1.41906
421	2018-12-19	-19.6	-7.72	6.17	13.89	-1.3425	1074.82	1023	866.315	0	0	0	0	-6.94562	-5.13774	-4.21111	-3.77805	-3.56367	-3.44658	-3.37252	-3.31515	-3.26081	-3.20224	-3.27615	-0.9293	-0.635943	-1.47254	-3.01786	-4.23243	-4.54485	-4.38794	-3.18756	-2.69271	3.91703	3.12152	2.9644	2.85648	2.77151	2.71109	2.67535	2.66361	2.6749	2.70802	2.26001	3.83023	4.80426	2.81995	2.67824	1.41906
422	2018-12-19	-16.5	-7.72	6.17	13.89	-1.3425	1074.82	1023	866.315	0	0	0	0	-6.94562	-5.13774	-4.21111	-3.77805	-3.56367	-3.44658	-3.37252	-3.31515	-3.26081	-3.20224	-3.27615	-0.9293	-0.635943	-1.47254	-3.01786	-4.23243	-4.54485	-4.38794	-3.18756	-2.69271	3.91703	3.12152	2.9644	2.85648	2.77151	2.71109	2.67535	2.66361	2.6749	2.70802	2.26001	3.83023	4.80426	2.81995	2.67824	1.41906
423	2018-12-19	-26.1	-7.72	6.17	13.89	-1.3425	1074.82	1023	866.315	0	0	0	0	-6.94562	-5.13774	-4.21111	-3.77805	-3.56367	-3.44658	-3.37252	-3.31515	-3.26081	-3.20224	-3.27615	-0.9293	-0.635943	-1.47254	-3.01786	-4.23243	-4.54485	-4.38794	-3.18756	-2.69271	3.91703	3.12152	2.9644	2.85648	2.77151	2.71109	2.67535	2.66361	2.6749	2.70802	2.26001	3.83023	4.80426	2.81995	2.67824	1.41906
424	2018-12-19	-24	-7.72	6.17	13.89	-1.3425	1074.82	1023	866.315	0	0	0	0	-6.94562	-5.13774	-4.21111	-3.77805	-3.56367	-3.44658	-3.37252	-3.31515	-3.26081	-3.20224	-3.27615	-0.9293	-0.635943	-1.47254	-3.01786	-4.23243	-4.54485	-4.38794	-3.18756	-2.69271	3.91703	3.12152	2.9644	2.85648	2.77151	2.71109	2.67535	2.66361	2.6749	2.70802	2.26001	3.83023	4.80426	2.81995	2.67824	1.41906
425	2018-12-19	-19.605	-7.72	6.17	13.89	-1.3425	1074.82	1023	866.315	0	0	0	0	-6.94562	-5.13774	-4.21111	-3.77805	-3.56367	-3.44658	-3.37252	-3.31515	-3.26081	-3.20224	-3.27615	-0.9293	-0.635943	-1.47254	-3.01786	-4.23243	-4.54485	-4.38794	-3.18756	-2.69271	3.91703	3.12152	2.9644	2.85648	2.77151	2.71109	2.67535	2.66361	2.6749	2.70802	2.26001	3.83023	4.80426	2.81995	2.67824	1.41906
426	2018-12-19	-20	-7.72	6.17	13.89	-1.3425	1074.82	1023	866.315	0	0	0	0	-6.94562	-5.13774	-4.21111	-3.77805	-3.56367	-3.44658	-3.37252	-3.31515	-3.26081	-3.20224	-3.27615	-0.9293	-0.635943	-1.47254	-3.01786	-4.23243	-4.54485	-4.38794	-3.18756	-2.69271	3.91703	3.12152	2.9644	2.85648	2.77151	2.71109	2.67535	2.66361	2.6749	2.70802	2.26001	3.83023	4.80426	2.81995	2.67824	1.41906
427	2018-12-19	-22.1	-7.72	6.17	13.89	-1.3425	1074.82	1023	866.315	0	0	0	0	-6.94562	-5.13774	-4.21111	-3.77805	-3.56367	-3.44658	-3.37252	-3.31515	-3.26081	-3.20224	-3.27615	-0.9293	-0.635943	-1.47254	-3.01786	-4.23243	-4.54485	-4.38794	-3.18756	-2.69271	3.91703	3.12152	2.9644	2.85648	2.77151	2.71109	2.67535	2.66361	2.6749	2.70802	2.26001	3.83023	4.80426	2.81995	2.67824	1.41906
428	2018-12-19	-19.8	-7.72	6.17	13.89	-1.3425	1074.82	1023	866.315	0	0	0	0	-6.94562	-5.13774	-4.21111	-3.77805	-3.56367	-3.44658	-3.37252	-3.31515	-3.26081	-3.20224	-3.27615	-0.9293	-0.635943	-1.47254	-3.01786	-4.23243	-4.54485	-4.38794	-3.18756	-2.69271	3.91703	3.12152	2.9644	2.85648	2.77151	2.71109	2.67535	2.66361	2.6749	2.70802	2.26001	3.83023	4.80426	2.81995	2.67824	1.41906
429	2018-12-19	-23.9	-7.72	6.17	13.89	-1.3425	1074.82	1023	866.315	0	0	0	0	-6.94562	-5.13774	-4.21111	-3.77805	-3.56367	-3.44658	-3.37252	-3.31515	-3.26081	-3.20224	-3.27615	-0.9293	-0.635943	-1.47254	-3.01786	-4.23243	-4.54485	-4.38794	-3.18756	-2.69271	3.91703	3.12152	2.9644	2.85648	2.77151	2.71109	2.67535	2.66361	2.6749	2.70802	2.26001	3.83023	4.80426	2.81995	2.67824	1.41906
430	2018-12-19	-22.4	-7.72	6.17	13.89	-1.3425	1074.82	1023	866.315	0	0	0	0	-6.94562	-5.13774	-4.21111	-3.77805	-3.56367	-3.44658	-3.37252	-3.31515	-3.26081	-3.20224	-3.27615	-0.9293	-0.635943	-1.47254	-3.01786	-4.23243	-4.54485	-4.38794	-3.18756	-2.69271	3.91703	3.12152	2.9644	2.85648	2.77151	2.71109	2.67535	2.66361	2.6749	2.70802	2.26001	3.83023	4.80426	2.81995	2.67824	1.41906
431	2018-12-19	-18.72	-7.72	6.17	13.89	-1.3425	1074.82	1023	866.315	0	0	0	0	-6.94562	-5.13774	-4.21111	-3.77805	-3.56367	-3.44658	-3.37252	-3.31515	-3.26081	-3.20224	-3.27615	-0.9293	-0.635943	-1.47254	-3.01786	-4.23243	-4.54485	-4.38794	-3.18756	-2.69271	3.91703	3.12152	2.9644	2.85648	2.77151	2.71109	2.67535	2.66361	2.6749	2.70802	2.26001	3.83023	4.80426	2.81995	2.67824	1.41906
432	2018-12-19	-18.9	-7.72	6.17	13.89	-1.3425	1074.82	1023	866.315	0	0	0	0	-6.94562	-5.13774	-4.21111	-3.77805	-3.56367	-3.44658	-3.37252	-3.31515	-3.26081	-3.20224	-3.27615	-0.9293	-0.635943	-1.47254	-3.01786	-4.23243	-4.54485	-4.38794	-3.18756	-2.69271	3.91703	3.12152	2.9644	2.85648	2.77151	2.71109	2.67535	2.66361	2.6749	2.70802	2.26001	3.83023	4.80426	2.81995	2.67824	1.41906
433	2018-12-19	-19.4	-7.72	6.17	13.89	-1.3425	1074.82	1023	866.315	0	0	0	0	-6.94562	-5.13774	-4.21111	-3.77805	-3.56367	-3.44658	-3.37252	-3.31515	-3.26081	-3.20224	-3.27615	-0.9293	-0.635943	-1.47254	-3.01786	-4.23243	-4.54485	-4.38794	-3.18756	-2.69271	3.91703	3.12152	2.9644	2.85648	2.77151	2.71109	2.67535	2.66361	2.6749	2.70802	2.26001	3.83023	4.80426	2.81995	2.67824	1.41906
434	2018-12-19	-18.5	-7.72	6.17	13.89	-1.3425	1074.82	1023	866.315	0	0	0	0	-6.94562	-5.13774	-4.21111	-3.77805	-3.56367	-3.44658	-3.37252	-3.31515	-3.26081	-3.20224	-3.27615	-0.9293	-0.635943	-1.47254	-3.01786	-4.23243	-4.54485	-4.38794	-3.18756	-2.69271	3.91703	3.12152	2.9644	2.85648	2.77151	2.71109	2.67535	2.66361	2.6749	2.70802	2.26001	3.83023	4.80426	2.81995	2.67824	1.41906
435	2018-12-19	-21	-7.72	6.17	13.89	-1.3425	1074.82	1023	866.315	0	0	0	0	-6.94562	-5.13774	-4.21111	-3.77805	-3.56367	-3.44658	-3.37252	-3.31515	-3.26081	-3.20224	-3.27615	-0.9293	-0.635943	-1.47254	-3.01786	-4.23243	-4.54485	-4.38794	-3.18756	-2.69271	3.91703	3.12152	2.9644	2.85648	2.77151	2.71109	2.67535	2.66361	2.6749	2.70802	2.26001	3.83023	4.80426	2.81995	2.67824	1.41906
436	2018-12-19	-22.1	-7.72	6.17	13.89	-1.3425	1074.82	1023	866.315	0	0	0	0	-6.94562	-5.13774	-4.21111	-3.77805	-3.56367	-3.44658	-3.37252	-3.31515	-3.26081	-3.20224	-3.27615	-0.9293	-0.635943	-1.47254	-3.01786	-4.23243	-4.54485	-4.38794	-3.18756	-2.69271	3.91703	3.12152	2.9644	2.85648	2.77151	2.71109	2.67535	2.66361	2.6749	2.70802	2.26001	3.83023	4.80426	2.81995	2.67824	1.41906
437	2018-12-19	-17.65	-7.72	6.17	13.89	-1.3425	1074.82	1023	866.315	0	0	0	0	-6.94562	-5.13774	-4.21111	-3.77805	-3.56367	-3.44658	-3.37252	-3.31515	-3.26081	-3.20224	-3.27615	-0.9293	-0.635943	-1.47254	-3.01786	-4.23243	-4.54485	-4.38794	-3.18756	-2.69271	3.91703	3.12152	2.9644	2.85648	2.77151	2.71109	2.67535	2.66361	2.6749	2.70802	2.26001	3.83023	4.80426	2.81995	2.67824	1.41906
438	2018-12-19	-19.95	-7.72	6.17	13.89	-1.3425	1074.82	1023	866.315	0	0	0	0	-6.94562	-5.13774	-4.21111	-3.77805	-3.56367	-3.44658	-3.37252	-3.31515	-3.26081	-3.20224	-3.27615	-0.9293	-0.635943	-1.47254	-3.01786	-4.23243	-4.54485	-4.38794	-3.18756	-2.69271	3.91703	3.12152	2.9644	2.85648	2.77151	2.71109	2.67535	2.66361	2.6749	2.70802	2.26001	3.83023	4.80426	2.81995	2.67824	1.41906
439	2018-12-19	-18.5	-7.72	6.17	13.89	-1.3425	1074.82	1023	866.315	0	0	0	0	-6.94562	-5.13774	-4.21111	-3.77805	-3.56367	-3.44658	-3.37252	-3.31515	-3.26081	-3.20224	-3.27615	-0.9293	-0.635943	-1.47254	-3.01786	-4.23243	-4.54485	-4.38794	-3.18756	-2.69271	3.91703	3.12152	2.9644	2.85648	2.77151	2.71109	2.67535	2.66361	2.6749	2.70802	2.26001	3.83023	4.80426	2.81995	2.67824	1.41906
440	2018-12-19	-22.2	-7.72	6.17	13.89	-1.3425	1074.82	1023	866.315	0	0	0	0	-6.94562	-5.13774	-4.21111	-3.77805	-3.56367	-3.44658	-3.37252	-3.31515	-3.26081	-3.20224	-3.27615	-0.9293	-0.635943	-1.47254	-3.01786	-4.23243	-4.54485	-4.38794	-3.18756	-2.69271	3.91703	3.12152	2.9644	2.85648	2.77151	2.71109	2.67535	2.66361	2.6749	2.70802	2.26001	3.83023	4.80426	2.81995	2.67824	1.41906
441	2018-12-19	-16.16	-7.72	6.17	13.89	-1.3425	1074.82	1023	866.315	0	0	0	0	-6.94562	-5.13774	-4.21111	-3.77805	-3.56367	-3.44658	-3.37252	-3.31515	-3.26081	-3.20224	-3.27615	-0.9293	-0.635943	-1.47254	-3.01786	-4.23243	-4.54485	-4.38794	-3.18756	-2.69271	3.91703	3.12152	2.9644	2.85648	2.77151	2.71109	2.67535	2.66361	2.6749	2.70802	2.26001	3.83023	4.80426	2.81995	2.67824	1.41906
442	2018-12-19	-21.2	-7.72	6.17	13.89	-1.3425	1074.82	1023	866.315	0	0	0	0	-6.94562	-5.13774	-4.21111	-3.77805	-3.56367	-3.44658	-3.37252	-3.31515	-3.26081	-3.20224	-3.27615	-0.9293	-0.635943	-1.47254	-3.01786	-4.23243	-4.54485	-4.38794	-3.18756	-2.69271	3.91703	3.12152	2.9644	2.85648	2.77151	2.71109	2.67535	2.66361	2.6749	2.70802	2.26001	3.83023	4.80426	2.81995	2.67824	1.41906
443	2018-12-19	-21.16	-7.72	6.17	13.89	-1.3425	1074.82	1023	866.315	0	0	0	0	-6.94562	-5.13774	-4.21111	-3.77805	-3.56367	-3.44658	-3.37252	-3.31515	-3.26081	-3.20224	-3.27615	-0.9293	-0.635943	-1.47254	-3.01786	-4.23243	-4.54485	-4.38794	-3.18756	-2.69271	3.91703	3.12152	2.9644	2.85648	2.77151	2.71109	2.67535	2.66361	2.6749	2.70802	2.26001	3.83023	4.80426	2.81995	2.67824	1.41906
444	2018-12-19	-21.9	-7.72	6.17	13.89	-1.3425	1074.82	1023	866.315	0	0	0	0	-6.94562	-5.13774	-4.21111	-3.77805	-3.56367	-3.44658	-3.37252	-3.31515	-3.26081	-3.20224	-3.27615	-0.9293	-0.635943	-1.47254	-3.01786	-4.23243	-4.54485	-4.38794	-3.18756	-2.69271	3.91703	3.12152	2.9644	2.85648	2.77151	2.71109	2.67535	2.66361	2.6749	2.70802	2.26001	3.83023	4.80426	2.81995	2.67824	1.41906
445	2018-12-19	-20	-7.72	6.17	13.89	-1.3425	1074.82	1023	866.315	0	0	0	0	-6.94562	-5.13774	-4.21111	-3.77805	-3.56367	-3.44658	-3.37252	-3.31515	-3.26081	-3.20224	-3.27615	-0.9293	-0.635943	-1.47254	-3.01786	-4.23243	-4.54485	-4.38794	-3.18756	-2.69271	3.91703	3.12152	2.9644	2.85648	2.77151	2.71109	2.67535	2.66361	2.6749	2.70802	2.26001	3.83023	4.80426	2.81995	2.67824	1.41906
446	2018-12-19	-21.3	-7.72	6.17	13.89	-1.3425	1074.82	1023	866.315	0	0	0	0	-6.94562	-5.13774	-4.21111	-3.77805	-3.56367	-3.44658	-3.37252	-3.31515	-3.26081	-3.20224	-3.27615	-0.9293	-0.635943	-1.47254	-3.01786	-4.23243	-4.54485	-4.38794	-3.18756	-2.69271	3.91703	3.12152	2.9644	2.85648	2.77151	2.71109	2.67535	2.66361	2.6749	2.70802	2.26001	3.83023	4.80426	2.81995	2.67824	1.41906
447	2018-12-27	-24.4	-5.56	5.11	10.67	-0.609167	1166.38	1107.5	909.494	0	0	0	0	-4.46893	-3.53989	-3.09335	-2.85929	-2.73558	-2.67251	-2.64225	-2.62807	-2.61946	-2.60978	-3.39465	-2.16609	-0.555852	-2.47052	-3.06608	-2.04091	-1.58794	-1.90491	-2.82272	-3.75168	3.91085	3.2771	3.34247	3.45251	3.51322	3.53211	3.52719	3.51271	3.49826	3.49003	1.3366	1.98579	6.7817	6.3971	4.2344	4.14947
448	2018-12-27	-19.46	-5.56	5.11	10.67	-0.609167	1166.38	1107.5	909.494	0	0	0	0	-4.46893	-3.53989	-3.09335	-2.85929	-2.73558	-2.67251	-2.64225	-2.62807	-2.61946	-2.60978	-3.39465	-2.16609	-0.555852	-2.47052	-3.06608	-2.04091	-1.58794	-1.90491	-2.82272	-3.75168	3.91085	3.2771	3.34247	3.45251	3.51322	3.53211	3.52719	3.51271	3.49826	3.49003	1.3366	1.98579	6.7817	6.3971	4.2344	4.14947
449	2018-12-27	-19.91	-5.56	5.11	10.67	-0.609167	1166.38	1107.5	909.494	0	0	0	0	-4.46893	-3.53989	-3.09335	-2.85929	-2.73558	-2.67251	-2.64225	-2.62807	-2.61946	-2.60978	-3.39465	-2.16609	-0.555852	-2.47052	-3.06608	-2.04091	-1.58794	-1.90491	-2.82272	-3.75168	3.91085	3.2771	3.34247	3.45251	3.51322	3.53211	3.52719	3.51271	3.49826	3.49003	1.3366	1.98579	6.7817	6.3971	4.2344	4.14947
450	2018-12-27	-22.37	-5.56	5.11	10.67	-0.609167	1166.38	1107.5	909.494	0	0	0	0	-4.46893	-3.53989	-3.09335	-2.85929	-2.73558	-2.67251	-2.64225	-2.62807	-2.61946	-2.60978	-3.39465	-2.16609	-0.555852	-2.47052	-3.06608	-2.04091	-1.58794	-1.90491	-2.82272	-3.75168	3.91085	3.2771	3.34247	3.45251	3.51322	3.53211	3.52719	3.51271	3.49826	3.49003	1.3366	1.98579	6.7817	6.3971	4.2344	4.14947
451	2018-12-27	-20.945	-5.56	5.11	10.67	-0.609167	1166.38	1107.5	909.494	0	0	0	0	-4.46893	-3.53989	-3.09335	-2.85929	-2.73558	-2.67251	-2.64225	-2.62807	-2.61946	-2.60978	-3.39465	-2.16609	-0.555852	-2.47052	-3.06608	-2.04091	-1.58794	-1.90491	-2.82272	-3.75168	3.91085	3.2771	3.34247	3.45251	3.51322	3.53211	3.52719	3.51271	3.49826	3.49003	1.3366	1.98579	6.7817	6.3971	4.2344	4.14947
452	2018-12-27	-24.95	-5.56	5.11	10.67	-0.609167	1166.38	1107.5	909.494	0	0	0	0	-4.46893	-3.53989	-3.09335	-2.85929	-2.73558	-2.67251	-2.64225	-2.62807	-2.61946	-2.60978	-3.39465	-2.16609	-0.555852	-2.47052	-3.06608	-2.04091	-1.58794	-1.90491	-2.82272	-3.75168	3.91085	3.2771	3.34247	3.45251	3.51322	3.53211	3.52719	3.51271	3.49826	3.49003	1.3366	1.98579	6.7817	6.3971	4.2344	4.14947
453	2018-12-27	-21.46	-5.56	5.11	10.67	-0.609167	1166.38	1107.5	909.494	0	0	0	0	-4.46893	-3.53989	-3.09335	-2.85929	-2.73558	-2.67251	-2.64225	-2.62807	-2.61946	-2.60978	-3.39465	-2.16609	-0.555852	-2.47052	-3.06608	-2.04091	-1.58794	-1.90491	-2.82272	-3.75168	3.91085	3.2771	3.34247	3.45251	3.51322	3.53211	3.52719	3.51271	3.49826	3.49003	1.3366	1.98579	6.7817	6.3971	4.2344	4.14947
454	2018-12-27	-20.995	-5.56	5.11	10.67	-0.609167	1166.38	1107.5	909.494	0	0	0	0	-4.46893	-3.53989	-3.09335	-2.85929	-2.73558	-2.67251	-2.64225	-2.62807	-2.61946	-2.60978	-3.39465	-2.16609	-0.555852	-2.47052	-3.06608	-2.04091	-1.58794	-1.90491	-2.82272	-3.75168	3.91085	3.2771	3.34247	3.45251	3.51322	3.53211	3.52719	3.51271	3.49826	3.49003	1.3366	1.98579	6.7817	6.3971	4.2344	4.14947
455	2018-12-27	-24.66	-5.56	5.11	10.67	-0.609167	1166.38	1107.5	909.494	0	0	0	0	-4.46893	-3.53989	-3.09335	-2.85929	-2.73558	-2.67251	-2.64225	-2.62807	-2.61946	-2.60978	-3.39465	-2.16609	-0.555852	-2.47052	-3.06608	-2.04091	-1.58794	-1.90491	-2.82272	-3.75168	3.91085	3.2771	3.34247	3.45251	3.51322	3.53211	3.52719	3.51271	3.49826	3.49003	1.3366	1.98579	6.7817	6.3971	4.2344	4.14947
456	2018-12-27	-23.46	-5.56	5.11	10.67	-0.609167	1166.38	1107.5	909.494	0	0	0	0	-4.46893	-3.53989	-3.09335	-2.85929	-2.73558	-2.67251	-2.64225	-2.62807	-2.61946	-2.60978	-3.39465	-2.16609	-0.555852	-2.47052	-3.06608	-2.04091	-1.58794	-1.90491	-2.82272	-3.75168	3.91085	3.2771	3.34247	3.45251	3.51322	3.53211	3.52719	3.51271	3.49826	3.49003	1.3366	1.98579	6.7817	6.3971	4.2344	4.14947
457	2018-12-27	-19.41	-5.56	5.11	10.67	-0.609167	1166.38	1107.5	909.494	0	0	0	0	-4.46893	-3.53989	-3.09335	-2.85929	-2.73558	-2.67251	-2.64225	-2.62807	-2.61946	-2.60978	-3.39465	-2.16609	-0.555852	-2.47052	-3.06608	-2.04091	-1.58794	-1.90491	-2.82272	-3.75168	3.91085	3.2771	3.34247	3.45251	3.51322	3.53211	3.52719	3.51271	3.49826	3.49003	1.3366	1.98579	6.7817	6.3971	4.2344	4.14947
458	2018-12-27	-20.36	-5.56	5.11	10.67	-0.609167	1166.38	1107.5	909.494	0	0	0	0	-4.46893	-3.53989	-3.09335	-2.85929	-2.73558	-2.67251	-2.64225	-2.62807	-2.61946	-2.60978	-3.39465	-2.16609	-0.555852	-2.47052	-3.06608	-2.04091	-1.58794	-1.90491	-2.82272	-3.75168	3.91085	3.2771	3.34247	3.45251	3.51322	3.53211	3.52719	3.51271	3.49826	3.49003	1.3366	1.98579	6.7817	6.3971	4.2344	4.14947
459	2018-12-27	-25.76	-5.56	5.11	10.67	-0.609167	1166.38	1107.5	909.494	0	0	0	0	-4.46893	-3.53989	-3.09335	-2.85929	-2.73558	-2.67251	-2.64225	-2.62807	-2.61946	-2.60978	-3.39465	-2.16609	-0.555852	-2.47052	-3.06608	-2.04091	-1.58794	-1.90491	-2.82272	-3.75168	3.91085	3.2771	3.34247	3.45251	3.51322	3.53211	3.52719	3.51271	3.49826	3.49003	1.3366	1.98579	6.7817	6.3971	4.2344	4.14947
460	2018-12-27	-22.12	-5.56	5.11	10.67	-0.609167	1166.38	1107.5	909.494	0	0	0	0	-4.46893	-3.53989	-3.09335	-2.85929	-2.73558	-2.67251	-2.64225	-2.62807	-2.61946	-2.60978	-3.39465	-2.16609	-0.555852	-2.47052	-3.06608	-2.04091	-1.58794	-1.90491	-2.82272	-3.75168	3.91085	3.2771	3.34247	3.45251	3.51322	3.53211	3.52719	3.51271	3.49826	3.49003	1.3366	1.98579	6.7817	6.3971	4.2344	4.14947
461	2018-12-27	-25.165	-5.56	5.11	10.67	-0.609167	1166.38	1107.5	909.494	0	0	0	0	-4.46893	-3.53989	-3.09335	-2.85929	-2.73558	-2.67251	-2.64225	-2.62807	-2.61946	-2.60978	-3.39465	-2.16609	-0.555852	-2.47052	-3.06608	-2.04091	-1.58794	-1.90491	-2.82272	-3.75168	3.91085	3.2771	3.34247	3.45251	3.51322	3.53211	3.52719	3.51271	3.49826	3.49003	1.3366	1.98579	6.7817	6.3971	4.2344	4.14947
462	2018-12-27	-22.88	-5.56	5.11	10.67	-0.609167	1166.38	1107.5	909.494	0	0	0	0	-4.46893	-3.53989	-3.09335	-2.85929	-2.73558	-2.67251	-2.64225	-2.62807	-2.61946	-2.60978	-3.39465	-2.16609	-0.555852	-2.47052	-3.06608	-2.04091	-1.58794	-1.90491	-2.82272	-3.75168	3.91085	3.2771	3.34247	3.45251	3.51322	3.53211	3.52719	3.51271	3.49826	3.49003	1.3366	1.98579	6.7817	6.3971	4.2344	4.14947
463	2018-12-27	-19.53	-5.56	5.11	10.67	-0.609167	1166.38	1107.5	909.494	0	0	0	0	-4.46893	-3.53989	-3.09335	-2.85929	-2.73558	-2.67251	-2.64225	-2.62807	-2.61946	-2.60978	-3.39465	-2.16609	-0.555852	-2.47052	-3.06608	-2.04091	-1.58794	-1.90491	-2.82272	-3.75168	3.91085	3.2771	3.34247	3.45251	3.51322	3.53211	3.52719	3.51271	3.49826	3.49003	1.3366	1.98579	6.7817	6.3971	4.2344	4.14947
464	2018-12-27	-21.5	-5.56	5.11	10.67	-0.609167	1166.38	1107.5	909.494	0	0	0	0	-4.46893	-3.53989	-3.09335	-2.85929	-2.73558	-2.67251	-2.64225	-2.62807	-2.61946	-2.60978	-3.39465	-2.16609	-0.555852	-2.47052	-3.06608	-2.04091	-1.58794	-1.90491	-2.82272	-3.75168	3.91085	3.2771	3.34247	3.45251	3.51322	3.53211	3.52719	3.51271	3.49826	3.49003	1.3366	1.98579	6.7817	6.3971	4.2344	4.14947
465	2018-12-27	-22.01	-5.56	5.11	10.67	-0.609167	1166.38	1107.5	909.494	0	0	0	0	-4.46893	-3.53989	-3.09335	-2.85929	-2.73558	-2.67251	-2.64225	-2.62807	-2.61946	-2.60978	-3.39465	-2.16609	-0.555852	-2.47052	-3.06608	-2.04091	-1.58794	-1.90491	-2.82272	-3.75168	3.91085	3.2771	3.34247	3.45251	3.51322	3.53211	3.52719	3.51271	3.49826	3.49003	1.3366	1.98579	6.7817	6.3971	4.2344	4.14947
466	2018-12-27	-20.35	-5.56	5.11	10.67	-0.609167	1166.38	1107.5	909.494	0	0	0	0	-4.46893	-3.53989	-3.09335	-2.85929	-2.73558	-2.67251	-2.64225	-2.62807	-2.61946	-2.60978	-3.39465	-2.16609	-0.555852	-2.47052	-3.06608	-2.04091	-1.58794	-1.90491	-2.82272	-3.75168	3.91085	3.2771	3.34247	3.45251	3.51322	3.53211	3.52719	3.51271	3.49826	3.49003	1.3366	1.98579	6.7817	6.3971	4.2344	4.14947
467	2018-12-27	-21.19	-5.56	5.11	10.67	-0.609167	1166.38	1107.5	909.494	0	0	0	0	-4.46893	-3.53989	-3.09335	-2.85929	-2.73558	-2.67251	-2.64225	-2.62807	-2.61946	-2.60978	-3.39465	-2.16609	-0.555852	-2.47052	-3.06608	-2.04091	-1.58794	-1.90491	-2.82272	-3.75168	3.91085	3.2771	3.34247	3.45251	3.51322	3.53211	3.52719	3.51271	3.49826	3.49003	1.3366	1.98579	6.7817	6.3971	4.2344	4.14947
468	2018-12-27	-21.29	-5.56	5.11	10.67	-0.609167	1166.38	1107.5	909.494	0	0	0	0	-4.46893	-3.53989	-3.09335	-2.85929	-2.73558	-2.67251	-2.64225	-2.62807	-2.61946	-2.60978	-3.39465	-2.16609	-0.555852	-2.47052	-3.06608	-2.04091	-1.58794	-1.90491	-2.82272	-3.75168	3.91085	3.2771	3.34247	3.45251	3.51322	3.53211	3.52719	3.51271	3.49826	3.49003	1.3366	1.98579	6.7817	6.3971	4.2344	4.14947
469	2018-12-27	-15.66	-5.56	5.11	10.67	-0.609167	1166.38	1107.5	909.494	0	0	0	0	-4.46893	-3.53989	-3.09335	-2.85929	-2.73558	-2.67251	-2.64225	-2.62807	-2.61946	-2.60978	-3.39465	-2.16609	-0.555852	-2.47052	-3.06608	-2.04091	-1.58794	-1.90491	-2.82272	-3.75168	3.91085	3.2771	3.34247	3.45251	3.51322	3.53211	3.52719	3.51271	3.49826	3.49003	1.3366	1.98579	6.7817	6.3971	4.2344	4.14947
470	2018-12-27	-17.07	-5.56	5.11	10.67	-0.609167	1166.38	1107.5	909.494	0	0	0	0	-4.46893	-3.53989	-3.09335	-2.85929	-2.73558	-2.67251	-2.64225	-2.62807	-2.61946	-2.60978	-3.39465	-2.16609	-0.555852	-2.47052	-3.06608	-2.04091	-1.58794	-1.90491	-2.82272	-3.75168	3.91085	3.2771	3.34247	3.45251	3.51322	3.53211	3.52719	3.51271	3.49826	3.49003	1.3366	1.98579	6.7817	6.3971	4.2344	4.14947
471	2018-12-27	-18.97	-5.56	5.11	10.67	-0.609167	1166.38	1107.5	909.494	0	0	0	0	-4.46893	-3.53989	-3.09335	-2.85929	-2.73558	-2.67251	-2.64225	-2.62807	-2.61946	-2.60978	-3.39465	-2.16609	-0.555852	-2.47052	-3.06608	-2.04091	-1.58794	-1.90491	-2.82272	-3.75168	3.91085	3.2771	3.34247	3.45251	3.51322	3.53211	3.52719	3.51271	3.49826	3.49003	1.3366	1.98579	6.7817	6.3971	4.2344	4.14947
472	2018-12-27	-24.52	-5.56	5.11	10.67	-0.609167	1166.38	1107.5	909.494	0	0	0	0	-4.46893	-3.53989	-3.09335	-2.85929	-2.73558	-2.67251	-2.64225	-2.62807	-2.61946	-2.60978	-3.39465	-2.16609	-0.555852	-2.47052	-3.06608	-2.04091	-1.58794	-1.90491	-2.82272	-3.75168	3.91085	3.2771	3.34247	3.45251	3.51322	3.53211	3.52719	3.51271	3.49826	3.49003	1.3366	1.98579	6.7817	6.3971	4.2344	4.14947
473	2018-12-27	-18.06	-5.56	5.11	10.67	-0.609167	1166.38	1107.5	909.494	0	0	0	0	-4.46893	-3.53989	-3.09335	-2.85929	-2.73558	-2.67251	-2.64225	-2.62807	-2.61946	-2.60978	-3.39465	-2.16609	-0.555852	-2.47052	-3.06608	-2.04091	-1.58794	-1.90491	-2.82272	-3.75168	3.91085	3.2771	3.34247	3.45251	3.51322	3.53211	3.52719	3.51271	3.49826	3.49003	1.3366	1.98579	6.7817	6.3971	4.2344	4.14947
474	2018-12-27	-19.76	-5.56	5.11	10.67	-0.609167	1166.38	1107.5	909.494	0	0	0	0	-4.46893	-3.53989	-3.09335	-2.85929	-2.73558	-2.67251	-2.64225	-2.62807	-2.61946	-2.60978	-3.39465	-2.16609	-0.555852	-2.47052	-3.06608	-2.04091	-1.58794	-1.90491	-2.82272	-3.75168	3.91085	3.2771	3.34247	3.45251	3.51322	3.53211	3.52719	3.51271	3.49826	3.49003	1.3366	1.98579	6.7817	6.3971	4.2344	4.14947
475	2018-12-27	-22.36	-5.56	5.11	10.67	-0.609167	1166.38	1107.5	909.494	0	0	0	0	-4.46893	-3.53989	-3.09335	-2.85929	-2.73558	-2.67251	-2.64225	-2.62807	-2.61946	-2.60978	-3.39465	-2.16609	-0.555852	-2.47052	-3.06608	-2.04091	-1.58794	-1.90491	-2.82272	-3.75168	3.91085	3.2771	3.34247	3.45251	3.51322	3.53211	3.52719	3.51271	3.49826	3.49003	1.3366	1.98579	6.7817	6.3971	4.2344	4.14947
476	2018-12-27	-22.9	-5.56	5.11	10.67	-0.609167	1166.38	1107.5	909.494	0	0	0	0	-4.46893	-3.53989	-3.09335	-2.85929	-2.73558	-2.67251	-2.64225	-2.62807	-2.61946	-2.60978	-3.39465	-2.16609	-0.555852	-2.47052	-3.06608	-2.04091	-1.58794	-1.90491	-2.82272	-3.75168	3.91085	3.2771	3.34247	3.45251	3.51322	3.53211	3.52719	3.51271	3.49826	3.49003	1.3366	1.98579	6.7817	6.3971	4.2344	4.14947
477	2018-12-27	-22.13	-5.56	5.11	10.67	-0.609167	1166.38	1107.5	909.494	0	0	0	0	-4.46893	-3.53989	-3.09335	-2.85929	-2.73558	-2.67251	-2.64225	-2.62807	-2.61946	-2.60978	-3.39465	-2.16609	-0.555852	-2.47052	-3.06608	-2.04091	-1.58794	-1.90491	-2.82272	-3.75168	3.91085	3.2771	3.34247	3.45251	3.51322	3.53211	3.52719	3.51271	3.49826	3.49003	1.3366	1.98579	6.7817	6.3971	4.2344	4.14947
478	2018-12-27	-17.4	-5.56	5.11	10.67	-0.609167	1166.38	1107.5	909.494	0	0	0	0	-4.46893	-3.53989	-3.09335	-2.85929	-2.73558	-2.67251	-2.64225	-2.62807	-2.61946	-2.60978	-3.39465	-2.16609	-0.555852	-2.47052	-3.06608	-2.04091	-1.58794	-1.90491	-2.82272	-3.75168	3.91085	3.2771	3.34247	3.45251	3.51322	3.53211	3.52719	3.51271	3.49826	3.49003	1.3366	1.98579	6.7817	6.3971	4.2344	4.14947
479	2019-01-04	-25.13	-1.67	10.06	11.73	2.79667	1270.17	1202.5	976.497	1.95	22.44	61.85	177.01	-1.697	-2.15817	-2.34463	-2.40619	-2.42428	-2.43	-2.434	-2.43872	-2.44342	-2.44633	-3.86056	-3.00844	-3.97523	-2.88223	-3.14289	-2.90678	-2.12927	-2.90655	-3.37061	-2.78568	7.82464	6.59198	6.21692	5.98822	5.80308	5.63794	5.48663	5.34823	5.22352	5.11355	1.89358	6.17482	5.72796	6.05337	4.0506	3.23537
480	2019-01-04	-20.6	-1.67	10.06	11.73	2.79667	1270.17	1202.5	976.497	1.95	22.44	61.85	177.01	-1.697	-2.15817	-2.34463	-2.40619	-2.42428	-2.43	-2.434	-2.43872	-2.44342	-2.44633	-3.86056	-3.00844	-3.97523	-2.88223	-3.14289	-2.90678	-2.12927	-2.90655	-3.37061	-2.78568	7.82464	6.59198	6.21692	5.98822	5.80308	5.63794	5.48663	5.34823	5.22352	5.11355	1.89358	6.17482	5.72796	6.05337	4.0506	3.23537
481	2019-01-04	-20.8	-1.67	10.06	11.73	2.79667	1270.17	1202.5	976.497	1.95	22.44	61.85	177.01	-1.697	-2.15817	-2.34463	-2.40619	-2.42428	-2.43	-2.434	-2.43872	-2.44342	-2.44633	-3.86056	-3.00844	-3.97523	-2.88223	-3.14289	-2.90678	-2.12927	-2.90655	-3.37061	-2.78568	7.82464	6.59198	6.21692	5.98822	5.80308	5.63794	5.48663	5.34823	5.22352	5.11355	1.89358	6.17482	5.72796	6.05337	4.0506	3.23537
482	2019-01-04	-23.36	-1.67	10.06	11.73	2.79667	1270.17	1202.5	976.497	1.95	22.44	61.85	177.01	-1.697	-2.15817	-2.34463	-2.40619	-2.42428	-2.43	-2.434	-2.43872	-2.44342	-2.44633	-3.86056	-3.00844	-3.97523	-2.88223	-3.14289	-2.90678	-2.12927	-2.90655	-3.37061	-2.78568	7.82464	6.59198	6.21692	5.98822	5.80308	5.63794	5.48663	5.34823	5.22352	5.11355	1.89358	6.17482	5.72796	6.05337	4.0506	3.23537
483	2019-01-04	-23.57	-1.67	10.06	11.73	2.79667	1270.17	1202.5	976.497	1.95	22.44	61.85	177.01	-1.697	-2.15817	-2.34463	-2.40619	-2.42428	-2.43	-2.434	-2.43872	-2.44342	-2.44633	-3.86056	-3.00844	-3.97523	-2.88223	-3.14289	-2.90678	-2.12927	-2.90655	-3.37061	-2.78568	7.82464	6.59198	6.21692	5.98822	5.80308	5.63794	5.48663	5.34823	5.22352	5.11355	1.89358	6.17482	5.72796	6.05337	4.0506	3.23537
484	2019-01-04	-24.54	-1.67	10.06	11.73	2.79667	1270.17	1202.5	976.497	1.95	22.44	61.85	177.01	-1.697	-2.15817	-2.34463	-2.40619	-2.42428	-2.43	-2.434	-2.43872	-2.44342	-2.44633	-3.86056	-3.00844	-3.97523	-2.88223	-3.14289	-2.90678	-2.12927	-2.90655	-3.37061	-2.78568	7.82464	6.59198	6.21692	5.98822	5.80308	5.63794	5.48663	5.34823	5.22352	5.11355	1.89358	6.17482	5.72796	6.05337	4.0506	3.23537
485	2019-01-04	-20.33	-1.67	10.06	11.73	2.79667	1270.17	1202.5	976.497	1.95	22.44	61.85	177.01	-1.697	-2.15817	-2.34463	-2.40619	-2.42428	-2.43	-2.434	-2.43872	-2.44342	-2.44633	-3.86056	-3.00844	-3.97523	-2.88223	-3.14289	-2.90678	-2.12927	-2.90655	-3.37061	-2.78568	7.82464	6.59198	6.21692	5.98822	5.80308	5.63794	5.48663	5.34823	5.22352	5.11355	1.89358	6.17482	5.72796	6.05337	4.0506	3.23537
486	2019-01-04	-21.4	-1.67	10.06	11.73	2.79667	1270.17	1202.5	976.497	1.95	22.44	61.85	177.01	-1.697	-2.15817	-2.34463	-2.40619	-2.42428	-2.43	-2.434	-2.43872	-2.44342	-2.44633	-3.86056	-3.00844	-3.97523	-2.88223	-3.14289	-2.90678	-2.12927	-2.90655	-3.37061	-2.78568	7.82464	6.59198	6.21692	5.98822	5.80308	5.63794	5.48663	5.34823	5.22352	5.11355	1.89358	6.17482	5.72796	6.05337	4.0506	3.23537
487	2019-01-04	-25.57	-1.67	10.06	11.73	2.79667	1270.17	1202.5	976.497	1.95	22.44	61.85	177.01	-1.697	-2.15817	-2.34463	-2.40619	-2.42428	-2.43	-2.434	-2.43872	-2.44342	-2.44633	-3.86056	-3.00844	-3.97523	-2.88223	-3.14289	-2.90678	-2.12927	-2.90655	-3.37061	-2.78568	7.82464	6.59198	6.21692	5.98822	5.80308	5.63794	5.48663	5.34823	5.22352	5.11355	1.89358	6.17482	5.72796	6.05337	4.0506	3.23537
488	2019-01-04	-22.57	-1.67	10.06	11.73	2.79667	1270.17	1202.5	976.497	1.95	22.44	61.85	177.01	-1.697	-2.15817	-2.34463	-2.40619	-2.42428	-2.43	-2.434	-2.43872	-2.44342	-2.44633	-3.86056	-3.00844	-3.97523	-2.88223	-3.14289	-2.90678	-2.12927	-2.90655	-3.37061	-2.78568	7.82464	6.59198	6.21692	5.98822	5.80308	5.63794	5.48663	5.34823	5.22352	5.11355	1.89358	6.17482	5.72796	6.05337	4.0506	3.23537
489	2019-01-04	-21.055	-1.67	10.06	11.73	2.79667	1270.17	1202.5	976.497	1.95	22.44	61.85	177.01	-1.697	-2.15817	-2.34463	-2.40619	-2.42428	-2.43	-2.434	-2.43872	-2.44342	-2.44633	-3.86056	-3.00844	-3.97523	-2.88223	-3.14289	-2.90678	-2.12927	-2.90655	-3.37061	-2.78568	7.82464	6.59198	6.21692	5.98822	5.80308	5.63794	5.48663	5.34823	5.22352	5.11355	1.89358	6.17482	5.72796	6.05337	4.0506	3.23537
490	2019-01-04	-21.8	-1.67	10.06	11.73	2.79667	1270.17	1202.5	976.497	1.95	22.44	61.85	177.01	-1.697	-2.15817	-2.34463	-2.40619	-2.42428	-2.43	-2.434	-2.43872	-2.44342	-2.44633	-3.86056	-3.00844	-3.97523	-2.88223	-3.14289	-2.90678	-2.12927	-2.90655	-3.37061	-2.78568	7.82464	6.59198	6.21692	5.98822	5.80308	5.63794	5.48663	5.34823	5.22352	5.11355	1.89358	6.17482	5.72796	6.05337	4.0506	3.23537
491	2019-01-04	-26.07	-1.67	10.06	11.73	2.79667	1270.17	1202.5	976.497	1.95	22.44	61.85	177.01	-1.697	-2.15817	-2.34463	-2.40619	-2.42428	-2.43	-2.434	-2.43872	-2.44342	-2.44633	-3.86056	-3.00844	-3.97523	-2.88223	-3.14289	-2.90678	-2.12927	-2.90655	-3.37061	-2.78568	7.82464	6.59198	6.21692	5.98822	5.80308	5.63794	5.48663	5.34823	5.22352	5.11355	1.89358	6.17482	5.72796	6.05337	4.0506	3.23537
492	2019-01-04	-21.88	-1.67	10.06	11.73	2.79667	1270.17	1202.5	976.497	1.95	22.44	61.85	177.01	-1.697	-2.15817	-2.34463	-2.40619	-2.42428	-2.43	-2.434	-2.43872	-2.44342	-2.44633	-3.86056	-3.00844	-3.97523	-2.88223	-3.14289	-2.90678	-2.12927	-2.90655	-3.37061	-2.78568	7.82464	6.59198	6.21692	5.98822	5.80308	5.63794	5.48663	5.34823	5.22352	5.11355	1.89358	6.17482	5.72796	6.05337	4.0506	3.23537
493	2019-01-04	-25.46	-1.67	10.06	11.73	2.79667	1270.17	1202.5	976.497	1.95	22.44	61.85	177.01	-1.697	-2.15817	-2.34463	-2.40619	-2.42428	-2.43	-2.434	-2.43872	-2.44342	-2.44633	-3.86056	-3.00844	-3.97523	-2.88223	-3.14289	-2.90678	-2.12927	-2.90655	-3.37061	-2.78568	7.82464	6.59198	6.21692	5.98822	5.80308	5.63794	5.48663	5.34823	5.22352	5.11355	1.89358	6.17482	5.72796	6.05337	4.0506	3.23537
494	2019-01-04	-23.23	-1.67	10.06	11.73	2.79667	1270.17	1202.5	976.497	1.95	22.44	61.85	177.01	-1.697	-2.15817	-2.34463	-2.40619	-2.42428	-2.43	-2.434	-2.43872	-2.44342	-2.44633	-3.86056	-3.00844	-3.97523	-2.88223	-3.14289	-2.90678	-2.12927	-2.90655	-3.37061	-2.78568	7.82464	6.59198	6.21692	5.98822	5.80308	5.63794	5.48663	5.34823	5.22352	5.11355	1.89358	6.17482	5.72796	6.05337	4.0506	3.23537
495	2019-01-04	-20.85	-1.67	10.06	11.73	2.79667	1270.17	1202.5	976.497	1.95	22.44	61.85	177.01	-1.697	-2.15817	-2.34463	-2.40619	-2.42428	-2.43	-2.434	-2.43872	-2.44342	-2.44633	-3.86056	-3.00844	-3.97523	-2.88223	-3.14289	-2.90678	-2.12927	-2.90655	-3.37061	-2.78568	7.82464	6.59198	6.21692	5.98822	5.80308	5.63794	5.48663	5.34823	5.22352	5.11355	1.89358	6.17482	5.72796	6.05337	4.0506	3.23537
496	2019-01-04	-22.4	-1.67	10.06	11.73	2.79667	1270.17	1202.5	976.497	1.95	22.44	61.85	177.01	-1.697	-2.15817	-2.34463	-2.40619	-2.42428	-2.43	-2.434	-2.43872	-2.44342	-2.44633	-3.86056	-3.00844	-3.97523	-2.88223	-3.14289	-2.90678	-2.12927	-2.90655	-3.37061	-2.78568	7.82464	6.59198	6.21692	5.98822	5.80308	5.63794	5.48663	5.34823	5.22352	5.11355	1.89358	6.17482	5.72796	6.05337	4.0506	3.23537
497	2019-01-04	-22.42	-1.67	10.06	11.73	2.79667	1270.17	1202.5	976.497	1.95	22.44	61.85	177.01	-1.697	-2.15817	-2.34463	-2.40619	-2.42428	-2.43	-2.434	-2.43872	-2.44342	-2.44633	-3.86056	-3.00844	-3.97523	-2.88223	-3.14289	-2.90678	-2.12927	-2.90655	-3.37061	-2.78568	7.82464	6.59198	6.21692	5.98822	5.80308	5.63794	5.48663	5.34823	5.22352	5.11355	1.89358	6.17482	5.72796	6.05337	4.0506	3.23537
498	2019-01-04	-23.17	-1.67	10.06	11.73	2.79667	1270.17	1202.5	976.497	1.95	22.44	61.85	177.01	-1.697	-2.15817	-2.34463	-2.40619	-2.42428	-2.43	-2.434	-2.43872	-2.44342	-2.44633	-3.86056	-3.00844	-3.97523	-2.88223	-3.14289	-2.90678	-2.12927	-2.90655	-3.37061	-2.78568	7.82464	6.59198	6.21692	5.98822	5.80308	5.63794	5.48663	5.34823	5.22352	5.11355	1.89358	6.17482	5.72796	6.05337	4.0506	3.23537
499	2019-01-04	-21.89	-1.67	10.06	11.73	2.79667	1270.17	1202.5	976.497	1.95	22.44	61.85	177.01	-1.697	-2.15817	-2.34463	-2.40619	-2.42428	-2.43	-2.434	-2.43872	-2.44342	-2.44633	-3.86056	-3.00844	-3.97523	-2.88223	-3.14289	-2.90678	-2.12927	-2.90655	-3.37061	-2.78568	7.82464	6.59198	6.21692	5.98822	5.80308	5.63794	5.48663	5.34823	5.22352	5.11355	1.89358	6.17482	5.72796	6.05337	4.0506	3.23537
500	2019-01-04	-22.86	-1.67	10.06	11.73	2.79667	1270.17	1202.5	976.497	1.95	22.44	61.85	177.01	-1.697	-2.15817	-2.34463	-2.40619	-2.42428	-2.43	-2.434	-2.43872	-2.44342	-2.44633	-3.86056	-3.00844	-3.97523	-2.88223	-3.14289	-2.90678	-2.12927	-2.90655	-3.37061	-2.78568	7.82464	6.59198	6.21692	5.98822	5.80308	5.63794	5.48663	5.34823	5.22352	5.11355	1.89358	6.17482	5.72796	6.05337	4.0506	3.23537
501	2019-01-04	-18.74	-1.67	10.06	11.73	2.79667	1270.17	1202.5	976.497	1.95	22.44	61.85	177.01	-1.697	-2.15817	-2.34463	-2.40619	-2.42428	-2.43	-2.434	-2.43872	-2.44342	-2.44633	-3.86056	-3.00844	-3.97523	-2.88223	-3.14289	-2.90678	-2.12927	-2.90655	-3.37061	-2.78568	7.82464	6.59198	6.21692	5.98822	5.80308	5.63794	5.48663	5.34823	5.22352	5.11355	1.89358	6.17482	5.72796	6.05337	4.0506	3.23537
502	2019-01-04	-22.18	-1.67	10.06	11.73	2.79667	1270.17	1202.5	976.497	1.95	22.44	61.85	177.01	-1.697	-2.15817	-2.34463	-2.40619	-2.42428	-2.43	-2.434	-2.43872	-2.44342	-2.44633	-3.86056	-3.00844	-3.97523	-2.88223	-3.14289	-2.90678	-2.12927	-2.90655	-3.37061	-2.78568	7.82464	6.59198	6.21692	5.98822	5.80308	5.63794	5.48663	5.34823	5.22352	5.11355	1.89358	6.17482	5.72796	6.05337	4.0506	3.23537
503	2019-01-04	-21.05	-1.67	10.06	11.73	2.79667	1270.17	1202.5	976.497	1.95	22.44	61.85	177.01	-1.697	-2.15817	-2.34463	-2.40619	-2.42428	-2.43	-2.434	-2.43872	-2.44342	-2.44633	-3.86056	-3.00844	-3.97523	-2.88223	-3.14289	-2.90678	-2.12927	-2.90655	-3.37061	-2.78568	7.82464	6.59198	6.21692	5.98822	5.80308	5.63794	5.48663	5.34823	5.22352	5.11355	1.89358	6.17482	5.72796	6.05337	4.0506	3.23537
504	2019-01-04	-25.08	-1.67	10.06	11.73	2.79667	1270.17	1202.5	976.497	1.95	22.44	61.85	177.01	-1.697	-2.15817	-2.34463	-2.40619	-2.42428	-2.43	-2.434	-2.43872	-2.44342	-2.44633	-3.86056	-3.00844	-3.97523	-2.88223	-3.14289	-2.90678	-2.12927	-2.90655	-3.37061	-2.78568	7.82464	6.59198	6.21692	5.98822	5.80308	5.63794	5.48663	5.34823	5.22352	5.11355	1.89358	6.17482	5.72796	6.05337	4.0506	3.23537
505	2019-01-04	-15.82	-1.67	10.06	11.73	2.79667	1270.17	1202.5	976.497	1.95	22.44	61.85	177.01	-1.697	-2.15817	-2.34463	-2.40619	-2.42428	-2.43	-2.434	-2.43872	-2.44342	-2.44633	-3.86056	-3.00844	-3.97523	-2.88223	-3.14289	-2.90678	-2.12927	-2.90655	-3.37061	-2.78568	7.82464	6.59198	6.21692	5.98822	5.80308	5.63794	5.48663	5.34823	5.22352	5.11355	1.89358	6.17482	5.72796	6.05337	4.0506	3.23537
506	2019-01-04	-18.235	-1.67	10.06	11.73	2.79667	1270.17	1202.5	976.497	1.95	22.44	61.85	177.01	-1.697	-2.15817	-2.34463	-2.40619	-2.42428	-2.43	-2.434	-2.43872	-2.44342	-2.44633	-3.86056	-3.00844	-3.97523	-2.88223	-3.14289	-2.90678	-2.12927	-2.90655	-3.37061	-2.78568	7.82464	6.59198	6.21692	5.98822	5.80308	5.63794	5.48663	5.34823	5.22352	5.11355	1.89358	6.17482	5.72796	6.05337	4.0506	3.23537
507	2019-01-04	-23.24	-1.67	10.06	11.73	2.79667	1270.17	1202.5	976.497	1.95	22.44	61.85	177.01	-1.697	-2.15817	-2.34463	-2.40619	-2.42428	-2.43	-2.434	-2.43872	-2.44342	-2.44633	-3.86056	-3.00844	-3.97523	-2.88223	-3.14289	-2.90678	-2.12927	-2.90655	-3.37061	-2.78568	7.82464	6.59198	6.21692	5.98822	5.80308	5.63794	5.48663	5.34823	5.22352	5.11355	1.89358	6.17482	5.72796	6.05337	4.0506	3.23537
508	2019-01-04	-24.54	-1.67	10.06	11.73	2.79667	1270.17	1202.5	976.497	1.95	22.44	61.85	177.01	-1.697	-2.15817	-2.34463	-2.40619	-2.42428	-2.43	-2.434	-2.43872	-2.44342	-2.44633	-3.86056	-3.00844	-3.97523	-2.88223	-3.14289	-2.90678	-2.12927	-2.90655	-3.37061	-2.78568	7.82464	6.59198	6.21692	5.98822	5.80308	5.63794	5.48663	5.34823	5.22352	5.11355	1.89358	6.17482	5.72796	6.05337	4.0506	3.23537
509	2019-01-04	-24.27	-1.67	10.06	11.73	2.79667	1270.17	1202.5	976.497	1.95	22.44	61.85	177.01	-1.697	-2.15817	-2.34463	-2.40619	-2.42428	-2.43	-2.434	-2.43872	-2.44342	-2.44633	-3.86056	-3.00844	-3.97523	-2.88223	-3.14289	-2.90678	-2.12927	-2.90655	-3.37061	-2.78568	7.82464	6.59198	6.21692	5.98822	5.80308	5.63794	5.48663	5.34823	5.22352	5.11355	1.89358	6.17482	5.72796	6.05337	4.0506	3.23537
510	2019-01-04	-22.74	-1.67	10.06	11.73	2.79667	1270.17	1202.5	976.497	1.95	22.44	61.85	177.01	-1.697	-2.15817	-2.34463	-2.40619	-2.42428	-2.43	-2.434	-2.43872	-2.44342	-2.44633	-3.86056	-3.00844	-3.97523	-2.88223	-3.14289	-2.90678	-2.12927	-2.90655	-3.37061	-2.78568	7.82464	6.59198	6.21692	5.98822	5.80308	5.63794	5.48663	5.34823	5.22352	5.11355	1.89358	6.17482	5.72796	6.05337	4.0506	3.23537
511	2019-01-11	-23.97	-12	-8.11	3.89	-10.5671	1332.46	1262.5	1003.98	1.95	22.44	65.19	310.94	-10.5932	-8.54175	-7.36338	-6.58071	-6.01455	-5.58414	-5.24639	-4.975	-4.75227	-4.56552	-6.02077	-6.89826	-5.32638	-4.03101	-4.55552	-4.63557	-3.64983	-3.96128	-3.92084	-3.7329	-5.8797	-2.88503	-1.19914	-0.102602	0.662845	1.218	1.63091	1.94429	2.18691	2.37894	1.13092	0.314247	1.19967	2.82472	3.63076	3.2731
512	2019-01-11	-21.69	-12	-8.11	3.89	-10.5671	1332.46	1262.5	1003.98	1.95	22.44	65.19	310.94	-10.5932	-8.54175	-7.36338	-6.58071	-6.01455	-5.58414	-5.24639	-4.975	-4.75227	-4.56552	-6.02077	-6.89826	-5.32638	-4.03101	-4.55552	-4.63557	-3.64983	-3.96128	-3.92084	-3.7329	-5.8797	-2.88503	-1.19914	-0.102602	0.662845	1.218	1.63091	1.94429	2.18691	2.37894	1.13092	0.314247	1.19967	2.82472	3.63076	3.2731
513	2019-01-11	-17.31	-12	-8.11	3.89	-10.5671	1332.46	1262.5	1003.98	1.95	22.44	65.19	310.94	-10.5932	-8.54175	-7.36338	-6.58071	-6.01455	-5.58414	-5.24639	-4.975	-4.75227	-4.56552	-6.02077	-6.89826	-5.32638	-4.03101	-4.55552	-4.63557	-3.64983	-3.96128	-3.92084	-3.7329	-5.8797	-2.88503	-1.19914	-0.102602	0.662845	1.218	1.63091	1.94429	2.18691	2.37894	1.13092	0.314247	1.19967	2.82472	3.63076	3.2731
514	2019-01-11	-22	-12	-8.11	3.89	-10.5671	1332.46	1262.5	1003.98	1.95	22.44	65.19	310.94	-10.5932	-8.54175	-7.36338	-6.58071	-6.01455	-5.58414	-5.24639	-4.975	-4.75227	-4.56552	-6.02077	-6.89826	-5.32638	-4.03101	-4.55552	-4.63557	-3.64983	-3.96128	-3.92084	-3.7329	-5.8797	-2.88503	-1.19914	-0.102602	0.662845	1.218	1.63091	1.94429	2.18691	2.37894	1.13092	0.314247	1.19967	2.82472	3.63076	3.2731
515	2019-01-11	-23.14	-12	-8.11	3.89	-10.5671	1332.46	1262.5	1003.98	1.95	22.44	65.19	310.94	-10.5932	-8.54175	-7.36338	-6.58071	-6.01455	-5.58414	-5.24639	-4.975	-4.75227	-4.56552	-6.02077	-6.89826	-5.32638	-4.03101	-4.55552	-4.63557	-3.64983	-3.96128	-3.92084	-3.7329	-5.8797	-2.88503	-1.19914	-0.102602	0.662845	1.218	1.63091	1.94429	2.18691	2.37894	1.13092	0.314247	1.19967	2.82472	3.63076	3.2731
516	2019-01-11	-21.7	-12	-8.11	3.89	-10.5671	1332.46	1262.5	1003.98	1.95	22.44	65.19	310.94	-10.5932	-8.54175	-7.36338	-6.58071	-6.01455	-5.58414	-5.24639	-4.975	-4.75227	-4.56552	-6.02077	-6.89826	-5.32638	-4.03101	-4.55552	-4.63557	-3.64983	-3.96128	-3.92084	-3.7329	-5.8797	-2.88503	-1.19914	-0.102602	0.662845	1.218	1.63091	1.94429	2.18691	2.37894	1.13092	0.314247	1.19967	2.82472	3.63076	3.2731
517	2019-01-11	-22.753	-12	-8.11	3.89	-10.5671	1332.46	1262.5	1003.98	1.95	22.44	65.19	310.94	-10.5932	-8.54175	-7.36338	-6.58071	-6.01455	-5.58414	-5.24639	-4.975	-4.75227	-4.56552	-6.02077	-6.89826	-5.32638	-4.03101	-4.55552	-4.63557	-3.64983	-3.96128	-3.92084	-3.7329	-5.8797	-2.88503	-1.19914	-0.102602	0.662845	1.218	1.63091	1.94429	2.18691	2.37894	1.13092	0.314247	1.19967	2.82472	3.63076	3.2731
518	2019-01-11	-18.61	-12	-8.11	3.89	-10.5671	1332.46	1262.5	1003.98	1.95	22.44	65.19	310.94	-10.5932	-8.54175	-7.36338	-6.58071	-6.01455	-5.58414	-5.24639	-4.975	-4.75227	-4.56552	-6.02077	-6.89826	-5.32638	-4.03101	-4.55552	-4.63557	-3.64983	-3.96128	-3.92084	-3.7329	-5.8797	-2.88503	-1.19914	-0.102602	0.662845	1.218	1.63091	1.94429	2.18691	2.37894	1.13092	0.314247	1.19967	2.82472	3.63076	3.2731
519	2019-01-11	-23.4	-12	-8.11	3.89	-10.5671	1332.46	1262.5	1003.98	1.95	22.44	65.19	310.94	-10.5932	-8.54175	-7.36338	-6.58071	-6.01455	-5.58414	-5.24639	-4.975	-4.75227	-4.56552	-6.02077	-6.89826	-5.32638	-4.03101	-4.55552	-4.63557	-3.64983	-3.96128	-3.92084	-3.7329	-5.8797	-2.88503	-1.19914	-0.102602	0.662845	1.218	1.63091	1.94429	2.18691	2.37894	1.13092	0.314247	1.19967	2.82472	3.63076	3.2731
520	2019-01-11	-23.45	-12	-8.11	3.89	-10.5671	1332.46	1262.5	1003.98	1.95	22.44	65.19	310.94	-10.5932	-8.54175	-7.36338	-6.58071	-6.01455	-5.58414	-5.24639	-4.975	-4.75227	-4.56552	-6.02077	-6.89826	-5.32638	-4.03101	-4.55552	-4.63557	-3.64983	-3.96128	-3.92084	-3.7329	-5.8797	-2.88503	-1.19914	-0.102602	0.662845	1.218	1.63091	1.94429	2.18691	2.37894	1.13092	0.314247	1.19967	2.82472	3.63076	3.2731
521	2019-01-11	-19.18	-12	-8.11	3.89	-10.5671	1332.46	1262.5	1003.98	1.95	22.44	65.19	310.94	-10.5932	-8.54175	-7.36338	-6.58071	-6.01455	-5.58414	-5.24639	-4.975	-4.75227	-4.56552	-6.02077	-6.89826	-5.32638	-4.03101	-4.55552	-4.63557	-3.64983	-3.96128	-3.92084	-3.7329	-5.8797	-2.88503	-1.19914	-0.102602	0.662845	1.218	1.63091	1.94429	2.18691	2.37894	1.13092	0.314247	1.19967	2.82472	3.63076	3.2731
522	2019-01-11	-22.06	-12	-8.11	3.89	-10.5671	1332.46	1262.5	1003.98	1.95	22.44	65.19	310.94	-10.5932	-8.54175	-7.36338	-6.58071	-6.01455	-5.58414	-5.24639	-4.975	-4.75227	-4.56552	-6.02077	-6.89826	-5.32638	-4.03101	-4.55552	-4.63557	-3.64983	-3.96128	-3.92084	-3.7329	-5.8797	-2.88503	-1.19914	-0.102602	0.662845	1.218	1.63091	1.94429	2.18691	2.37894	1.13092	0.314247	1.19967	2.82472	3.63076	3.2731
523	2019-01-11	-21.87	-12	-8.11	3.89	-10.5671	1332.46	1262.5	1003.98	1.95	22.44	65.19	310.94	-10.5932	-8.54175	-7.36338	-6.58071	-6.01455	-5.58414	-5.24639	-4.975	-4.75227	-4.56552	-6.02077	-6.89826	-5.32638	-4.03101	-4.55552	-4.63557	-3.64983	-3.96128	-3.92084	-3.7329	-5.8797	-2.88503	-1.19914	-0.102602	0.662845	1.218	1.63091	1.94429	2.18691	2.37894	1.13092	0.314247	1.19967	2.82472	3.63076	3.2731
524	2019-01-11	-21.6	-12	-8.11	3.89	-10.5671	1332.46	1262.5	1003.98	1.95	22.44	65.19	310.94	-10.5932	-8.54175	-7.36338	-6.58071	-6.01455	-5.58414	-5.24639	-4.975	-4.75227	-4.56552	-6.02077	-6.89826	-5.32638	-4.03101	-4.55552	-4.63557	-3.64983	-3.96128	-3.92084	-3.7329	-5.8797	-2.88503	-1.19914	-0.102602	0.662845	1.218	1.63091	1.94429	2.18691	2.37894	1.13092	0.314247	1.19967	2.82472	3.63076	3.2731
525	2019-01-11	-25.955	-12	-8.11	3.89	-10.5671	1332.46	1262.5	1003.98	1.95	22.44	65.19	310.94	-10.5932	-8.54175	-7.36338	-6.58071	-6.01455	-5.58414	-5.24639	-4.975	-4.75227	-4.56552	-6.02077	-6.89826	-5.32638	-4.03101	-4.55552	-4.63557	-3.64983	-3.96128	-3.92084	-3.7329	-5.8797	-2.88503	-1.19914	-0.102602	0.662845	1.218	1.63091	1.94429	2.18691	2.37894	1.13092	0.314247	1.19967	2.82472	3.63076	3.2731
526	2019-01-11	-25.045	-12	-8.11	3.89	-10.5671	1332.46	1262.5	1003.98	1.95	22.44	65.19	310.94	-10.5932	-8.54175	-7.36338	-6.58071	-6.01455	-5.58414	-5.24639	-4.975	-4.75227	-4.56552	-6.02077	-6.89826	-5.32638	-4.03101	-4.55552	-4.63557	-3.64983	-3.96128	-3.92084	-3.7329	-5.8797	-2.88503	-1.19914	-0.102602	0.662845	1.218	1.63091	1.94429	2.18691	2.37894	1.13092	0.314247	1.19967	2.82472	3.63076	3.2731
527	2019-01-11	-15.6	-12	-8.11	3.89	-10.5671	1332.46	1262.5	1003.98	1.95	22.44	65.19	310.94	-10.5932	-8.54175	-7.36338	-6.58071	-6.01455	-5.58414	-5.24639	-4.975	-4.75227	-4.56552	-6.02077	-6.89826	-5.32638	-4.03101	-4.55552	-4.63557	-3.64983	-3.96128	-3.92084	-3.7329	-5.8797	-2.88503	-1.19914	-0.102602	0.662845	1.218	1.63091	1.94429	2.18691	2.37894	1.13092	0.314247	1.19967	2.82472	3.63076	3.2731
528	2019-01-11	-24.63	-12	-8.11	3.89	-10.5671	1332.46	1262.5	1003.98	1.95	22.44	65.19	310.94	-10.5932	-8.54175	-7.36338	-6.58071	-6.01455	-5.58414	-5.24639	-4.975	-4.75227	-4.56552	-6.02077	-6.89826	-5.32638	-4.03101	-4.55552	-4.63557	-3.64983	-3.96128	-3.92084	-3.7329	-5.8797	-2.88503	-1.19914	-0.102602	0.662845	1.218	1.63091	1.94429	2.18691	2.37894	1.13092	0.314247	1.19967	2.82472	3.63076	3.2731
529	2019-01-11	-21.2	-12	-8.11	3.89	-10.5671	1332.46	1262.5	1003.98	1.95	22.44	65.19	310.94	-10.5932	-8.54175	-7.36338	-6.58071	-6.01455	-5.58414	-5.24639	-4.975	-4.75227	-4.56552	-6.02077	-6.89826	-5.32638	-4.03101	-4.55552	-4.63557	-3.64983	-3.96128	-3.92084	-3.7329	-5.8797	-2.88503	-1.19914	-0.102602	0.662845	1.218	1.63091	1.94429	2.18691	2.37894	1.13092	0.314247	1.19967	2.82472	3.63076	3.2731
530	2019-01-11	-19.22	-12	-8.11	3.89	-10.5671	1332.46	1262.5	1003.98	1.95	22.44	65.19	310.94	-10.5932	-8.54175	-7.36338	-6.58071	-6.01455	-5.58414	-5.24639	-4.975	-4.75227	-4.56552	-6.02077	-6.89826	-5.32638	-4.03101	-4.55552	-4.63557	-3.64983	-3.96128	-3.92084	-3.7329	-5.8797	-2.88503	-1.19914	-0.102602	0.662845	1.218	1.63091	1.94429	2.18691	2.37894	1.13092	0.314247	1.19967	2.82472	3.63076	3.2731
531	2019-01-11	-21.75	-12	-8.11	3.89	-10.5671	1332.46	1262.5	1003.98	1.95	22.44	65.19	310.94	-10.5932	-8.54175	-7.36338	-6.58071	-6.01455	-5.58414	-5.24639	-4.975	-4.75227	-4.56552	-6.02077	-6.89826	-5.32638	-4.03101	-4.55552	-4.63557	-3.64983	-3.96128	-3.92084	-3.7329	-5.8797	-2.88503	-1.19914	-0.102602	0.662845	1.218	1.63091	1.94429	2.18691	2.37894	1.13092	0.314247	1.19967	2.82472	3.63076	3.2731
532	2019-01-11	-23.67	-12	-8.11	3.89	-10.5671	1332.46	1262.5	1003.98	1.95	22.44	65.19	310.94	-10.5932	-8.54175	-7.36338	-6.58071	-6.01455	-5.58414	-5.24639	-4.975	-4.75227	-4.56552	-6.02077	-6.89826	-5.32638	-4.03101	-4.55552	-4.63557	-3.64983	-3.96128	-3.92084	-3.7329	-5.8797	-2.88503	-1.19914	-0.102602	0.662845	1.218	1.63091	1.94429	2.18691	2.37894	1.13092	0.314247	1.19967	2.82472	3.63076	3.2731
533	2019-01-11	-17.23	-12	-8.11	3.89	-10.5671	1332.46	1262.5	1003.98	1.95	22.44	65.19	310.94	-10.5932	-8.54175	-7.36338	-6.58071	-6.01455	-5.58414	-5.24639	-4.975	-4.75227	-4.56552	-6.02077	-6.89826	-5.32638	-4.03101	-4.55552	-4.63557	-3.64983	-3.96128	-3.92084	-3.7329	-5.8797	-2.88503	-1.19914	-0.102602	0.662845	1.218	1.63091	1.94429	2.18691	2.37894	1.13092	0.314247	1.19967	2.82472	3.63076	3.2731
534	2019-01-11	-20.9	-12	-8.11	3.89	-10.5671	1332.46	1262.5	1003.98	1.95	22.44	65.19	310.94	-10.5932	-8.54175	-7.36338	-6.58071	-6.01455	-5.58414	-5.24639	-4.975	-4.75227	-4.56552	-6.02077	-6.89826	-5.32638	-4.03101	-4.55552	-4.63557	-3.64983	-3.96128	-3.92084	-3.7329	-5.8797	-2.88503	-1.19914	-0.102602	0.662845	1.218	1.63091	1.94429	2.18691	2.37894	1.13092	0.314247	1.19967	2.82472	3.63076	3.2731
535	2019-01-11	-21.565	-12	-8.11	3.89	-10.5671	1332.46	1262.5	1003.98	1.95	22.44	65.19	310.94	-10.5932	-8.54175	-7.36338	-6.58071	-6.01455	-5.58414	-5.24639	-4.975	-4.75227	-4.56552	-6.02077	-6.89826	-5.32638	-4.03101	-4.55552	-4.63557	-3.64983	-3.96128	-3.92084	-3.7329	-5.8797	-2.88503	-1.19914	-0.102602	0.662845	1.218	1.63091	1.94429	2.18691	2.37894	1.13092	0.314247	1.19967	2.82472	3.63076	3.2731
536	2019-01-11	-24.35	-12	-8.11	3.89	-10.5671	1332.46	1262.5	1003.98	1.95	22.44	65.19	310.94	-10.5932	-8.54175	-7.36338	-6.58071	-6.01455	-5.58414	-5.24639	-4.975	-4.75227	-4.56552	-6.02077	-6.89826	-5.32638	-4.03101	-4.55552	-4.63557	-3.64983	-3.96128	-3.92084	-3.7329	-5.8797	-2.88503	-1.19914	-0.102602	0.662845	1.218	1.63091	1.94429	2.18691	2.37894	1.13092	0.314247	1.19967	2.82472	3.63076	3.2731
537	2019-01-11	-15.135	-12	-8.11	3.89	-10.5671	1332.46	1262.5	1003.98	1.95	22.44	65.19	310.94	-10.5932	-8.54175	-7.36338	-6.58071	-6.01455	-5.58414	-5.24639	-4.975	-4.75227	-4.56552	-6.02077	-6.89826	-5.32638	-4.03101	-4.55552	-4.63557	-3.64983	-3.96128	-3.92084	-3.7329	-5.8797	-2.88503	-1.19914	-0.102602	0.662845	1.218	1.63091	1.94429	2.18691	2.37894	1.13092	0.314247	1.19967	2.82472	3.63076	3.2731
538	2019-01-11	-21.5	-12	-8.11	3.89	-10.5671	1332.46	1262.5	1003.98	1.95	22.44	65.19	310.94	-10.5932	-8.54175	-7.36338	-6.58071	-6.01455	-5.58414	-5.24639	-4.975	-4.75227	-4.56552	-6.02077	-6.89826	-5.32638	-4.03101	-4.55552	-4.63557	-3.64983	-3.96128	-3.92084	-3.7329	-5.8797	-2.88503	-1.19914	-0.102602	0.662845	1.218	1.63091	1.94429	2.18691	2.37894	1.13092	0.314247	1.19967	2.82472	3.63076	3.2731
539	2019-01-11	-24.5	-12	-8.11	3.89	-10.5671	1332.46	1262.5	1003.98	1.95	22.44	65.19	310.94	-10.5932	-8.54175	-7.36338	-6.58071	-6.01455	-5.58414	-5.24639	-4.975	-4.75227	-4.56552	-6.02077	-6.89826	-5.32638	-4.03101	-4.55552	-4.63557	-3.64983	-3.96128	-3.92084	-3.7329	-5.8797	-2.88503	-1.19914	-0.102602	0.662845	1.218	1.63091	1.94429	2.18691	2.37894	1.13092	0.314247	1.19967	2.82472	3.63076	3.2731
540	2019-01-11	-21.99	-12	-8.11	3.89	-10.5671	1332.46	1262.5	1003.98	1.95	22.44	65.19	310.94	-10.5932	-8.54175	-7.36338	-6.58071	-6.01455	-5.58414	-5.24639	-4.975	-4.75227	-4.56552	-6.02077	-6.89826	-5.32638	-4.03101	-4.55552	-4.63557	-3.64983	-3.96128	-3.92084	-3.7329	-5.8797	-2.88503	-1.19914	-0.102602	0.662845	1.218	1.63091	1.94429	2.18691	2.37894	1.13092	0.314247	1.19967	2.82472	3.63076	3.2731
541	2019-01-11	-23.28	-12	-8.11	3.89	-10.5671	1332.46	1262.5	1003.98	1.95	22.44	65.19	310.94	-10.5932	-8.54175	-7.36338	-6.58071	-6.01455	-5.58414	-5.24639	-4.975	-4.75227	-4.56552	-6.02077	-6.89826	-5.32638	-4.03101	-4.55552	-4.63557	-3.64983	-3.96128	-3.92084	-3.7329	-5.8797	-2.88503	-1.19914	-0.102602	0.662845	1.218	1.63091	1.94429	2.18691	2.37894	1.13092	0.314247	1.19967	2.82472	3.63076	3.2731
542	2019-01-11	-22.85	-12	-8.11	3.89	-10.5671	1332.46	1262.5	1003.98	1.95	22.44	65.19	310.94	-10.5932	-8.54175	-7.36338	-6.58071	-6.01455	-5.58414	-5.24639	-4.975	-4.75227	-4.56552	-6.02077	-6.89826	-5.32638	-4.03101	-4.55552	-4.63557	-3.64983	-3.96128	-3.92084	-3.7329	-5.8797	-2.88503	-1.19914	-0.102602	0.662845	1.218	1.63091	1.94429	2.18691	2.37894	1.13092	0.314247	1.19967	2.82472	3.63076	3.2731
543	2019-01-16	-27.005	-9.22	0.94	10.16	-3.02083	1339.97	1266	1004.45	1.95	22.44	65.19	313.05	-9.39701	-9.76173	-9.59212	-9.19069	-8.73357	-8.28858	-7.87909	-7.51072	-7.18193	-6.88846	-9.76784	-11.139	-10.9092	-7.44188	-7.81823	-6.27333	-5.77993	-5.41104	-5.51489	-4.82469	-0.164114	-1.55111	-1.85347	-1.67461	-1.32823	-0.94495	-0.576412	-0.240757	0.0582357	0.322794	-3.18668	-4.50312	-4.90792	-0.884992	-0.31177	1.35418
544	2019-01-16	-22.115	-9.22	0.94	10.16	-3.02083	1339.97	1266	1004.45	1.95	22.44	65.19	313.05	-9.39701	-9.76173	-9.59212	-9.19069	-8.73357	-8.28858	-7.87909	-7.51072	-7.18193	-6.88846	-9.76784	-11.139	-10.9092	-7.44188	-7.81823	-6.27333	-5.77993	-5.41104	-5.51489	-4.82469	-0.164114	-1.55111	-1.85347	-1.67461	-1.32823	-0.94495	-0.576412	-0.240757	0.0582357	0.322794	-3.18668	-4.50312	-4.90792	-0.884992	-0.31177	1.35418
545	2019-01-16	-22.01	-9.22	0.94	10.16	-3.02083	1339.97	1266	1004.45	1.95	22.44	65.19	313.05	-9.39701	-9.76173	-9.59212	-9.19069	-8.73357	-8.28858	-7.87909	-7.51072	-7.18193	-6.88846	-9.76784	-11.139	-10.9092	-7.44188	-7.81823	-6.27333	-5.77993	-5.41104	-5.51489	-4.82469	-0.164114	-1.55111	-1.85347	-1.67461	-1.32823	-0.94495	-0.576412	-0.240757	0.0582357	0.322794	-3.18668	-4.50312	-4.90792	-0.884992	-0.31177	1.35418
546	2019-01-16	-23.74	-9.22	0.94	10.16	-3.02083	1339.97	1266	1004.45	1.95	22.44	65.19	313.05	-9.39701	-9.76173	-9.59212	-9.19069	-8.73357	-8.28858	-7.87909	-7.51072	-7.18193	-6.88846	-9.76784	-11.139	-10.9092	-7.44188	-7.81823	-6.27333	-5.77993	-5.41104	-5.51489	-4.82469	-0.164114	-1.55111	-1.85347	-1.67461	-1.32823	-0.94495	-0.576412	-0.240757	0.0582357	0.322794	-3.18668	-4.50312	-4.90792	-0.884992	-0.31177	1.35418
547	2019-01-16	-23.05	-9.22	0.94	10.16	-3.02083	1339.97	1266	1004.45	1.95	22.44	65.19	313.05	-9.39701	-9.76173	-9.59212	-9.19069	-8.73357	-8.28858	-7.87909	-7.51072	-7.18193	-6.88846	-9.76784	-11.139	-10.9092	-7.44188	-7.81823	-6.27333	-5.77993	-5.41104	-5.51489	-4.82469	-0.164114	-1.55111	-1.85347	-1.67461	-1.32823	-0.94495	-0.576412	-0.240757	0.0582357	0.322794	-3.18668	-4.50312	-4.90792	-0.884992	-0.31177	1.35418
548	2019-01-16	-26.31	-9.22	0.94	10.16	-3.02083	1339.97	1266	1004.45	1.95	22.44	65.19	313.05	-9.39701	-9.76173	-9.59212	-9.19069	-8.73357	-8.28858	-7.87909	-7.51072	-7.18193	-6.88846	-9.76784	-11.139	-10.9092	-7.44188	-7.81823	-6.27333	-5.77993	-5.41104	-5.51489	-4.82469	-0.164114	-1.55111	-1.85347	-1.67461	-1.32823	-0.94495	-0.576412	-0.240757	0.0582357	0.322794	-3.18668	-4.50312	-4.90792	-0.884992	-0.31177	1.35418
549	2019-01-16	-23.02	-9.22	0.94	10.16	-3.02083	1339.97	1266	1004.45	1.95	22.44	65.19	313.05	-9.39701	-9.76173	-9.59212	-9.19069	-8.73357	-8.28858	-7.87909	-7.51072	-7.18193	-6.88846	-9.76784	-11.139	-10.9092	-7.44188	-7.81823	-6.27333	-5.77993	-5.41104	-5.51489	-4.82469	-0.164114	-1.55111	-1.85347	-1.67461	-1.32823	-0.94495	-0.576412	-0.240757	0.0582357	0.322794	-3.18668	-4.50312	-4.90792	-0.884992	-0.31177	1.35418
550	2019-01-16	-21.71	-9.22	0.94	10.16	-3.02083	1339.97	1266	1004.45	1.95	22.44	65.19	313.05	-9.39701	-9.76173	-9.59212	-9.19069	-8.73357	-8.28858	-7.87909	-7.51072	-7.18193	-6.88846	-9.76784	-11.139	-10.9092	-7.44188	-7.81823	-6.27333	-5.77993	-5.41104	-5.51489	-4.82469	-0.164114	-1.55111	-1.85347	-1.67461	-1.32823	-0.94495	-0.576412	-0.240757	0.0582357	0.322794	-3.18668	-4.50312	-4.90792	-0.884992	-0.31177	1.35418
551	2019-01-16	-27.8	-9.22	0.94	10.16	-3.02083	1339.97	1266	1004.45	1.95	22.44	65.19	313.05	-9.39701	-9.76173	-9.59212	-9.19069	-8.73357	-8.28858	-7.87909	-7.51072	-7.18193	-6.88846	-9.76784	-11.139	-10.9092	-7.44188	-7.81823	-6.27333	-5.77993	-5.41104	-5.51489	-4.82469	-0.164114	-1.55111	-1.85347	-1.67461	-1.32823	-0.94495	-0.576412	-0.240757	0.0582357	0.322794	-3.18668	-4.50312	-4.90792	-0.884992	-0.31177	1.35418
552	2019-01-16	-26.46	-9.22	0.94	10.16	-3.02083	1339.97	1266	1004.45	1.95	22.44	65.19	313.05	-9.39701	-9.76173	-9.59212	-9.19069	-8.73357	-8.28858	-7.87909	-7.51072	-7.18193	-6.88846	-9.76784	-11.139	-10.9092	-7.44188	-7.81823	-6.27333	-5.77993	-5.41104	-5.51489	-4.82469	-0.164114	-1.55111	-1.85347	-1.67461	-1.32823	-0.94495	-0.576412	-0.240757	0.0582357	0.322794	-3.18668	-4.50312	-4.90792	-0.884992	-0.31177	1.35418
553	2019-01-16	-22.635	-9.22	0.94	10.16	-3.02083	1339.97	1266	1004.45	1.95	22.44	65.19	313.05	-9.39701	-9.76173	-9.59212	-9.19069	-8.73357	-8.28858	-7.87909	-7.51072	-7.18193	-6.88846	-9.76784	-11.139	-10.9092	-7.44188	-7.81823	-6.27333	-5.77993	-5.41104	-5.51489	-4.82469	-0.164114	-1.55111	-1.85347	-1.67461	-1.32823	-0.94495	-0.576412	-0.240757	0.0582357	0.322794	-3.18668	-4.50312	-4.90792	-0.884992	-0.31177	1.35418
554	2019-01-16	-23.54	-9.22	0.94	10.16	-3.02083	1339.97	1266	1004.45	1.95	22.44	65.19	313.05	-9.39701	-9.76173	-9.59212	-9.19069	-8.73357	-8.28858	-7.87909	-7.51072	-7.18193	-6.88846	-9.76784	-11.139	-10.9092	-7.44188	-7.81823	-6.27333	-5.77993	-5.41104	-5.51489	-4.82469	-0.164114	-1.55111	-1.85347	-1.67461	-1.32823	-0.94495	-0.576412	-0.240757	0.0582357	0.322794	-3.18668	-4.50312	-4.90792	-0.884992	-0.31177	1.35418
555	2019-01-16	-26.34	-9.22	0.94	10.16	-3.02083	1339.97	1266	1004.45	1.95	22.44	65.19	313.05	-9.39701	-9.76173	-9.59212	-9.19069	-8.73357	-8.28858	-7.87909	-7.51072	-7.18193	-6.88846	-9.76784	-11.139	-10.9092	-7.44188	-7.81823	-6.27333	-5.77993	-5.41104	-5.51489	-4.82469	-0.164114	-1.55111	-1.85347	-1.67461	-1.32823	-0.94495	-0.576412	-0.240757	0.0582357	0.322794	-3.18668	-4.50312	-4.90792	-0.884992	-0.31177	1.35418
556	2019-01-16	-22.315	-9.22	0.94	10.16	-3.02083	1339.97	1266	1004.45	1.95	22.44	65.19	313.05	-9.39701	-9.76173	-9.59212	-9.19069	-8.73357	-8.28858	-7.87909	-7.51072	-7.18193	-6.88846	-9.76784	-11.139	-10.9092	-7.44188	-7.81823	-6.27333	-5.77993	-5.41104	-5.51489	-4.82469	-0.164114	-1.55111	-1.85347	-1.67461	-1.32823	-0.94495	-0.576412	-0.240757	0.0582357	0.322794	-3.18668	-4.50312	-4.90792	-0.884992	-0.31177	1.35418
557	2019-01-16	-27.38	-9.22	0.94	10.16	-3.02083	1339.97	1266	1004.45	1.95	22.44	65.19	313.05	-9.39701	-9.76173	-9.59212	-9.19069	-8.73357	-8.28858	-7.87909	-7.51072	-7.18193	-6.88846	-9.76784	-11.139	-10.9092	-7.44188	-7.81823	-6.27333	-5.77993	-5.41104	-5.51489	-4.82469	-0.164114	-1.55111	-1.85347	-1.67461	-1.32823	-0.94495	-0.576412	-0.240757	0.0582357	0.322794	-3.18668	-4.50312	-4.90792	-0.884992	-0.31177	1.35418
558	2019-01-16	-26.96	-9.22	0.94	10.16	-3.02083	1339.97	1266	1004.45	1.95	22.44	65.19	313.05	-9.39701	-9.76173	-9.59212	-9.19069	-8.73357	-8.28858	-7.87909	-7.51072	-7.18193	-6.88846	-9.76784	-11.139	-10.9092	-7.44188	-7.81823	-6.27333	-5.77993	-5.41104	-5.51489	-4.82469	-0.164114	-1.55111	-1.85347	-1.67461	-1.32823	-0.94495	-0.576412	-0.240757	0.0582357	0.322794	-3.18668	-4.50312	-4.90792	-0.884992	-0.31177	1.35418
559	2019-01-16	-18.76	-9.22	0.94	10.16	-3.02083	1339.97	1266	1004.45	1.95	22.44	65.19	313.05	-9.39701	-9.76173	-9.59212	-9.19069	-8.73357	-8.28858	-7.87909	-7.51072	-7.18193	-6.88846	-9.76784	-11.139	-10.9092	-7.44188	-7.81823	-6.27333	-5.77993	-5.41104	-5.51489	-4.82469	-0.164114	-1.55111	-1.85347	-1.67461	-1.32823	-0.94495	-0.576412	-0.240757	0.0582357	0.322794	-3.18668	-4.50312	-4.90792	-0.884992	-0.31177	1.35418
560	2019-01-16	-26.73	-9.22	0.94	10.16	-3.02083	1339.97	1266	1004.45	1.95	22.44	65.19	313.05	-9.39701	-9.76173	-9.59212	-9.19069	-8.73357	-8.28858	-7.87909	-7.51072	-7.18193	-6.88846	-9.76784	-11.139	-10.9092	-7.44188	-7.81823	-6.27333	-5.77993	-5.41104	-5.51489	-4.82469	-0.164114	-1.55111	-1.85347	-1.67461	-1.32823	-0.94495	-0.576412	-0.240757	0.0582357	0.322794	-3.18668	-4.50312	-4.90792	-0.884992	-0.31177	1.35418
561	2019-01-16	-25.53	-9.22	0.94	10.16	-3.02083	1339.97	1266	1004.45	1.95	22.44	65.19	313.05	-9.39701	-9.76173	-9.59212	-9.19069	-8.73357	-8.28858	-7.87909	-7.51072	-7.18193	-6.88846	-9.76784	-11.139	-10.9092	-7.44188	-7.81823	-6.27333	-5.77993	-5.41104	-5.51489	-4.82469	-0.164114	-1.55111	-1.85347	-1.67461	-1.32823	-0.94495	-0.576412	-0.240757	0.0582357	0.322794	-3.18668	-4.50312	-4.90792	-0.884992	-0.31177	1.35418
562	2019-01-16	-18.63	-9.22	0.94	10.16	-3.02083	1339.97	1266	1004.45	1.95	22.44	65.19	313.05	-9.39701	-9.76173	-9.59212	-9.19069	-8.73357	-8.28858	-7.87909	-7.51072	-7.18193	-6.88846	-9.76784	-11.139	-10.9092	-7.44188	-7.81823	-6.27333	-5.77993	-5.41104	-5.51489	-4.82469	-0.164114	-1.55111	-1.85347	-1.67461	-1.32823	-0.94495	-0.576412	-0.240757	0.0582357	0.322794	-3.18668	-4.50312	-4.90792	-0.884992	-0.31177	1.35418
563	2019-01-16	-23.47	-9.22	0.94	10.16	-3.02083	1339.97	1266	1004.45	1.95	22.44	65.19	313.05	-9.39701	-9.76173	-9.59212	-9.19069	-8.73357	-8.28858	-7.87909	-7.51072	-7.18193	-6.88846	-9.76784	-11.139	-10.9092	-7.44188	-7.81823	-6.27333	-5.77993	-5.41104	-5.51489	-4.82469	-0.164114	-1.55111	-1.85347	-1.67461	-1.32823	-0.94495	-0.576412	-0.240757	0.0582357	0.322794	-3.18668	-4.50312	-4.90792	-0.884992	-0.31177	1.35418
564	2019-01-16	-23.13	-9.22	0.94	10.16	-3.02083	1339.97	1266	1004.45	1.95	22.44	65.19	313.05	-9.39701	-9.76173	-9.59212	-9.19069	-8.73357	-8.28858	-7.87909	-7.51072	-7.18193	-6.88846	-9.76784	-11.139	-10.9092	-7.44188	-7.81823	-6.27333	-5.77993	-5.41104	-5.51489	-4.82469	-0.164114	-1.55111	-1.85347	-1.67461	-1.32823	-0.94495	-0.576412	-0.240757	0.0582357	0.322794	-3.18668	-4.50312	-4.90792	-0.884992	-0.31177	1.35418
565	2019-01-16	-20.09	-9.22	0.94	10.16	-3.02083	1339.97	1266	1004.45	1.95	22.44	65.19	313.05	-9.39701	-9.76173	-9.59212	-9.19069	-8.73357	-8.28858	-7.87909	-7.51072	-7.18193	-6.88846	-9.76784	-11.139	-10.9092	-7.44188	-7.81823	-6.27333	-5.77993	-5.41104	-5.51489	-4.82469	-0.164114	-1.55111	-1.85347	-1.67461	-1.32823	-0.94495	-0.576412	-0.240757	0.0582357	0.322794	-3.18668	-4.50312	-4.90792	-0.884992	-0.31177	1.35418
566	2019-01-16	-23.42	-9.22	0.94	10.16	-3.02083	1339.97	1266	1004.45	1.95	22.44	65.19	313.05	-9.39701	-9.76173	-9.59212	-9.19069	-8.73357	-8.28858	-7.87909	-7.51072	-7.18193	-6.88846	-9.76784	-11.139	-10.9092	-7.44188	-7.81823	-6.27333	-5.77993	-5.41104	-5.51489	-4.82469	-0.164114	-1.55111	-1.85347	-1.67461	-1.32823	-0.94495	-0.576412	-0.240757	0.0582357	0.322794	-3.18668	-4.50312	-4.90792	-0.884992	-0.31177	1.35418
567	2019-01-16	-21.505	-9.22	0.94	10.16	-3.02083	1339.97	1266	1004.45	1.95	22.44	65.19	313.05	-9.39701	-9.76173	-9.59212	-9.19069	-8.73357	-8.28858	-7.87909	-7.51072	-7.18193	-6.88846	-9.76784	-11.139	-10.9092	-7.44188	-7.81823	-6.27333	-5.77993	-5.41104	-5.51489	-4.82469	-0.164114	-1.55111	-1.85347	-1.67461	-1.32823	-0.94495	-0.576412	-0.240757	0.0582357	0.322794	-3.18668	-4.50312	-4.90792	-0.884992	-0.31177	1.35418
568	2019-01-16	-27.85	-9.22	0.94	10.16	-3.02083	1339.97	1266	1004.45	1.95	22.44	65.19	313.05	-9.39701	-9.76173	-9.59212	-9.19069	-8.73357	-8.28858	-7.87909	-7.51072	-7.18193	-6.88846	-9.76784	-11.139	-10.9092	-7.44188	-7.81823	-6.27333	-5.77993	-5.41104	-5.51489	-4.82469	-0.164114	-1.55111	-1.85347	-1.67461	-1.32823	-0.94495	-0.576412	-0.240757	0.0582357	0.322794	-3.18668	-4.50312	-4.90792	-0.884992	-0.31177	1.35418
569	2019-01-16	-17.76	-9.22	0.94	10.16	-3.02083	1339.97	1266	1004.45	1.95	22.44	65.19	313.05	-9.39701	-9.76173	-9.59212	-9.19069	-8.73357	-8.28858	-7.87909	-7.51072	-7.18193	-6.88846	-9.76784	-11.139	-10.9092	-7.44188	-7.81823	-6.27333	-5.77993	-5.41104	-5.51489	-4.82469	-0.164114	-1.55111	-1.85347	-1.67461	-1.32823	-0.94495	-0.576412	-0.240757	0.0582357	0.322794	-3.18668	-4.50312	-4.90792	-0.884992	-0.31177	1.35418
570	2019-01-16	-22.05	-9.22	0.94	10.16	-3.02083	1339.97	1266	1004.45	1.95	22.44	65.19	313.05	-9.39701	-9.76173	-9.59212	-9.19069	-8.73357	-8.28858	-7.87909	-7.51072	-7.18193	-6.88846	-9.76784	-11.139	-10.9092	-7.44188	-7.81823	-6.27333	-5.77993	-5.41104	-5.51489	-4.82469	-0.164114	-1.55111	-1.85347	-1.67461	-1.32823	-0.94495	-0.576412	-0.240757	0.0582357	0.322794	-3.18668	-4.50312	-4.90792	-0.884992	-0.31177	1.35418
571	2019-01-16	-25.61	-9.22	0.94	10.16	-3.02083	1339.97	1266	1004.45	1.95	22.44	65.19	313.05	-9.39701	-9.76173	-9.59212	-9.19069	-8.73357	-8.28858	-7.87909	-7.51072	-7.18193	-6.88846	-9.76784	-11.139	-10.9092	-7.44188	-7.81823	-6.27333	-5.77993	-5.41104	-5.51489	-4.82469	-0.164114	-1.55111	-1.85347	-1.67461	-1.32823	-0.94495	-0.576412	-0.240757	0.0582357	0.322794	-3.18668	-4.50312	-4.90792	-0.884992	-0.31177	1.35418
572	2019-01-16	-24.98	-9.22	0.94	10.16	-3.02083	1339.97	1266	1004.45	1.95	22.44	65.19	313.05	-9.39701	-9.76173	-9.59212	-9.19069	-8.73357	-8.28858	-7.87909	-7.51072	-7.18193	-6.88846	-9.76784	-11.139	-10.9092	-7.44188	-7.81823	-6.27333	-5.77993	-5.41104	-5.51489	-4.82469	-0.164114	-1.55111	-1.85347	-1.67461	-1.32823	-0.94495	-0.576412	-0.240757	0.0582357	0.322794	-3.18668	-4.50312	-4.90792	-0.884992	-0.31177	1.35418
573	2019-01-16	-25.13	-9.22	0.94	10.16	-3.02083	1339.97	1266	1004.45	1.95	22.44	65.19	313.05	-9.39701	-9.76173	-9.59212	-9.19069	-8.73357	-8.28858	-7.87909	-7.51072	-7.18193	-6.88846	-9.76784	-11.139	-10.9092	-7.44188	-7.81823	-6.27333	-5.77993	-5.41104	-5.51489	-4.82469	-0.164114	-1.55111	-1.85347	-1.67461	-1.32823	-0.94495	-0.576412	-0.240757	0.0582357	0.322794	-3.18668	-4.50312	-4.90792	-0.884992	-0.31177	1.35418
574	2019-01-16	-24.14	-9.22	0.94	10.16	-3.02083	1339.97	1266	1004.45	1.95	22.44	65.19	313.05	-9.39701	-9.76173	-9.59212	-9.19069	-8.73357	-8.28858	-7.87909	-7.51072	-7.18193	-6.88846	-9.76784	-11.139	-10.9092	-7.44188	-7.81823	-6.27333	-5.77993	-5.41104	-5.51489	-4.82469	-0.164114	-1.55111	-1.85347	-1.67461	-1.32823	-0.94495	-0.576412	-0.240757	0.0582357	0.322794	-3.18668	-4.50312	-4.90792	-0.884992	-0.31177	1.35418
575	2019-01-25	-26.6	-10.33	-1.94	8.39	-5.55417	1372.08	1293.5	1019.81	1.95	22.44	75.88	394.68	-8.37532	-8.68815	-9.31411	-9.63423	-9.72897	-9.68305	-9.55338	-9.37615	-9.17396	-8.96067	-5.05251	-14.1425	-13.2375	-11.1627	-10.5049	-11.0784	-11.0536	-10.0128	-9.11488	-8.13837	0.199815	-0.0936168	-0.840417	-1.29326	-1.50689	-1.56231	-1.51901	-1.41683	-1.28137	-1.12861	4.24421	-5.94666	-4.74816	-3.12824	-2.06235	-2.97879
576	2019-01-25	-19.385	-10.33	-1.94	8.39	-5.55417	1372.08	1293.5	1019.81	1.95	22.44	75.88	394.68	-8.37532	-8.68815	-9.31411	-9.63423	-9.72897	-9.68305	-9.55338	-9.37615	-9.17396	-8.96067	-5.05251	-14.1425	-13.2375	-11.1627	-10.5049	-11.0784	-11.0536	-10.0128	-9.11488	-8.13837	0.199815	-0.0936168	-0.840417	-1.29326	-1.50689	-1.56231	-1.51901	-1.41683	-1.28137	-1.12861	4.24421	-5.94666	-4.74816	-3.12824	-2.06235	-2.97879
577	2019-01-25	-21.495	-10.33	-1.94	8.39	-5.55417	1372.08	1293.5	1019.81	1.95	22.44	75.88	394.68	-8.37532	-8.68815	-9.31411	-9.63423	-9.72897	-9.68305	-9.55338	-9.37615	-9.17396	-8.96067	-5.05251	-14.1425	-13.2375	-11.1627	-10.5049	-11.0784	-11.0536	-10.0128	-9.11488	-8.13837	0.199815	-0.0936168	-0.840417	-1.29326	-1.50689	-1.56231	-1.51901	-1.41683	-1.28137	-1.12861	4.24421	-5.94666	-4.74816	-3.12824	-2.06235	-2.97879
578	2019-01-25	-21.9	-10.33	-1.94	8.39	-5.55417	1372.08	1293.5	1019.81	1.95	22.44	75.88	394.68	-8.37532	-8.68815	-9.31411	-9.63423	-9.72897	-9.68305	-9.55338	-9.37615	-9.17396	-8.96067	-5.05251	-14.1425	-13.2375	-11.1627	-10.5049	-11.0784	-11.0536	-10.0128	-9.11488	-8.13837	0.199815	-0.0936168	-0.840417	-1.29326	-1.50689	-1.56231	-1.51901	-1.41683	-1.28137	-1.12861	4.24421	-5.94666	-4.74816	-3.12824	-2.06235	-2.97879
579	2019-01-25	-23.805	-10.33	-1.94	8.39	-5.55417	1372.08	1293.5	1019.81	1.95	22.44	75.88	394.68	-8.37532	-8.68815	-9.31411	-9.63423	-9.72897	-9.68305	-9.55338	-9.37615	-9.17396	-8.96067	-5.05251	-14.1425	-13.2375	-11.1627	-10.5049	-11.0784	-11.0536	-10.0128	-9.11488	-8.13837	0.199815	-0.0936168	-0.840417	-1.29326	-1.50689	-1.56231	-1.51901	-1.41683	-1.28137	-1.12861	4.24421	-5.94666	-4.74816	-3.12824	-2.06235	-2.97879
580	2019-01-25	-25.29	-10.33	-1.94	8.39	-5.55417	1372.08	1293.5	1019.81	1.95	22.44	75.88	394.68	-8.37532	-8.68815	-9.31411	-9.63423	-9.72897	-9.68305	-9.55338	-9.37615	-9.17396	-8.96067	-5.05251	-14.1425	-13.2375	-11.1627	-10.5049	-11.0784	-11.0536	-10.0128	-9.11488	-8.13837	0.199815	-0.0936168	-0.840417	-1.29326	-1.50689	-1.56231	-1.51901	-1.41683	-1.28137	-1.12861	4.24421	-5.94666	-4.74816	-3.12824	-2.06235	-2.97879
581	2019-01-25	-23.07	-10.33	-1.94	8.39	-5.55417	1372.08	1293.5	1019.81	1.95	22.44	75.88	394.68	-8.37532	-8.68815	-9.31411	-9.63423	-9.72897	-9.68305	-9.55338	-9.37615	-9.17396	-8.96067	-5.05251	-14.1425	-13.2375	-11.1627	-10.5049	-11.0784	-11.0536	-10.0128	-9.11488	-8.13837	0.199815	-0.0936168	-0.840417	-1.29326	-1.50689	-1.56231	-1.51901	-1.41683	-1.28137	-1.12861	4.24421	-5.94666	-4.74816	-3.12824	-2.06235	-2.97879
582	2019-01-25	-20.15	-10.33	-1.94	8.39	-5.55417	1372.08	1293.5	1019.81	1.95	22.44	75.88	394.68	-8.37532	-8.68815	-9.31411	-9.63423	-9.72897	-9.68305	-9.55338	-9.37615	-9.17396	-8.96067	-5.05251	-14.1425	-13.2375	-11.1627	-10.5049	-11.0784	-11.0536	-10.0128	-9.11488	-8.13837	0.199815	-0.0936168	-0.840417	-1.29326	-1.50689	-1.56231	-1.51901	-1.41683	-1.28137	-1.12861	4.24421	-5.94666	-4.74816	-3.12824	-2.06235	-2.97879
583	2019-01-25	-25.98	-10.33	-1.94	8.39	-5.55417	1372.08	1293.5	1019.81	1.95	22.44	75.88	394.68	-8.37532	-8.68815	-9.31411	-9.63423	-9.72897	-9.68305	-9.55338	-9.37615	-9.17396	-8.96067	-5.05251	-14.1425	-13.2375	-11.1627	-10.5049	-11.0784	-11.0536	-10.0128	-9.11488	-8.13837	0.199815	-0.0936168	-0.840417	-1.29326	-1.50689	-1.56231	-1.51901	-1.41683	-1.28137	-1.12861	4.24421	-5.94666	-4.74816	-3.12824	-2.06235	-2.97879
584	2019-01-25	-25.8	-10.33	-1.94	8.39	-5.55417	1372.08	1293.5	1019.81	1.95	22.44	75.88	394.68	-8.37532	-8.68815	-9.31411	-9.63423	-9.72897	-9.68305	-9.55338	-9.37615	-9.17396	-8.96067	-5.05251	-14.1425	-13.2375	-11.1627	-10.5049	-11.0784	-11.0536	-10.0128	-9.11488	-8.13837	0.199815	-0.0936168	-0.840417	-1.29326	-1.50689	-1.56231	-1.51901	-1.41683	-1.28137	-1.12861	4.24421	-5.94666	-4.74816	-3.12824	-2.06235	-2.97879
585	2019-01-25	-20.96	-10.33	-1.94	8.39	-5.55417	1372.08	1293.5	1019.81	1.95	22.44	75.88	394.68	-8.37532	-8.68815	-9.31411	-9.63423	-9.72897	-9.68305	-9.55338	-9.37615	-9.17396	-8.96067	-5.05251	-14.1425	-13.2375	-11.1627	-10.5049	-11.0784	-11.0536	-10.0128	-9.11488	-8.13837	0.199815	-0.0936168	-0.840417	-1.29326	-1.50689	-1.56231	-1.51901	-1.41683	-1.28137	-1.12861	4.24421	-5.94666	-4.74816	-3.12824	-2.06235	-2.97879
586	2019-01-25	-21.5	-10.33	-1.94	8.39	-5.55417	1372.08	1293.5	1019.81	1.95	22.44	75.88	394.68	-8.37532	-8.68815	-9.31411	-9.63423	-9.72897	-9.68305	-9.55338	-9.37615	-9.17396	-8.96067	-5.05251	-14.1425	-13.2375	-11.1627	-10.5049	-11.0784	-11.0536	-10.0128	-9.11488	-8.13837	0.199815	-0.0936168	-0.840417	-1.29326	-1.50689	-1.56231	-1.51901	-1.41683	-1.28137	-1.12861	4.24421	-5.94666	-4.74816	-3.12824	-2.06235	-2.97879
587	2019-01-25	-24	-10.33	-1.94	8.39	-5.55417	1372.08	1293.5	1019.81	1.95	22.44	75.88	394.68	-8.37532	-8.68815	-9.31411	-9.63423	-9.72897	-9.68305	-9.55338	-9.37615	-9.17396	-8.96067	-5.05251	-14.1425	-13.2375	-11.1627	-10.5049	-11.0784	-11.0536	-10.0128	-9.11488	-8.13837	0.199815	-0.0936168	-0.840417	-1.29326	-1.50689	-1.56231	-1.51901	-1.41683	-1.28137	-1.12861	4.24421	-5.94666	-4.74816	-3.12824	-2.06235	-2.97879
588	2019-01-25	-22.32	-10.33	-1.94	8.39	-5.55417	1372.08	1293.5	1019.81	1.95	22.44	75.88	394.68	-8.37532	-8.68815	-9.31411	-9.63423	-9.72897	-9.68305	-9.55338	-9.37615	-9.17396	-8.96067	-5.05251	-14.1425	-13.2375	-11.1627	-10.5049	-11.0784	-11.0536	-10.0128	-9.11488	-8.13837	0.199815	-0.0936168	-0.840417	-1.29326	-1.50689	-1.56231	-1.51901	-1.41683	-1.28137	-1.12861	4.24421	-5.94666	-4.74816	-3.12824	-2.06235	-2.97879
589	2019-01-25	-26.01	-10.33	-1.94	8.39	-5.55417	1372.08	1293.5	1019.81	1.95	22.44	75.88	394.68	-8.37532	-8.68815	-9.31411	-9.63423	-9.72897	-9.68305	-9.55338	-9.37615	-9.17396	-8.96067	-5.05251	-14.1425	-13.2375	-11.1627	-10.5049	-11.0784	-11.0536	-10.0128	-9.11488	-8.13837	0.199815	-0.0936168	-0.840417	-1.29326	-1.50689	-1.56231	-1.51901	-1.41683	-1.28137	-1.12861	4.24421	-5.94666	-4.74816	-3.12824	-2.06235	-2.97879
590	2019-01-25	-25.98	-10.33	-1.94	8.39	-5.55417	1372.08	1293.5	1019.81	1.95	22.44	75.88	394.68	-8.37532	-8.68815	-9.31411	-9.63423	-9.72897	-9.68305	-9.55338	-9.37615	-9.17396	-8.96067	-5.05251	-14.1425	-13.2375	-11.1627	-10.5049	-11.0784	-11.0536	-10.0128	-9.11488	-8.13837	0.199815	-0.0936168	-0.840417	-1.29326	-1.50689	-1.56231	-1.51901	-1.41683	-1.28137	-1.12861	4.24421	-5.94666	-4.74816	-3.12824	-2.06235	-2.97879
591	2019-01-25	-17.75	-10.33	-1.94	8.39	-5.55417	1372.08	1293.5	1019.81	1.95	22.44	75.88	394.68	-8.37532	-8.68815	-9.31411	-9.63423	-9.72897	-9.68305	-9.55338	-9.37615	-9.17396	-8.96067	-5.05251	-14.1425	-13.2375	-11.1627	-10.5049	-11.0784	-11.0536	-10.0128	-9.11488	-8.13837	0.199815	-0.0936168	-0.840417	-1.29326	-1.50689	-1.56231	-1.51901	-1.41683	-1.28137	-1.12861	4.24421	-5.94666	-4.74816	-3.12824	-2.06235	-2.97879
592	2019-01-25	-20.73	-10.33	-1.94	8.39	-5.55417	1372.08	1293.5	1019.81	1.95	22.44	75.88	394.68	-8.37532	-8.68815	-9.31411	-9.63423	-9.72897	-9.68305	-9.55338	-9.37615	-9.17396	-8.96067	-5.05251	-14.1425	-13.2375	-11.1627	-10.5049	-11.0784	-11.0536	-10.0128	-9.11488	-8.13837	0.199815	-0.0936168	-0.840417	-1.29326	-1.50689	-1.56231	-1.51901	-1.41683	-1.28137	-1.12861	4.24421	-5.94666	-4.74816	-3.12824	-2.06235	-2.97879
593	2019-01-25	-21.445	-10.33	-1.94	8.39	-5.55417	1372.08	1293.5	1019.81	1.95	22.44	75.88	394.68	-8.37532	-8.68815	-9.31411	-9.63423	-9.72897	-9.68305	-9.55338	-9.37615	-9.17396	-8.96067	-5.05251	-14.1425	-13.2375	-11.1627	-10.5049	-11.0784	-11.0536	-10.0128	-9.11488	-8.13837	0.199815	-0.0936168	-0.840417	-1.29326	-1.50689	-1.56231	-1.51901	-1.41683	-1.28137	-1.12861	4.24421	-5.94666	-4.74816	-3.12824	-2.06235	-2.97879
594	2019-01-25	-19.42	-10.33	-1.94	8.39	-5.55417	1372.08	1293.5	1019.81	1.95	22.44	75.88	394.68	-8.37532	-8.68815	-9.31411	-9.63423	-9.72897	-9.68305	-9.55338	-9.37615	-9.17396	-8.96067	-5.05251	-14.1425	-13.2375	-11.1627	-10.5049	-11.0784	-11.0536	-10.0128	-9.11488	-8.13837	0.199815	-0.0936168	-0.840417	-1.29326	-1.50689	-1.56231	-1.51901	-1.41683	-1.28137	-1.12861	4.24421	-5.94666	-4.74816	-3.12824	-2.06235	-2.97879
595	2019-01-25	-16.49	-10.33	-1.94	8.39	-5.55417	1372.08	1293.5	1019.81	1.95	22.44	75.88	394.68	-8.37532	-8.68815	-9.31411	-9.63423	-9.72897	-9.68305	-9.55338	-9.37615	-9.17396	-8.96067	-5.05251	-14.1425	-13.2375	-11.1627	-10.5049	-11.0784	-11.0536	-10.0128	-9.11488	-8.13837	0.199815	-0.0936168	-0.840417	-1.29326	-1.50689	-1.56231	-1.51901	-1.41683	-1.28137	-1.12861	4.24421	-5.94666	-4.74816	-3.12824	-2.06235	-2.97879
596	2019-01-25	-23.39	-10.33	-1.94	8.39	-5.55417	1372.08	1293.5	1019.81	1.95	22.44	75.88	394.68	-8.37532	-8.68815	-9.31411	-9.63423	-9.72897	-9.68305	-9.55338	-9.37615	-9.17396	-8.96067	-5.05251	-14.1425	-13.2375	-11.1627	-10.5049	-11.0784	-11.0536	-10.0128	-9.11488	-8.13837	0.199815	-0.0936168	-0.840417	-1.29326	-1.50689	-1.56231	-1.51901	-1.41683	-1.28137	-1.12861	4.24421	-5.94666	-4.74816	-3.12824	-2.06235	-2.97879
597	2019-01-25	-18.24	-10.33	-1.94	8.39	-5.55417	1372.08	1293.5	1019.81	1.95	22.44	75.88	394.68	-8.37532	-8.68815	-9.31411	-9.63423	-9.72897	-9.68305	-9.55338	-9.37615	-9.17396	-8.96067	-5.05251	-14.1425	-13.2375	-11.1627	-10.5049	-11.0784	-11.0536	-10.0128	-9.11488	-8.13837	0.199815	-0.0936168	-0.840417	-1.29326	-1.50689	-1.56231	-1.51901	-1.41683	-1.28137	-1.12861	4.24421	-5.94666	-4.74816	-3.12824	-2.06235	-2.97879
598	2019-01-25	-19.955	-10.33	-1.94	8.39	-5.55417	1372.08	1293.5	1019.81	1.95	22.44	75.88	394.68	-8.37532	-8.68815	-9.31411	-9.63423	-9.72897	-9.68305	-9.55338	-9.37615	-9.17396	-8.96067	-5.05251	-14.1425	-13.2375	-11.1627	-10.5049	-11.0784	-11.0536	-10.0128	-9.11488	-8.13837	0.199815	-0.0936168	-0.840417	-1.29326	-1.50689	-1.56231	-1.51901	-1.41683	-1.28137	-1.12861	4.24421	-5.94666	-4.74816	-3.12824	-2.06235	-2.97879
599	2019-01-25	-18.955	-10.33	-1.94	8.39	-5.55417	1372.08	1293.5	1019.81	1.95	22.44	75.88	394.68	-8.37532	-8.68815	-9.31411	-9.63423	-9.72897	-9.68305	-9.55338	-9.37615	-9.17396	-8.96067	-5.05251	-14.1425	-13.2375	-11.1627	-10.5049	-11.0784	-11.0536	-10.0128	-9.11488	-8.13837	0.199815	-0.0936168	-0.840417	-1.29326	-1.50689	-1.56231	-1.51901	-1.41683	-1.28137	-1.12861	4.24421	-5.94666	-4.74816	-3.12824	-2.06235	-2.97879
600	2019-01-25	-25.39	-10.33	-1.94	8.39	-5.55417	1372.08	1293.5	1019.81	1.95	22.44	75.88	394.68	-8.37532	-8.68815	-9.31411	-9.63423	-9.72897	-9.68305	-9.55338	-9.37615	-9.17396	-8.96067	-5.05251	-14.1425	-13.2375	-11.1627	-10.5049	-11.0784	-11.0536	-10.0128	-9.11488	-8.13837	0.199815	-0.0936168	-0.840417	-1.29326	-1.50689	-1.56231	-1.51901	-1.41683	-1.28137	-1.12861	4.24421	-5.94666	-4.74816	-3.12824	-2.06235	-2.97879
601	2019-01-25	-18.5	-10.33	-1.94	8.39	-5.55417	1372.08	1293.5	1019.81	1.95	22.44	75.88	394.68	-8.37532	-8.68815	-9.31411	-9.63423	-9.72897	-9.68305	-9.55338	-9.37615	-9.17396	-8.96067	-5.05251	-14.1425	-13.2375	-11.1627	-10.5049	-11.0784	-11.0536	-10.0128	-9.11488	-8.13837	0.199815	-0.0936168	-0.840417	-1.29326	-1.50689	-1.56231	-1.51901	-1.41683	-1.28137	-1.12861	4.24421	-5.94666	-4.74816	-3.12824	-2.06235	-2.97879
602	2019-01-25	-20.425	-10.33	-1.94	8.39	-5.55417	1372.08	1293.5	1019.81	1.95	22.44	75.88	394.68	-8.37532	-8.68815	-9.31411	-9.63423	-9.72897	-9.68305	-9.55338	-9.37615	-9.17396	-8.96067	-5.05251	-14.1425	-13.2375	-11.1627	-10.5049	-11.0784	-11.0536	-10.0128	-9.11488	-8.13837	0.199815	-0.0936168	-0.840417	-1.29326	-1.50689	-1.56231	-1.51901	-1.41683	-1.28137	-1.12861	4.24421	-5.94666	-4.74816	-3.12824	-2.06235	-2.97879
603	2019-01-25	-24.81	-10.33	-1.94	8.39	-5.55417	1372.08	1293.5	1019.81	1.95	22.44	75.88	394.68	-8.37532	-8.68815	-9.31411	-9.63423	-9.72897	-9.68305	-9.55338	-9.37615	-9.17396	-8.96067	-5.05251	-14.1425	-13.2375	-11.1627	-10.5049	-11.0784	-11.0536	-10.0128	-9.11488	-8.13837	0.199815	-0.0936168	-0.840417	-1.29326	-1.50689	-1.56231	-1.51901	-1.41683	-1.28137	-1.12861	4.24421	-5.94666	-4.74816	-3.12824	-2.06235	-2.97879
604	2019-01-25	-24.86	-10.33	-1.94	8.39	-5.55417	1372.08	1293.5	1019.81	1.95	22.44	75.88	394.68	-8.37532	-8.68815	-9.31411	-9.63423	-9.72897	-9.68305	-9.55338	-9.37615	-9.17396	-8.96067	-5.05251	-14.1425	-13.2375	-11.1627	-10.5049	-11.0784	-11.0536	-10.0128	-9.11488	-8.13837	0.199815	-0.0936168	-0.840417	-1.29326	-1.50689	-1.56231	-1.51901	-1.41683	-1.28137	-1.12861	4.24421	-5.94666	-4.74816	-3.12824	-2.06235	-2.97879
605	2019-01-25	-20.07	-10.33	-1.94	8.39	-5.55417	1372.08	1293.5	1019.81	1.95	22.44	75.88	394.68	-8.37532	-8.68815	-9.31411	-9.63423	-9.72897	-9.68305	-9.55338	-9.37615	-9.17396	-8.96067	-5.05251	-14.1425	-13.2375	-11.1627	-10.5049	-11.0784	-11.0536	-10.0128	-9.11488	-8.13837	0.199815	-0.0936168	-0.840417	-1.29326	-1.50689	-1.56231	-1.51901	-1.41683	-1.28137	-1.12861	4.24421	-5.94666	-4.74816	-3.12824	-2.06235	-2.97879
606	2019-01-25	-23.355	-10.33	-1.94	8.39	-5.55417	1372.08	1293.5	1019.81	1.95	22.44	75.88	394.68	-8.37532	-8.68815	-9.31411	-9.63423	-9.72897	-9.68305	-9.55338	-9.37615	-9.17396	-8.96067	-5.05251	-14.1425	-13.2375	-11.1627	-10.5049	-11.0784	-11.0536	-10.0128	-9.11488	-8.13837	0.199815	-0.0936168	-0.840417	-1.29326	-1.50689	-1.56231	-1.51901	-1.41683	-1.28137	-1.12861	4.24421	-5.94666	-4.74816	-3.12824	-2.06235	-2.97879
607	2019-01-29	-24.98	-8.5	-1.78	6.72	-3.90333	1373.94	1293.5	1019.81	1.95	22.44	75.88	394.68	-10.1214	-10.749	-10.8219	-10.815	-10.751	-10.6351	-10.4783	-10.2933	-10.0909	-9.87932	-11.8531	-11.9593	-8.06906	-12.3231	-12.515	-11.1042	-10.5392	-10.901	-10.8769	-10.0318	-2.32939	-2.35748	-2.30127	-2.29776	-2.28418	-2.23413	-2.14661	-2.02965	-1.89261	-1.74337	-2.6589	-3.0682	1.11941	-3.62796	-3.77941	-2.79476
608	2019-01-29	-18.785	-8.5	-1.78	6.72	-3.90333	1373.94	1293.5	1019.81	1.95	22.44	75.88	394.68	-10.1214	-10.749	-10.8219	-10.815	-10.751	-10.6351	-10.4783	-10.2933	-10.0909	-9.87932	-11.8531	-11.9593	-8.06906	-12.3231	-12.515	-11.1042	-10.5392	-10.901	-10.8769	-10.0318	-2.32939	-2.35748	-2.30127	-2.29776	-2.28418	-2.23413	-2.14661	-2.02965	-1.89261	-1.74337	-2.6589	-3.0682	1.11941	-3.62796	-3.77941	-2.79476
609	2019-01-29	-20.02	-8.5	-1.78	6.72	-3.90333	1373.94	1293.5	1019.81	1.95	22.44	75.88	394.68	-10.1214	-10.749	-10.8219	-10.815	-10.751	-10.6351	-10.4783	-10.2933	-10.0909	-9.87932	-11.8531	-11.9593	-8.06906	-12.3231	-12.515	-11.1042	-10.5392	-10.901	-10.8769	-10.0318	-2.32939	-2.35748	-2.30127	-2.29776	-2.28418	-2.23413	-2.14661	-2.02965	-1.89261	-1.74337	-2.6589	-3.0682	1.11941	-3.62796	-3.77941	-2.79476
610	2019-01-29	-21.31	-8.5	-1.78	6.72	-3.90333	1373.94	1293.5	1019.81	1.95	22.44	75.88	394.68	-10.1214	-10.749	-10.8219	-10.815	-10.751	-10.6351	-10.4783	-10.2933	-10.0909	-9.87932	-11.8531	-11.9593	-8.06906	-12.3231	-12.515	-11.1042	-10.5392	-10.901	-10.8769	-10.0318	-2.32939	-2.35748	-2.30127	-2.29776	-2.28418	-2.23413	-2.14661	-2.02965	-1.89261	-1.74337	-2.6589	-3.0682	1.11941	-3.62796	-3.77941	-2.79476
611	2019-01-29	-25.21	-8.5	-1.78	6.72	-3.90333	1373.94	1293.5	1019.81	1.95	22.44	75.88	394.68	-10.1214	-10.749	-10.8219	-10.815	-10.751	-10.6351	-10.4783	-10.2933	-10.0909	-9.87932	-11.8531	-11.9593	-8.06906	-12.3231	-12.515	-11.1042	-10.5392	-10.901	-10.8769	-10.0318	-2.32939	-2.35748	-2.30127	-2.29776	-2.28418	-2.23413	-2.14661	-2.02965	-1.89261	-1.74337	-2.6589	-3.0682	1.11941	-3.62796	-3.77941	-2.79476
612	2019-01-29	-20.76	-8.5	-1.78	6.72	-3.90333	1373.94	1293.5	1019.81	1.95	22.44	75.88	394.68	-10.1214	-10.749	-10.8219	-10.815	-10.751	-10.6351	-10.4783	-10.2933	-10.0909	-9.87932	-11.8531	-11.9593	-8.06906	-12.3231	-12.515	-11.1042	-10.5392	-10.901	-10.8769	-10.0318	-2.32939	-2.35748	-2.30127	-2.29776	-2.28418	-2.23413	-2.14661	-2.02965	-1.89261	-1.74337	-2.6589	-3.0682	1.11941	-3.62796	-3.77941	-2.79476
613	2019-01-29	-22.56	-8.5	-1.78	6.72	-3.90333	1373.94	1293.5	1019.81	1.95	22.44	75.88	394.68	-10.1214	-10.749	-10.8219	-10.815	-10.751	-10.6351	-10.4783	-10.2933	-10.0909	-9.87932	-11.8531	-11.9593	-8.06906	-12.3231	-12.515	-11.1042	-10.5392	-10.901	-10.8769	-10.0318	-2.32939	-2.35748	-2.30127	-2.29776	-2.28418	-2.23413	-2.14661	-2.02965	-1.89261	-1.74337	-2.6589	-3.0682	1.11941	-3.62796	-3.77941	-2.79476
614	2019-01-29	-16.82	-8.5	-1.78	6.72	-3.90333	1373.94	1293.5	1019.81	1.95	22.44	75.88	394.68	-10.1214	-10.749	-10.8219	-10.815	-10.751	-10.6351	-10.4783	-10.2933	-10.0909	-9.87932	-11.8531	-11.9593	-8.06906	-12.3231	-12.515	-11.1042	-10.5392	-10.901	-10.8769	-10.0318	-2.32939	-2.35748	-2.30127	-2.29776	-2.28418	-2.23413	-2.14661	-2.02965	-1.89261	-1.74337	-2.6589	-3.0682	1.11941	-3.62796	-3.77941	-2.79476
615	2019-01-29	-24.22	-8.5	-1.78	6.72	-3.90333	1373.94	1293.5	1019.81	1.95	22.44	75.88	394.68	-10.1214	-10.749	-10.8219	-10.815	-10.751	-10.6351	-10.4783	-10.2933	-10.0909	-9.87932	-11.8531	-11.9593	-8.06906	-12.3231	-12.515	-11.1042	-10.5392	-10.901	-10.8769	-10.0318	-2.32939	-2.35748	-2.30127	-2.29776	-2.28418	-2.23413	-2.14661	-2.02965	-1.89261	-1.74337	-2.6589	-3.0682	1.11941	-3.62796	-3.77941	-2.79476
616	2019-01-29	-26.07	-8.5	-1.78	6.72	-3.90333	1373.94	1293.5	1019.81	1.95	22.44	75.88	394.68	-10.1214	-10.749	-10.8219	-10.815	-10.751	-10.6351	-10.4783	-10.2933	-10.0909	-9.87932	-11.8531	-11.9593	-8.06906	-12.3231	-12.515	-11.1042	-10.5392	-10.901	-10.8769	-10.0318	-2.32939	-2.35748	-2.30127	-2.29776	-2.28418	-2.23413	-2.14661	-2.02965	-1.89261	-1.74337	-2.6589	-3.0682	1.11941	-3.62796	-3.77941	-2.79476
617	2019-01-29	-18.49	-8.5	-1.78	6.72	-3.90333	1373.94	1293.5	1019.81	1.95	22.44	75.88	394.68	-10.1214	-10.749	-10.8219	-10.815	-10.751	-10.6351	-10.4783	-10.2933	-10.0909	-9.87932	-11.8531	-11.9593	-8.06906	-12.3231	-12.515	-11.1042	-10.5392	-10.901	-10.8769	-10.0318	-2.32939	-2.35748	-2.30127	-2.29776	-2.28418	-2.23413	-2.14661	-2.02965	-1.89261	-1.74337	-2.6589	-3.0682	1.11941	-3.62796	-3.77941	-2.79476
618	2019-01-29	-22.245	-8.5	-1.78	6.72	-3.90333	1373.94	1293.5	1019.81	1.95	22.44	75.88	394.68	-10.1214	-10.749	-10.8219	-10.815	-10.751	-10.6351	-10.4783	-10.2933	-10.0909	-9.87932	-11.8531	-11.9593	-8.06906	-12.3231	-12.515	-11.1042	-10.5392	-10.901	-10.8769	-10.0318	-2.32939	-2.35748	-2.30127	-2.29776	-2.28418	-2.23413	-2.14661	-2.02965	-1.89261	-1.74337	-2.6589	-3.0682	1.11941	-3.62796	-3.77941	-2.79476
619	2019-01-29	-27.085	-8.5	-1.78	6.72	-3.90333	1373.94	1293.5	1019.81	1.95	22.44	75.88	394.68	-10.1214	-10.749	-10.8219	-10.815	-10.751	-10.6351	-10.4783	-10.2933	-10.0909	-9.87932	-11.8531	-11.9593	-8.06906	-12.3231	-12.515	-11.1042	-10.5392	-10.901	-10.8769	-10.0318	-2.32939	-2.35748	-2.30127	-2.29776	-2.28418	-2.23413	-2.14661	-2.02965	-1.89261	-1.74337	-2.6589	-3.0682	1.11941	-3.62796	-3.77941	-2.79476
620	2019-01-29	-23.73	-8.5	-1.78	6.72	-3.90333	1373.94	1293.5	1019.81	1.95	22.44	75.88	394.68	-10.1214	-10.749	-10.8219	-10.815	-10.751	-10.6351	-10.4783	-10.2933	-10.0909	-9.87932	-11.8531	-11.9593	-8.06906	-12.3231	-12.515	-11.1042	-10.5392	-10.901	-10.8769	-10.0318	-2.32939	-2.35748	-2.30127	-2.29776	-2.28418	-2.23413	-2.14661	-2.02965	-1.89261	-1.74337	-2.6589	-3.0682	1.11941	-3.62796	-3.77941	-2.79476
621	2019-01-29	-27.143	-8.5	-1.78	6.72	-3.90333	1373.94	1293.5	1019.81	1.95	22.44	75.88	394.68	-10.1214	-10.749	-10.8219	-10.815	-10.751	-10.6351	-10.4783	-10.2933	-10.0909	-9.87932	-11.8531	-11.9593	-8.06906	-12.3231	-12.515	-11.1042	-10.5392	-10.901	-10.8769	-10.0318	-2.32939	-2.35748	-2.30127	-2.29776	-2.28418	-2.23413	-2.14661	-2.02965	-1.89261	-1.74337	-2.6589	-3.0682	1.11941	-3.62796	-3.77941	-2.79476
622	2019-01-29	-27.24	-8.5	-1.78	6.72	-3.90333	1373.94	1293.5	1019.81	1.95	22.44	75.88	394.68	-10.1214	-10.749	-10.8219	-10.815	-10.751	-10.6351	-10.4783	-10.2933	-10.0909	-9.87932	-11.8531	-11.9593	-8.06906	-12.3231	-12.515	-11.1042	-10.5392	-10.901	-10.8769	-10.0318	-2.32939	-2.35748	-2.30127	-2.29776	-2.28418	-2.23413	-2.14661	-2.02965	-1.89261	-1.74337	-2.6589	-3.0682	1.11941	-3.62796	-3.77941	-2.79476
623	2019-01-29	-19.01	-8.5	-1.78	6.72	-3.90333	1373.94	1293.5	1019.81	1.95	22.44	75.88	394.68	-10.1214	-10.749	-10.8219	-10.815	-10.751	-10.6351	-10.4783	-10.2933	-10.0909	-9.87932	-11.8531	-11.9593	-8.06906	-12.3231	-12.515	-11.1042	-10.5392	-10.901	-10.8769	-10.0318	-2.32939	-2.35748	-2.30127	-2.29776	-2.28418	-2.23413	-2.14661	-2.02965	-1.89261	-1.74337	-2.6589	-3.0682	1.11941	-3.62796	-3.77941	-2.79476
624	2019-01-29	-27.27	-8.5	-1.78	6.72	-3.90333	1373.94	1293.5	1019.81	1.95	22.44	75.88	394.68	-10.1214	-10.749	-10.8219	-10.815	-10.751	-10.6351	-10.4783	-10.2933	-10.0909	-9.87932	-11.8531	-11.9593	-8.06906	-12.3231	-12.515	-11.1042	-10.5392	-10.901	-10.8769	-10.0318	-2.32939	-2.35748	-2.30127	-2.29776	-2.28418	-2.23413	-2.14661	-2.02965	-1.89261	-1.74337	-2.6589	-3.0682	1.11941	-3.62796	-3.77941	-2.79476
625	2019-01-29	-25.7	-8.5	-1.78	6.72	-3.90333	1373.94	1293.5	1019.81	1.95	22.44	75.88	394.68	-10.1214	-10.749	-10.8219	-10.815	-10.751	-10.6351	-10.4783	-10.2933	-10.0909	-9.87932	-11.8531	-11.9593	-8.06906	-12.3231	-12.515	-11.1042	-10.5392	-10.901	-10.8769	-10.0318	-2.32939	-2.35748	-2.30127	-2.29776	-2.28418	-2.23413	-2.14661	-2.02965	-1.89261	-1.74337	-2.6589	-3.0682	1.11941	-3.62796	-3.77941	-2.79476
626	2019-01-29	-23.3	-8.5	-1.78	6.72	-3.90333	1373.94	1293.5	1019.81	1.95	22.44	75.88	394.68	-10.1214	-10.749	-10.8219	-10.815	-10.751	-10.6351	-10.4783	-10.2933	-10.0909	-9.87932	-11.8531	-11.9593	-8.06906	-12.3231	-12.515	-11.1042	-10.5392	-10.901	-10.8769	-10.0318	-2.32939	-2.35748	-2.30127	-2.29776	-2.28418	-2.23413	-2.14661	-2.02965	-1.89261	-1.74337	-2.6589	-3.0682	1.11941	-3.62796	-3.77941	-2.79476
627	2019-01-29	-22.3	-8.5	-1.78	6.72	-3.90333	1373.94	1293.5	1019.81	1.95	22.44	75.88	394.68	-10.1214	-10.749	-10.8219	-10.815	-10.751	-10.6351	-10.4783	-10.2933	-10.0909	-9.87932	-11.8531	-11.9593	-8.06906	-12.3231	-12.515	-11.1042	-10.5392	-10.901	-10.8769	-10.0318	-2.32939	-2.35748	-2.30127	-2.29776	-2.28418	-2.23413	-2.14661	-2.02965	-1.89261	-1.74337	-2.6589	-3.0682	1.11941	-3.62796	-3.77941	-2.79476
628	2019-01-29	-23.07	-8.5	-1.78	6.72	-3.90333	1373.94	1293.5	1019.81	1.95	22.44	75.88	394.68	-10.1214	-10.749	-10.8219	-10.815	-10.751	-10.6351	-10.4783	-10.2933	-10.0909	-9.87932	-11.8531	-11.9593	-8.06906	-12.3231	-12.515	-11.1042	-10.5392	-10.901	-10.8769	-10.0318	-2.32939	-2.35748	-2.30127	-2.29776	-2.28418	-2.23413	-2.14661	-2.02965	-1.89261	-1.74337	-2.6589	-3.0682	1.11941	-3.62796	-3.77941	-2.79476
629	2019-01-29	-19.22	-8.5	-1.78	6.72	-3.90333	1373.94	1293.5	1019.81	1.95	22.44	75.88	394.68	-10.1214	-10.749	-10.8219	-10.815	-10.751	-10.6351	-10.4783	-10.2933	-10.0909	-9.87932	-11.8531	-11.9593	-8.06906	-12.3231	-12.515	-11.1042	-10.5392	-10.901	-10.8769	-10.0318	-2.32939	-2.35748	-2.30127	-2.29776	-2.28418	-2.23413	-2.14661	-2.02965	-1.89261	-1.74337	-2.6589	-3.0682	1.11941	-3.62796	-3.77941	-2.79476
630	2019-01-29	-20.5	-8.5	-1.78	6.72	-3.90333	1373.94	1293.5	1019.81	1.95	22.44	75.88	394.68	-10.1214	-10.749	-10.8219	-10.815	-10.751	-10.6351	-10.4783	-10.2933	-10.0909	-9.87932	-11.8531	-11.9593	-8.06906	-12.3231	-12.515	-11.1042	-10.5392	-10.901	-10.8769	-10.0318	-2.32939	-2.35748	-2.30127	-2.29776	-2.28418	-2.23413	-2.14661	-2.02965	-1.89261	-1.74337	-2.6589	-3.0682	1.11941	-3.62796	-3.77941	-2.79476
631	2019-01-29	-16.3	-8.5	-1.78	6.72	-3.90333	1373.94	1293.5	1019.81	1.95	22.44	75.88	394.68	-10.1214	-10.749	-10.8219	-10.815	-10.751	-10.6351	-10.4783	-10.2933	-10.0909	-9.87932	-11.8531	-11.9593	-8.06906	-12.3231	-12.515	-11.1042	-10.5392	-10.901	-10.8769	-10.0318	-2.32939	-2.35748	-2.30127	-2.29776	-2.28418	-2.23413	-2.14661	-2.02965	-1.89261	-1.74337	-2.6589	-3.0682	1.11941	-3.62796	-3.77941	-2.79476
632	2019-01-29	-26.5405	-8.5	-1.78	6.72	-3.90333	1373.94	1293.5	1019.81	1.95	22.44	75.88	394.68	-10.1214	-10.749	-10.8219	-10.815	-10.751	-10.6351	-10.4783	-10.2933	-10.0909	-9.87932	-11.8531	-11.9593	-8.06906	-12.3231	-12.515	-11.1042	-10.5392	-10.901	-10.8769	-10.0318	-2.32939	-2.35748	-2.30127	-2.29776	-2.28418	-2.23413	-2.14661	-2.02965	-1.89261	-1.74337	-2.6589	-3.0682	1.11941	-3.62796	-3.77941	-2.79476
633	2019-01-29	-15.995	-8.5	-1.78	6.72	-3.90333	1373.94	1293.5	1019.81	1.95	22.44	75.88	394.68	-10.1214	-10.749	-10.8219	-10.815	-10.751	-10.6351	-10.4783	-10.2933	-10.0909	-9.87932	-11.8531	-11.9593	-8.06906	-12.3231	-12.515	-11.1042	-10.5392	-10.901	-10.8769	-10.0318	-2.32939	-2.35748	-2.30127	-2.29776	-2.28418	-2.23413	-2.14661	-2.02965	-1.89261	-1.74337	-2.6589	-3.0682	1.11941	-3.62796	-3.77941	-2.79476
634	2019-01-29	-21.36	-8.5	-1.78	6.72	-3.90333	1373.94	1293.5	1019.81	1.95	22.44	75.88	394.68	-10.1214	-10.749	-10.8219	-10.815	-10.751	-10.6351	-10.4783	-10.2933	-10.0909	-9.87932	-11.8531	-11.9593	-8.06906	-12.3231	-12.515	-11.1042	-10.5392	-10.901	-10.8769	-10.0318	-2.32939	-2.35748	-2.30127	-2.29776	-2.28418	-2.23413	-2.14661	-2.02965	-1.89261	-1.74337	-2.6589	-3.0682	1.11941	-3.62796	-3.77941	-2.79476
635	2019-01-29	-24.95	-8.5	-1.78	6.72	-3.90333	1373.94	1293.5	1019.81	1.95	22.44	75.88	394.68	-10.1214	-10.749	-10.8219	-10.815	-10.751	-10.6351	-10.4783	-10.2933	-10.0909	-9.87932	-11.8531	-11.9593	-8.06906	-12.3231	-12.515	-11.1042	-10.5392	-10.901	-10.8769	-10.0318	-2.32939	-2.35748	-2.30127	-2.29776	-2.28418	-2.23413	-2.14661	-2.02965	-1.89261	-1.74337	-2.6589	-3.0682	1.11941	-3.62796	-3.77941	-2.79476
636	2019-01-29	-22.005	-8.5	-1.78	6.72	-3.90333	1373.94	1293.5	1019.81	1.95	22.44	75.88	394.68	-10.1214	-10.749	-10.8219	-10.815	-10.751	-10.6351	-10.4783	-10.2933	-10.0909	-9.87932	-11.8531	-11.9593	-8.06906	-12.3231	-12.515	-11.1042	-10.5392	-10.901	-10.8769	-10.0318	-2.32939	-2.35748	-2.30127	-2.29776	-2.28418	-2.23413	-2.14661	-2.02965	-1.89261	-1.74337	-2.6589	-3.0682	1.11941	-3.62796	-3.77941	-2.79476
637	2019-01-29	-21.56	-8.5	-1.78	6.72	-3.90333	1373.94	1293.5	1019.81	1.95	22.44	75.88	394.68	-10.1214	-10.749	-10.8219	-10.815	-10.751	-10.6351	-10.4783	-10.2933	-10.0909	-9.87932	-11.8531	-11.9593	-8.06906	-12.3231	-12.515	-11.1042	-10.5392	-10.901	-10.8769	-10.0318	-2.32939	-2.35748	-2.30127	-2.29776	-2.28418	-2.23413	-2.14661	-2.02965	-1.89261	-1.74337	-2.6589	-3.0682	1.11941	-3.62796	-3.77941	-2.79476
638	2019-01-29	-20.54	-8.5	-1.78	6.72	-3.90333	1373.94	1293.5	1019.81	1.95	22.44	75.88	394.68	-10.1214	-10.749	-10.8219	-10.815	-10.751	-10.6351	-10.4783	-10.2933	-10.0909	-9.87932	-11.8531	-11.9593	-8.06906	-12.3231	-12.515	-11.1042	-10.5392	-10.901	-10.8769	-10.0318	-2.32939	-2.35748	-2.30127	-2.29776	-2.28418	-2.23413	-2.14661	-2.02965	-1.89261	-1.74337	-2.6589	-3.0682	1.11941	-3.62796	-3.77941	-2.79476
639	2019-02-04	-25.9	5.56	16.11	10.55	9.82125	1414.56	1328	1055.06	30.72	104.52	260.86	757.29	1.59632	-4.06775	-6.8047	-8.2268	-9.02322	-9.48077	-9.73487	-9.85837	-9.89465	-9.8714	-11.624	-14.4066	-12.4764	-11.9555	-11.5663	-9.0946	-11.2362	-11.6012	-10.7178	-10.3119	12.7612	7.47894	4.48395	2.73953	1.64627	0.927706	0.445285	0.121016	-0.0933038	-0.229358	6.16163	-4.15355	-3.04625	-2.25704	-2.13787	0.30866
640	2019-02-04	-20	5.56	16.11	10.55	9.82125	1414.56	1328	1055.06	30.72	104.52	260.86	757.29	1.59632	-4.06775	-6.8047	-8.2268	-9.02322	-9.48077	-9.73487	-9.85837	-9.89465	-9.8714	-11.624	-14.4066	-12.4764	-11.9555	-11.5663	-9.0946	-11.2362	-11.6012	-10.7178	-10.3119	12.7612	7.47894	4.48395	2.73953	1.64627	0.927706	0.445285	0.121016	-0.0933038	-0.229358	6.16163	-4.15355	-3.04625	-2.25704	-2.13787	0.30866
641	2019-02-04	-21.1	5.56	16.11	10.55	9.82125	1414.56	1328	1055.06	30.72	104.52	260.86	757.29	1.59632	-4.06775	-6.8047	-8.2268	-9.02322	-9.48077	-9.73487	-9.85837	-9.89465	-9.8714	-11.624	-14.4066	-12.4764	-11.9555	-11.5663	-9.0946	-11.2362	-11.6012	-10.7178	-10.3119	12.7612	7.47894	4.48395	2.73953	1.64627	0.927706	0.445285	0.121016	-0.0933038	-0.229358	6.16163	-4.15355	-3.04625	-2.25704	-2.13787	0.30866
642	2019-02-04	-20.2	5.56	16.11	10.55	9.82125	1414.56	1328	1055.06	30.72	104.52	260.86	757.29	1.59632	-4.06775	-6.8047	-8.2268	-9.02322	-9.48077	-9.73487	-9.85837	-9.89465	-9.8714	-11.624	-14.4066	-12.4764	-11.9555	-11.5663	-9.0946	-11.2362	-11.6012	-10.7178	-10.3119	12.7612	7.47894	4.48395	2.73953	1.64627	0.927706	0.445285	0.121016	-0.0933038	-0.229358	6.16163	-4.15355	-3.04625	-2.25704	-2.13787	0.30866
643	2019-02-04	-23.1	5.56	16.11	10.55	9.82125	1414.56	1328	1055.06	30.72	104.52	260.86	757.29	1.59632	-4.06775	-6.8047	-8.2268	-9.02322	-9.48077	-9.73487	-9.85837	-9.89465	-9.8714	-11.624	-14.4066	-12.4764	-11.9555	-11.5663	-9.0946	-11.2362	-11.6012	-10.7178	-10.3119	12.7612	7.47894	4.48395	2.73953	1.64627	0.927706	0.445285	0.121016	-0.0933038	-0.229358	6.16163	-4.15355	-3.04625	-2.25704	-2.13787	0.30866
644	2019-02-04	-24.8	5.56	16.11	10.55	9.82125	1414.56	1328	1055.06	30.72	104.52	260.86	757.29	1.59632	-4.06775	-6.8047	-8.2268	-9.02322	-9.48077	-9.73487	-9.85837	-9.89465	-9.8714	-11.624	-14.4066	-12.4764	-11.9555	-11.5663	-9.0946	-11.2362	-11.6012	-10.7178	-10.3119	12.7612	7.47894	4.48395	2.73953	1.64627	0.927706	0.445285	0.121016	-0.0933038	-0.229358	6.16163	-4.15355	-3.04625	-2.25704	-2.13787	0.30866
645	2019-02-04	-22.3	5.56	16.11	10.55	9.82125	1414.56	1328	1055.06	30.72	104.52	260.86	757.29	1.59632	-4.06775	-6.8047	-8.2268	-9.02322	-9.48077	-9.73487	-9.85837	-9.89465	-9.8714	-11.624	-14.4066	-12.4764	-11.9555	-11.5663	-9.0946	-11.2362	-11.6012	-10.7178	-10.3119	12.7612	7.47894	4.48395	2.73953	1.64627	0.927706	0.445285	0.121016	-0.0933038	-0.229358	6.16163	-4.15355	-3.04625	-2.25704	-2.13787	0.30866
646	2019-02-04	-20.8	5.56	16.11	10.55	9.82125	1414.56	1328	1055.06	30.72	104.52	260.86	757.29	1.59632	-4.06775	-6.8047	-8.2268	-9.02322	-9.48077	-9.73487	-9.85837	-9.89465	-9.8714	-11.624	-14.4066	-12.4764	-11.9555	-11.5663	-9.0946	-11.2362	-11.6012	-10.7178	-10.3119	12.7612	7.47894	4.48395	2.73953	1.64627	0.927706	0.445285	0.121016	-0.0933038	-0.229358	6.16163	-4.15355	-3.04625	-2.25704	-2.13787	0.30866
647	2019-02-04	-25.5	5.56	16.11	10.55	9.82125	1414.56	1328	1055.06	30.72	104.52	260.86	757.29	1.59632	-4.06775	-6.8047	-8.2268	-9.02322	-9.48077	-9.73487	-9.85837	-9.89465	-9.8714	-11.624	-14.4066	-12.4764	-11.9555	-11.5663	-9.0946	-11.2362	-11.6012	-10.7178	-10.3119	12.7612	7.47894	4.48395	2.73953	1.64627	0.927706	0.445285	0.121016	-0.0933038	-0.229358	6.16163	-4.15355	-3.04625	-2.25704	-2.13787	0.30866
648	2019-02-04	-24.4	5.56	16.11	10.55	9.82125	1414.56	1328	1055.06	30.72	104.52	260.86	757.29	1.59632	-4.06775	-6.8047	-8.2268	-9.02322	-9.48077	-9.73487	-9.85837	-9.89465	-9.8714	-11.624	-14.4066	-12.4764	-11.9555	-11.5663	-9.0946	-11.2362	-11.6012	-10.7178	-10.3119	12.7612	7.47894	4.48395	2.73953	1.64627	0.927706	0.445285	0.121016	-0.0933038	-0.229358	6.16163	-4.15355	-3.04625	-2.25704	-2.13787	0.30866
649	2019-02-04	-21.7	5.56	16.11	10.55	9.82125	1414.56	1328	1055.06	30.72	104.52	260.86	757.29	1.59632	-4.06775	-6.8047	-8.2268	-9.02322	-9.48077	-9.73487	-9.85837	-9.89465	-9.8714	-11.624	-14.4066	-12.4764	-11.9555	-11.5663	-9.0946	-11.2362	-11.6012	-10.7178	-10.3119	12.7612	7.47894	4.48395	2.73953	1.64627	0.927706	0.445285	0.121016	-0.0933038	-0.229358	6.16163	-4.15355	-3.04625	-2.25704	-2.13787	0.30866
650	2019-02-04	-21.1	5.56	16.11	10.55	9.82125	1414.56	1328	1055.06	30.72	104.52	260.86	757.29	1.59632	-4.06775	-6.8047	-8.2268	-9.02322	-9.48077	-9.73487	-9.85837	-9.89465	-9.8714	-11.624	-14.4066	-12.4764	-11.9555	-11.5663	-9.0946	-11.2362	-11.6012	-10.7178	-10.3119	12.7612	7.47894	4.48395	2.73953	1.64627	0.927706	0.445285	0.121016	-0.0933038	-0.229358	6.16163	-4.15355	-3.04625	-2.25704	-2.13787	0.30866
651	2019-02-04	-24.9	5.56	16.11	10.55	9.82125	1414.56	1328	1055.06	30.72	104.52	260.86	757.29	1.59632	-4.06775	-6.8047	-8.2268	-9.02322	-9.48077	-9.73487	-9.85837	-9.89465	-9.8714	-11.624	-14.4066	-12.4764	-11.9555	-11.5663	-9.0946	-11.2362	-11.6012	-10.7178	-10.3119	12.7612	7.47894	4.48395	2.73953	1.64627	0.927706	0.445285	0.121016	-0.0933038	-0.229358	6.16163	-4.15355	-3.04625	-2.25704	-2.13787	0.30866
652	2019-02-04	-22.5	5.56	16.11	10.55	9.82125	1414.56	1328	1055.06	30.72	104.52	260.86	757.29	1.59632	-4.06775	-6.8047	-8.2268	-9.02322	-9.48077	-9.73487	-9.85837	-9.89465	-9.8714	-11.624	-14.4066	-12.4764	-11.9555	-11.5663	-9.0946	-11.2362	-11.6012	-10.7178	-10.3119	12.7612	7.47894	4.48395	2.73953	1.64627	0.927706	0.445285	0.121016	-0.0933038	-0.229358	6.16163	-4.15355	-3.04625	-2.25704	-2.13787	0.30866
653	2019-02-04	-25.7	5.56	16.11	10.55	9.82125	1414.56	1328	1055.06	30.72	104.52	260.86	757.29	1.59632	-4.06775	-6.8047	-8.2268	-9.02322	-9.48077	-9.73487	-9.85837	-9.89465	-9.8714	-11.624	-14.4066	-12.4764	-11.9555	-11.5663	-9.0946	-11.2362	-11.6012	-10.7178	-10.3119	12.7612	7.47894	4.48395	2.73953	1.64627	0.927706	0.445285	0.121016	-0.0933038	-0.229358	6.16163	-4.15355	-3.04625	-2.25704	-2.13787	0.30866
654	2019-02-04	-22.2	5.56	16.11	10.55	9.82125	1414.56	1328	1055.06	30.72	104.52	260.86	757.29	1.59632	-4.06775	-6.8047	-8.2268	-9.02322	-9.48077	-9.73487	-9.85837	-9.89465	-9.8714	-11.624	-14.4066	-12.4764	-11.9555	-11.5663	-9.0946	-11.2362	-11.6012	-10.7178	-10.3119	12.7612	7.47894	4.48395	2.73953	1.64627	0.927706	0.445285	0.121016	-0.0933038	-0.229358	6.16163	-4.15355	-3.04625	-2.25704	-2.13787	0.30866
655	2019-02-04	-19.7	5.56	16.11	10.55	9.82125	1414.56	1328	1055.06	30.72	104.52	260.86	757.29	1.59632	-4.06775	-6.8047	-8.2268	-9.02322	-9.48077	-9.73487	-9.85837	-9.89465	-9.8714	-11.624	-14.4066	-12.4764	-11.9555	-11.5663	-9.0946	-11.2362	-11.6012	-10.7178	-10.3119	12.7612	7.47894	4.48395	2.73953	1.64627	0.927706	0.445285	0.121016	-0.0933038	-0.229358	6.16163	-4.15355	-3.04625	-2.25704	-2.13787	0.30866
656	2019-02-04	-22.7	5.56	16.11	10.55	9.82125	1414.56	1328	1055.06	30.72	104.52	260.86	757.29	1.59632	-4.06775	-6.8047	-8.2268	-9.02322	-9.48077	-9.73487	-9.85837	-9.89465	-9.8714	-11.624	-14.4066	-12.4764	-11.9555	-11.5663	-9.0946	-11.2362	-11.6012	-10.7178	-10.3119	12.7612	7.47894	4.48395	2.73953	1.64627	0.927706	0.445285	0.121016	-0.0933038	-0.229358	6.16163	-4.15355	-3.04625	-2.25704	-2.13787	0.30866
657	2019-02-04	-22.5	5.56	16.11	10.55	9.82125	1414.56	1328	1055.06	30.72	104.52	260.86	757.29	1.59632	-4.06775	-6.8047	-8.2268	-9.02322	-9.48077	-9.73487	-9.85837	-9.89465	-9.8714	-11.624	-14.4066	-12.4764	-11.9555	-11.5663	-9.0946	-11.2362	-11.6012	-10.7178	-10.3119	12.7612	7.47894	4.48395	2.73953	1.64627	0.927706	0.445285	0.121016	-0.0933038	-0.229358	6.16163	-4.15355	-3.04625	-2.25704	-2.13787	0.30866
658	2019-02-04	-23.7	5.56	16.11	10.55	9.82125	1414.56	1328	1055.06	30.72	104.52	260.86	757.29	1.59632	-4.06775	-6.8047	-8.2268	-9.02322	-9.48077	-9.73487	-9.85837	-9.89465	-9.8714	-11.624	-14.4066	-12.4764	-11.9555	-11.5663	-9.0946	-11.2362	-11.6012	-10.7178	-10.3119	12.7612	7.47894	4.48395	2.73953	1.64627	0.927706	0.445285	0.121016	-0.0933038	-0.229358	6.16163	-4.15355	-3.04625	-2.25704	-2.13787	0.30866
659	2019-02-04	-22.9	5.56	16.11	10.55	9.82125	1414.56	1328	1055.06	30.72	104.52	260.86	757.29	1.59632	-4.06775	-6.8047	-8.2268	-9.02322	-9.48077	-9.73487	-9.85837	-9.89465	-9.8714	-11.624	-14.4066	-12.4764	-11.9555	-11.5663	-9.0946	-11.2362	-11.6012	-10.7178	-10.3119	12.7612	7.47894	4.48395	2.73953	1.64627	0.927706	0.445285	0.121016	-0.0933038	-0.229358	6.16163	-4.15355	-3.04625	-2.25704	-2.13787	0.30866
660	2019-02-04	-23.4	5.56	16.11	10.55	9.82125	1414.56	1328	1055.06	30.72	104.52	260.86	757.29	1.59632	-4.06775	-6.8047	-8.2268	-9.02322	-9.48077	-9.73487	-9.85837	-9.89465	-9.8714	-11.624	-14.4066	-12.4764	-11.9555	-11.5663	-9.0946	-11.2362	-11.6012	-10.7178	-10.3119	12.7612	7.47894	4.48395	2.73953	1.64627	0.927706	0.445285	0.121016	-0.0933038	-0.229358	6.16163	-4.15355	-3.04625	-2.25704	-2.13787	0.30866
661	2019-02-04	-20.6	5.56	16.11	10.55	9.82125	1414.56	1328	1055.06	30.72	104.52	260.86	757.29	1.59632	-4.06775	-6.8047	-8.2268	-9.02322	-9.48077	-9.73487	-9.85837	-9.89465	-9.8714	-11.624	-14.4066	-12.4764	-11.9555	-11.5663	-9.0946	-11.2362	-11.6012	-10.7178	-10.3119	12.7612	7.47894	4.48395	2.73953	1.64627	0.927706	0.445285	0.121016	-0.0933038	-0.229358	6.16163	-4.15355	-3.04625	-2.25704	-2.13787	0.30866
662	2019-02-04	-17.8	5.56	16.11	10.55	9.82125	1414.56	1328	1055.06	30.72	104.52	260.86	757.29	1.59632	-4.06775	-6.8047	-8.2268	-9.02322	-9.48077	-9.73487	-9.85837	-9.89465	-9.8714	-11.624	-14.4066	-12.4764	-11.9555	-11.5663	-9.0946	-11.2362	-11.6012	-10.7178	-10.3119	12.7612	7.47894	4.48395	2.73953	1.64627	0.927706	0.445285	0.121016	-0.0933038	-0.229358	6.16163	-4.15355	-3.04625	-2.25704	-2.13787	0.30866
663	2019-02-04	-20.2	5.56	16.11	10.55	9.82125	1414.56	1328	1055.06	30.72	104.52	260.86	757.29	1.59632	-4.06775	-6.8047	-8.2268	-9.02322	-9.48077	-9.73487	-9.85837	-9.89465	-9.8714	-11.624	-14.4066	-12.4764	-11.9555	-11.5663	-9.0946	-11.2362	-11.6012	-10.7178	-10.3119	12.7612	7.47894	4.48395	2.73953	1.64627	0.927706	0.445285	0.121016	-0.0933038	-0.229358	6.16163	-4.15355	-3.04625	-2.25704	-2.13787	0.30866
664	2019-02-04	-26.45	5.56	16.11	10.55	9.82125	1414.56	1328	1055.06	30.72	104.52	260.86	757.29	1.59632	-4.06775	-6.8047	-8.2268	-9.02322	-9.48077	-9.73487	-9.85837	-9.89465	-9.8714	-11.624	-14.4066	-12.4764	-11.9555	-11.5663	-9.0946	-11.2362	-11.6012	-10.7178	-10.3119	12.7612	7.47894	4.48395	2.73953	1.64627	0.927706	0.445285	0.121016	-0.0933038	-0.229358	6.16163	-4.15355	-3.04625	-2.25704	-2.13787	0.30866
665	2019-02-04	-19.9	5.56	16.11	10.55	9.82125	1414.56	1328	1055.06	30.72	104.52	260.86	757.29	1.59632	-4.06775	-6.8047	-8.2268	-9.02322	-9.48077	-9.73487	-9.85837	-9.89465	-9.8714	-11.624	-14.4066	-12.4764	-11.9555	-11.5663	-9.0946	-11.2362	-11.6012	-10.7178	-10.3119	12.7612	7.47894	4.48395	2.73953	1.64627	0.927706	0.445285	0.121016	-0.0933038	-0.229358	6.16163	-4.15355	-3.04625	-2.25704	-2.13787	0.30866
666	2019-02-04	-23.3	5.56	16.11	10.55	9.82125	1414.56	1328	1055.06	30.72	104.52	260.86	757.29	1.59632	-4.06775	-6.8047	-8.2268	-9.02322	-9.48077	-9.73487	-9.85837	-9.89465	-9.8714	-11.624	-14.4066	-12.4764	-11.9555	-11.5663	-9.0946	-11.2362	-11.6012	-10.7178	-10.3119	12.7612	7.47894	4.48395	2.73953	1.64627	0.927706	0.445285	0.121016	-0.0933038	-0.229358	6.16163	-4.15355	-3.04625	-2.25704	-2.13787	0.30866
667	2019-02-04	-24.5	5.56	16.11	10.55	9.82125	1414.56	1328	1055.06	30.72	104.52	260.86	757.29	1.59632	-4.06775	-6.8047	-8.2268	-9.02322	-9.48077	-9.73487	-9.85837	-9.89465	-9.8714	-11.624	-14.4066	-12.4764	-11.9555	-11.5663	-9.0946	-11.2362	-11.6012	-10.7178	-10.3119	12.7612	7.47894	4.48395	2.73953	1.64627	0.927706	0.445285	0.121016	-0.0933038	-0.229358	6.16163	-4.15355	-3.04625	-2.25704	-2.13787	0.30866
668	2019-02-04	-22.3	5.56	16.11	10.55	9.82125	1414.56	1328	1055.06	30.72	104.52	260.86	757.29	1.59632	-4.06775	-6.8047	-8.2268	-9.02322	-9.48077	-9.73487	-9.85837	-9.89465	-9.8714	-11.624	-14.4066	-12.4764	-11.9555	-11.5663	-9.0946	-11.2362	-11.6012	-10.7178	-10.3119	12.7612	7.47894	4.48395	2.73953	1.64627	0.927706	0.445285	0.121016	-0.0933038	-0.229358	6.16163	-4.15355	-3.04625	-2.25704	-2.13787	0.30866
669	2019-02-04	-25.2	5.56	16.11	10.55	9.82125	1414.56	1328	1055.06	30.72	104.52	260.86	757.29	1.59632	-4.06775	-6.8047	-8.2268	-9.02322	-9.48077	-9.73487	-9.85837	-9.89465	-9.8714	-11.624	-14.4066	-12.4764	-11.9555	-11.5663	-9.0946	-11.2362	-11.6012	-10.7178	-10.3119	12.7612	7.47894	4.48395	2.73953	1.64627	0.927706	0.445285	0.121016	-0.0933038	-0.229358	6.16163	-4.15355	-3.04625	-2.25704	-2.13787	0.30866
670	2019-02-04	-22.9	5.56	16.11	10.55	9.82125	1414.56	1328	1055.06	30.72	104.52	260.86	757.29	1.59632	-4.06775	-6.8047	-8.2268	-9.02322	-9.48077	-9.73487	-9.85837	-9.89465	-9.8714	-11.624	-14.4066	-12.4764	-11.9555	-11.5663	-9.0946	-11.2362	-11.6012	-10.7178	-10.3119	12.7612	7.47894	4.48395	2.73953	1.64627	0.927706	0.445285	0.121016	-0.0933038	-0.229358	6.16163	-4.15355	-3.04625	-2.25704	-2.13787	0.30866
671	2019-02-11	-23.3	-6.33	-1.89	4.44	-4.36667	1460.65	1369	1087.3	45.28	166.75	397.37	1055.52	-6.92416	-6.85342	-6.69114	-6.78072	-6.99631	-7.24126	-7.46878	-7.66033	-7.81119	-7.92295	-8.92579	-5.3832	-4.42597	-2.11377	-7.6155	-10.627	-10.4493	-10.5844	-9.44809	-9.40105	-1.5609	0.320988	1.57495	2.10089	2.22925	2.17046	2.03459	1.87656	1.72274	1.58478	-3.63886	5.80847	6.65377	8.23049	3.96174	-0.265649
672	2019-02-11	-19.2	-6.33	-1.89	4.44	-4.36667	1460.65	1369	1087.3	45.28	166.75	397.37	1055.52	-6.92416	-6.85342	-6.69114	-6.78072	-6.99631	-7.24126	-7.46878	-7.66033	-7.81119	-7.92295	-8.92579	-5.3832	-4.42597	-2.11377	-7.6155	-10.627	-10.4493	-10.5844	-9.44809	-9.40105	-1.5609	0.320988	1.57495	2.10089	2.22925	2.17046	2.03459	1.87656	1.72274	1.58478	-3.63886	5.80847	6.65377	8.23049	3.96174	-0.265649
673	2019-02-11	-20.3	-6.33	-1.89	4.44	-4.36667	1460.65	1369	1087.3	45.28	166.75	397.37	1055.52	-6.92416	-6.85342	-6.69114	-6.78072	-6.99631	-7.24126	-7.46878	-7.66033	-7.81119	-7.92295	-8.92579	-5.3832	-4.42597	-2.11377	-7.6155	-10.627	-10.4493	-10.5844	-9.44809	-9.40105	-1.5609	0.320988	1.57495	2.10089	2.22925	2.17046	2.03459	1.87656	1.72274	1.58478	-3.63886	5.80847	6.65377	8.23049	3.96174	-0.265649
674	2019-02-11	-22.25	-6.33	-1.89	4.44	-4.36667	1460.65	1369	1087.3	45.28	166.75	397.37	1055.52	-6.92416	-6.85342	-6.69114	-6.78072	-6.99631	-7.24126	-7.46878	-7.66033	-7.81119	-7.92295	-8.92579	-5.3832	-4.42597	-2.11377	-7.6155	-10.627	-10.4493	-10.5844	-9.44809	-9.40105	-1.5609	0.320988	1.57495	2.10089	2.22925	2.17046	2.03459	1.87656	1.72274	1.58478	-3.63886	5.80847	6.65377	8.23049	3.96174	-0.265649
675	2019-02-11	-21.6	-6.33	-1.89	4.44	-4.36667	1460.65	1369	1087.3	45.28	166.75	397.37	1055.52	-6.92416	-6.85342	-6.69114	-6.78072	-6.99631	-7.24126	-7.46878	-7.66033	-7.81119	-7.92295	-8.92579	-5.3832	-4.42597	-2.11377	-7.6155	-10.627	-10.4493	-10.5844	-9.44809	-9.40105	-1.5609	0.320988	1.57495	2.10089	2.22925	2.17046	2.03459	1.87656	1.72274	1.58478	-3.63886	5.80847	6.65377	8.23049	3.96174	-0.265649
676	2019-02-11	-21	-6.33	-1.89	4.44	-4.36667	1460.65	1369	1087.3	45.28	166.75	397.37	1055.52	-6.92416	-6.85342	-6.69114	-6.78072	-6.99631	-7.24126	-7.46878	-7.66033	-7.81119	-7.92295	-8.92579	-5.3832	-4.42597	-2.11377	-7.6155	-10.627	-10.4493	-10.5844	-9.44809	-9.40105	-1.5609	0.320988	1.57495	2.10089	2.22925	2.17046	2.03459	1.87656	1.72274	1.58478	-3.63886	5.80847	6.65377	8.23049	3.96174	-0.265649
677	2019-02-11	-23	-6.33	-1.89	4.44	-4.36667	1460.65	1369	1087.3	45.28	166.75	397.37	1055.52	-6.92416	-6.85342	-6.69114	-6.78072	-6.99631	-7.24126	-7.46878	-7.66033	-7.81119	-7.92295	-8.92579	-5.3832	-4.42597	-2.11377	-7.6155	-10.627	-10.4493	-10.5844	-9.44809	-9.40105	-1.5609	0.320988	1.57495	2.10089	2.22925	2.17046	2.03459	1.87656	1.72274	1.58478	-3.63886	5.80847	6.65377	8.23049	3.96174	-0.265649
678	2019-02-11	-19.9	-6.33	-1.89	4.44	-4.36667	1460.65	1369	1087.3	45.28	166.75	397.37	1055.52	-6.92416	-6.85342	-6.69114	-6.78072	-6.99631	-7.24126	-7.46878	-7.66033	-7.81119	-7.92295	-8.92579	-5.3832	-4.42597	-2.11377	-7.6155	-10.627	-10.4493	-10.5844	-9.44809	-9.40105	-1.5609	0.320988	1.57495	2.10089	2.22925	2.17046	2.03459	1.87656	1.72274	1.58478	-3.63886	5.80847	6.65377	8.23049	3.96174	-0.265649
679	2019-02-11	-21.8	-6.33	-1.89	4.44	-4.36667	1460.65	1369	1087.3	45.28	166.75	397.37	1055.52	-6.92416	-6.85342	-6.69114	-6.78072	-6.99631	-7.24126	-7.46878	-7.66033	-7.81119	-7.92295	-8.92579	-5.3832	-4.42597	-2.11377	-7.6155	-10.627	-10.4493	-10.5844	-9.44809	-9.40105	-1.5609	0.320988	1.57495	2.10089	2.22925	2.17046	2.03459	1.87656	1.72274	1.58478	-3.63886	5.80847	6.65377	8.23049	3.96174	-0.265649
680	2019-02-11	-22.8	-6.33	-1.89	4.44	-4.36667	1460.65	1369	1087.3	45.28	166.75	397.37	1055.52	-6.92416	-6.85342	-6.69114	-6.78072	-6.99631	-7.24126	-7.46878	-7.66033	-7.81119	-7.92295	-8.92579	-5.3832	-4.42597	-2.11377	-7.6155	-10.627	-10.4493	-10.5844	-9.44809	-9.40105	-1.5609	0.320988	1.57495	2.10089	2.22925	2.17046	2.03459	1.87656	1.72274	1.58478	-3.63886	5.80847	6.65377	8.23049	3.96174	-0.265649
681	2019-02-11	-20.3	-6.33	-1.89	4.44	-4.36667	1460.65	1369	1087.3	45.28	166.75	397.37	1055.52	-6.92416	-6.85342	-6.69114	-6.78072	-6.99631	-7.24126	-7.46878	-7.66033	-7.81119	-7.92295	-8.92579	-5.3832	-4.42597	-2.11377	-7.6155	-10.627	-10.4493	-10.5844	-9.44809	-9.40105	-1.5609	0.320988	1.57495	2.10089	2.22925	2.17046	2.03459	1.87656	1.72274	1.58478	-3.63886	5.80847	6.65377	8.23049	3.96174	-0.265649
682	2019-02-11	-19.7	-6.33	-1.89	4.44	-4.36667	1460.65	1369	1087.3	45.28	166.75	397.37	1055.52	-6.92416	-6.85342	-6.69114	-6.78072	-6.99631	-7.24126	-7.46878	-7.66033	-7.81119	-7.92295	-8.92579	-5.3832	-4.42597	-2.11377	-7.6155	-10.627	-10.4493	-10.5844	-9.44809	-9.40105	-1.5609	0.320988	1.57495	2.10089	2.22925	2.17046	2.03459	1.87656	1.72274	1.58478	-3.63886	5.80847	6.65377	8.23049	3.96174	-0.265649
683	2019-02-11	-22.4	-6.33	-1.89	4.44	-4.36667	1460.65	1369	1087.3	45.28	166.75	397.37	1055.52	-6.92416	-6.85342	-6.69114	-6.78072	-6.99631	-7.24126	-7.46878	-7.66033	-7.81119	-7.92295	-8.92579	-5.3832	-4.42597	-2.11377	-7.6155	-10.627	-10.4493	-10.5844	-9.44809	-9.40105	-1.5609	0.320988	1.57495	2.10089	2.22925	2.17046	2.03459	1.87656	1.72274	1.58478	-3.63886	5.80847	6.65377	8.23049	3.96174	-0.265649
684	2019-02-11	-23.2	-6.33	-1.89	4.44	-4.36667	1460.65	1369	1087.3	45.28	166.75	397.37	1055.52	-6.92416	-6.85342	-6.69114	-6.78072	-6.99631	-7.24126	-7.46878	-7.66033	-7.81119	-7.92295	-8.92579	-5.3832	-4.42597	-2.11377	-7.6155	-10.627	-10.4493	-10.5844	-9.44809	-9.40105	-1.5609	0.320988	1.57495	2.10089	2.22925	2.17046	2.03459	1.87656	1.72274	1.58478	-3.63886	5.80847	6.65377	8.23049	3.96174	-0.265649
685	2019-02-11	-21.5	-6.33	-1.89	4.44	-4.36667	1460.65	1369	1087.3	45.28	166.75	397.37	1055.52	-6.92416	-6.85342	-6.69114	-6.78072	-6.99631	-7.24126	-7.46878	-7.66033	-7.81119	-7.92295	-8.92579	-5.3832	-4.42597	-2.11377	-7.6155	-10.627	-10.4493	-10.5844	-9.44809	-9.40105	-1.5609	0.320988	1.57495	2.10089	2.22925	2.17046	2.03459	1.87656	1.72274	1.58478	-3.63886	5.80847	6.65377	8.23049	3.96174	-0.265649
686	2019-02-11	-21.7	-6.33	-1.89	4.44	-4.36667	1460.65	1369	1087.3	45.28	166.75	397.37	1055.52	-6.92416	-6.85342	-6.69114	-6.78072	-6.99631	-7.24126	-7.46878	-7.66033	-7.81119	-7.92295	-8.92579	-5.3832	-4.42597	-2.11377	-7.6155	-10.627	-10.4493	-10.5844	-9.44809	-9.40105	-1.5609	0.320988	1.57495	2.10089	2.22925	2.17046	2.03459	1.87656	1.72274	1.58478	-3.63886	5.80847	6.65377	8.23049	3.96174	-0.265649
687	2019-02-11	-18.6	-6.33	-1.89	4.44	-4.36667	1460.65	1369	1087.3	45.28	166.75	397.37	1055.52	-6.92416	-6.85342	-6.69114	-6.78072	-6.99631	-7.24126	-7.46878	-7.66033	-7.81119	-7.92295	-8.92579	-5.3832	-4.42597	-2.11377	-7.6155	-10.627	-10.4493	-10.5844	-9.44809	-9.40105	-1.5609	0.320988	1.57495	2.10089	2.22925	2.17046	2.03459	1.87656	1.72274	1.58478	-3.63886	5.80847	6.65377	8.23049	3.96174	-0.265649
688	2019-02-11	-21.4	-6.33	-1.89	4.44	-4.36667	1460.65	1369	1087.3	45.28	166.75	397.37	1055.52	-6.92416	-6.85342	-6.69114	-6.78072	-6.99631	-7.24126	-7.46878	-7.66033	-7.81119	-7.92295	-8.92579	-5.3832	-4.42597	-2.11377	-7.6155	-10.627	-10.4493	-10.5844	-9.44809	-9.40105	-1.5609	0.320988	1.57495	2.10089	2.22925	2.17046	2.03459	1.87656	1.72274	1.58478	-3.63886	5.80847	6.65377	8.23049	3.96174	-0.265649
689	2019-02-11	-21.2	-6.33	-1.89	4.44	-4.36667	1460.65	1369	1087.3	45.28	166.75	397.37	1055.52	-6.92416	-6.85342	-6.69114	-6.78072	-6.99631	-7.24126	-7.46878	-7.66033	-7.81119	-7.92295	-8.92579	-5.3832	-4.42597	-2.11377	-7.6155	-10.627	-10.4493	-10.5844	-9.44809	-9.40105	-1.5609	0.320988	1.57495	2.10089	2.22925	2.17046	2.03459	1.87656	1.72274	1.58478	-3.63886	5.80847	6.65377	8.23049	3.96174	-0.265649
690	2019-02-11	-21.8	-6.33	-1.89	4.44	-4.36667	1460.65	1369	1087.3	45.28	166.75	397.37	1055.52	-6.92416	-6.85342	-6.69114	-6.78072	-6.99631	-7.24126	-7.46878	-7.66033	-7.81119	-7.92295	-8.92579	-5.3832	-4.42597	-2.11377	-7.6155	-10.627	-10.4493	-10.5844	-9.44809	-9.40105	-1.5609	0.320988	1.57495	2.10089	2.22925	2.17046	2.03459	1.87656	1.72274	1.58478	-3.63886	5.80847	6.65377	8.23049	3.96174	-0.265649
691	2019-02-11	-22.6	-6.33	-1.89	4.44	-4.36667	1460.65	1369	1087.3	45.28	166.75	397.37	1055.52	-6.92416	-6.85342	-6.69114	-6.78072	-6.99631	-7.24126	-7.46878	-7.66033	-7.81119	-7.92295	-8.92579	-5.3832	-4.42597	-2.11377	-7.6155	-10.627	-10.4493	-10.5844	-9.44809	-9.40105	-1.5609	0.320988	1.57495	2.10089	2.22925	2.17046	2.03459	1.87656	1.72274	1.58478	-3.63886	5.80847	6.65377	8.23049	3.96174	-0.265649
692	2019-02-11	-21.5	-6.33	-1.89	4.44	-4.36667	1460.65	1369	1087.3	45.28	166.75	397.37	1055.52	-6.92416	-6.85342	-6.69114	-6.78072	-6.99631	-7.24126	-7.46878	-7.66033	-7.81119	-7.92295	-8.92579	-5.3832	-4.42597	-2.11377	-7.6155	-10.627	-10.4493	-10.5844	-9.44809	-9.40105	-1.5609	0.320988	1.57495	2.10089	2.22925	2.17046	2.03459	1.87656	1.72274	1.58478	-3.63886	5.80847	6.65377	8.23049	3.96174	-0.265649
693	2019-02-11	-18.4	-6.33	-1.89	4.44	-4.36667	1460.65	1369	1087.3	45.28	166.75	397.37	1055.52	-6.92416	-6.85342	-6.69114	-6.78072	-6.99631	-7.24126	-7.46878	-7.66033	-7.81119	-7.92295	-8.92579	-5.3832	-4.42597	-2.11377	-7.6155	-10.627	-10.4493	-10.5844	-9.44809	-9.40105	-1.5609	0.320988	1.57495	2.10089	2.22925	2.17046	2.03459	1.87656	1.72274	1.58478	-3.63886	5.80847	6.65377	8.23049	3.96174	-0.265649
694	2019-02-11	-20.2	-6.33	-1.89	4.44	-4.36667	1460.65	1369	1087.3	45.28	166.75	397.37	1055.52	-6.92416	-6.85342	-6.69114	-6.78072	-6.99631	-7.24126	-7.46878	-7.66033	-7.81119	-7.92295	-8.92579	-5.3832	-4.42597	-2.11377	-7.6155	-10.627	-10.4493	-10.5844	-9.44809	-9.40105	-1.5609	0.320988	1.57495	2.10089	2.22925	2.17046	2.03459	1.87656	1.72274	1.58478	-3.63886	5.80847	6.65377	8.23049	3.96174	-0.265649
695	2019-02-11	-17.7	-6.33	-1.89	4.44	-4.36667	1460.65	1369	1087.3	45.28	166.75	397.37	1055.52	-6.92416	-6.85342	-6.69114	-6.78072	-6.99631	-7.24126	-7.46878	-7.66033	-7.81119	-7.92295	-8.92579	-5.3832	-4.42597	-2.11377	-7.6155	-10.627	-10.4493	-10.5844	-9.44809	-9.40105	-1.5609	0.320988	1.57495	2.10089	2.22925	2.17046	2.03459	1.87656	1.72274	1.58478	-3.63886	5.80847	6.65377	8.23049	3.96174	-0.265649
696	2019-02-11	-21.2	-6.33	-1.89	4.44	-4.36667	1460.65	1369	1087.3	45.28	166.75	397.37	1055.52	-6.92416	-6.85342	-6.69114	-6.78072	-6.99631	-7.24126	-7.46878	-7.66033	-7.81119	-7.92295	-8.92579	-5.3832	-4.42597	-2.11377	-7.6155	-10.627	-10.4493	-10.5844	-9.44809	-9.40105	-1.5609	0.320988	1.57495	2.10089	2.22925	2.17046	2.03459	1.87656	1.72274	1.58478	-3.63886	5.80847	6.65377	8.23049	3.96174	-0.265649
697	2019-02-11	-18.9	-6.33	-1.89	4.44	-4.36667	1460.65	1369	1087.3	45.28	166.75	397.37	1055.52	-6.92416	-6.85342	-6.69114	-6.78072	-6.99631	-7.24126	-7.46878	-7.66033	-7.81119	-7.92295	-8.92579	-5.3832	-4.42597	-2.11377	-7.6155	-10.627	-10.4493	-10.5844	-9.44809	-9.40105	-1.5609	0.320988	1.57495	2.10089	2.22925	2.17046	2.03459	1.87656	1.72274	1.58478	-3.63886	5.80847	6.65377	8.23049	3.96174	-0.265649
698	2019-02-11	-19.7	-6.33	-1.89	4.44	-4.36667	1460.65	1369	1087.3	45.28	166.75	397.37	1055.52	-6.92416	-6.85342	-6.69114	-6.78072	-6.99631	-7.24126	-7.46878	-7.66033	-7.81119	-7.92295	-8.92579	-5.3832	-4.42597	-2.11377	-7.6155	-10.627	-10.4493	-10.5844	-9.44809	-9.40105	-1.5609	0.320988	1.57495	2.10089	2.22925	2.17046	2.03459	1.87656	1.72274	1.58478	-3.63886	5.80847	6.65377	8.23049	3.96174	-0.265649
699	2019-02-11	-22.25	-6.33	-1.89	4.44	-4.36667	1460.65	1369	1087.3	45.28	166.75	397.37	1055.52	-6.92416	-6.85342	-6.69114	-6.78072	-6.99631	-7.24126	-7.46878	-7.66033	-7.81119	-7.92295	-8.92579	-5.3832	-4.42597	-2.11377	-7.6155	-10.627	-10.4493	-10.5844	-9.44809	-9.40105	-1.5609	0.320988	1.57495	2.10089	2.22925	2.17046	2.03459	1.87656	1.72274	1.58478	-3.63886	5.80847	6.65377	8.23049	3.96174	-0.265649
700	2019-02-11	-23.4	-6.33	-1.89	4.44	-4.36667	1460.65	1369	1087.3	45.28	166.75	397.37	1055.52	-6.92416	-6.85342	-6.69114	-6.78072	-6.99631	-7.24126	-7.46878	-7.66033	-7.81119	-7.92295	-8.92579	-5.3832	-4.42597	-2.11377	-7.6155	-10.627	-10.4493	-10.5844	-9.44809	-9.40105	-1.5609	0.320988	1.57495	2.10089	2.22925	2.17046	2.03459	1.87656	1.72274	1.58478	-3.63886	5.80847	6.65377	8.23049	3.96174	-0.265649
701	2019-02-11	-21.45	-6.33	-1.89	4.44	-4.36667	1460.65	1369	1087.3	45.28	166.75	397.37	1055.52	-6.92416	-6.85342	-6.69114	-6.78072	-6.99631	-7.24126	-7.46878	-7.66033	-7.81119	-7.92295	-8.92579	-5.3832	-4.42597	-2.11377	-7.6155	-10.627	-10.4493	-10.5844	-9.44809	-9.40105	-1.5609	0.320988	1.57495	2.10089	2.22925	2.17046	2.03459	1.87656	1.72274	1.58478	-3.63886	5.80847	6.65377	8.23049	3.96174	-0.265649
702	2019-02-11	-22.6	-6.33	-1.89	4.44	-4.36667	1460.65	1369	1087.3	45.28	166.75	397.37	1055.52	-6.92416	-6.85342	-6.69114	-6.78072	-6.99631	-7.24126	-7.46878	-7.66033	-7.81119	-7.92295	-8.92579	-5.3832	-4.42597	-2.11377	-7.6155	-10.627	-10.4493	-10.5844	-9.44809	-9.40105	-1.5609	0.320988	1.57495	2.10089	2.22925	2.17046	2.03459	1.87656	1.72274	1.58478	-3.63886	5.80847	6.65377	8.23049	3.96174	-0.265649
703	2019-02-21	-23.1	0.06	4	3.94	2.24917	1523.5	1425.5	1117.36	45.28	166.75	405.21	1205.8	-3.86069	-6.24175	-6.75769	-6.87979	-6.9251	-6.97151	-7.03206	-7.10227	-7.17477	-7.24345	-11.1021	-8.56386	-5.9935	-5.73424	-6.19144	-7.02537	-6.34772	-5.64063	-4.13741	-6.72354	1.96229	0.110478	-0.325156	-0.318246	-0.188907	-0.0492508	0.0665563	0.153592	0.216501	0.261883	-3.34889	-3.25497	0.0306094	0.540366	-0.137153	-1.06831
704	2019-02-21	-21.8	0.06	4	3.94	2.24917	1523.5	1425.5	1117.36	45.28	166.75	405.21	1205.8	-3.86069	-6.24175	-6.75769	-6.87979	-6.9251	-6.97151	-7.03206	-7.10227	-7.17477	-7.24345	-11.1021	-8.56386	-5.9935	-5.73424	-6.19144	-7.02537	-6.34772	-5.64063	-4.13741	-6.72354	1.96229	0.110478	-0.325156	-0.318246	-0.188907	-0.0492508	0.0665563	0.153592	0.216501	0.261883	-3.34889	-3.25497	0.0306094	0.540366	-0.137153	-1.06831
705	2019-02-21	-20.6	0.06	4	3.94	2.24917	1523.5	1425.5	1117.36	45.28	166.75	405.21	1205.8	-3.86069	-6.24175	-6.75769	-6.87979	-6.9251	-6.97151	-7.03206	-7.10227	-7.17477	-7.24345	-11.1021	-8.56386	-5.9935	-5.73424	-6.19144	-7.02537	-6.34772	-5.64063	-4.13741	-6.72354	1.96229	0.110478	-0.325156	-0.318246	-0.188907	-0.0492508	0.0665563	0.153592	0.216501	0.261883	-3.34889	-3.25497	0.0306094	0.540366	-0.137153	-1.06831
706	2019-02-21	-22.2	0.06	4	3.94	2.24917	1523.5	1425.5	1117.36	45.28	166.75	405.21	1205.8	-3.86069	-6.24175	-6.75769	-6.87979	-6.9251	-6.97151	-7.03206	-7.10227	-7.17477	-7.24345	-11.1021	-8.56386	-5.9935	-5.73424	-6.19144	-7.02537	-6.34772	-5.64063	-4.13741	-6.72354	1.96229	0.110478	-0.325156	-0.318246	-0.188907	-0.0492508	0.0665563	0.153592	0.216501	0.261883	-3.34889	-3.25497	0.0306094	0.540366	-0.137153	-1.06831
707	2019-02-21	-21.9	0.06	4	3.94	2.24917	1523.5	1425.5	1117.36	45.28	166.75	405.21	1205.8	-3.86069	-6.24175	-6.75769	-6.87979	-6.9251	-6.97151	-7.03206	-7.10227	-7.17477	-7.24345	-11.1021	-8.56386	-5.9935	-5.73424	-6.19144	-7.02537	-6.34772	-5.64063	-4.13741	-6.72354	1.96229	0.110478	-0.325156	-0.318246	-0.188907	-0.0492508	0.0665563	0.153592	0.216501	0.261883	-3.34889	-3.25497	0.0306094	0.540366	-0.137153	-1.06831
708	2019-02-21	-20.7	0.06	4	3.94	2.24917	1523.5	1425.5	1117.36	45.28	166.75	405.21	1205.8	-3.86069	-6.24175	-6.75769	-6.87979	-6.9251	-6.97151	-7.03206	-7.10227	-7.17477	-7.24345	-11.1021	-8.56386	-5.9935	-5.73424	-6.19144	-7.02537	-6.34772	-5.64063	-4.13741	-6.72354	1.96229	0.110478	-0.325156	-0.318246	-0.188907	-0.0492508	0.0665563	0.153592	0.216501	0.261883	-3.34889	-3.25497	0.0306094	0.540366	-0.137153	-1.06831
709	2019-02-21	-22.6	0.06	4	3.94	2.24917	1523.5	1425.5	1117.36	45.28	166.75	405.21	1205.8	-3.86069	-6.24175	-6.75769	-6.87979	-6.9251	-6.97151	-7.03206	-7.10227	-7.17477	-7.24345	-11.1021	-8.56386	-5.9935	-5.73424	-6.19144	-7.02537	-6.34772	-5.64063	-4.13741	-6.72354	1.96229	0.110478	-0.325156	-0.318246	-0.188907	-0.0492508	0.0665563	0.153592	0.216501	0.261883	-3.34889	-3.25497	0.0306094	0.540366	-0.137153	-1.06831
710	2019-02-21	-18.15	0.06	4	3.94	2.24917	1523.5	1425.5	1117.36	45.28	166.75	405.21	1205.8	-3.86069	-6.24175	-6.75769	-6.87979	-6.9251	-6.97151	-7.03206	-7.10227	-7.17477	-7.24345	-11.1021	-8.56386	-5.9935	-5.73424	-6.19144	-7.02537	-6.34772	-5.64063	-4.13741	-6.72354	1.96229	0.110478	-0.325156	-0.318246	-0.188907	-0.0492508	0.0665563	0.153592	0.216501	0.261883	-3.34889	-3.25497	0.0306094	0.540366	-0.137153	-1.06831
711	2019-02-21	-23.7	0.06	4	3.94	2.24917	1523.5	1425.5	1117.36	45.28	166.75	405.21	1205.8	-3.86069	-6.24175	-6.75769	-6.87979	-6.9251	-6.97151	-7.03206	-7.10227	-7.17477	-7.24345	-11.1021	-8.56386	-5.9935	-5.73424	-6.19144	-7.02537	-6.34772	-5.64063	-4.13741	-6.72354	1.96229	0.110478	-0.325156	-0.318246	-0.188907	-0.0492508	0.0665563	0.153592	0.216501	0.261883	-3.34889	-3.25497	0.0306094	0.540366	-0.137153	-1.06831
712	2019-02-21	-24.5	0.06	4	3.94	2.24917	1523.5	1425.5	1117.36	45.28	166.75	405.21	1205.8	-3.86069	-6.24175	-6.75769	-6.87979	-6.9251	-6.97151	-7.03206	-7.10227	-7.17477	-7.24345	-11.1021	-8.56386	-5.9935	-5.73424	-6.19144	-7.02537	-6.34772	-5.64063	-4.13741	-6.72354	1.96229	0.110478	-0.325156	-0.318246	-0.188907	-0.0492508	0.0665563	0.153592	0.216501	0.261883	-3.34889	-3.25497	0.0306094	0.540366	-0.137153	-1.06831
713	2019-02-21	-20.45	0.06	4	3.94	2.24917	1523.5	1425.5	1117.36	45.28	166.75	405.21	1205.8	-3.86069	-6.24175	-6.75769	-6.87979	-6.9251	-6.97151	-7.03206	-7.10227	-7.17477	-7.24345	-11.1021	-8.56386	-5.9935	-5.73424	-6.19144	-7.02537	-6.34772	-5.64063	-4.13741	-6.72354	1.96229	0.110478	-0.325156	-0.318246	-0.188907	-0.0492508	0.0665563	0.153592	0.216501	0.261883	-3.34889	-3.25497	0.0306094	0.540366	-0.137153	-1.06831
714	2019-02-21	-22.1	0.06	4	3.94	2.24917	1523.5	1425.5	1117.36	45.28	166.75	405.21	1205.8	-3.86069	-6.24175	-6.75769	-6.87979	-6.9251	-6.97151	-7.03206	-7.10227	-7.17477	-7.24345	-11.1021	-8.56386	-5.9935	-5.73424	-6.19144	-7.02537	-6.34772	-5.64063	-4.13741	-6.72354	1.96229	0.110478	-0.325156	-0.318246	-0.188907	-0.0492508	0.0665563	0.153592	0.216501	0.261883	-3.34889	-3.25497	0.0306094	0.540366	-0.137153	-1.06831
715	2019-02-21	-25.22	0.06	4	3.94	2.24917	1523.5	1425.5	1117.36	45.28	166.75	405.21	1205.8	-3.86069	-6.24175	-6.75769	-6.87979	-6.9251	-6.97151	-7.03206	-7.10227	-7.17477	-7.24345	-11.1021	-8.56386	-5.9935	-5.73424	-6.19144	-7.02537	-6.34772	-5.64063	-4.13741	-6.72354	1.96229	0.110478	-0.325156	-0.318246	-0.188907	-0.0492508	0.0665563	0.153592	0.216501	0.261883	-3.34889	-3.25497	0.0306094	0.540366	-0.137153	-1.06831
716	2019-02-21	-23.2	0.06	4	3.94	2.24917	1523.5	1425.5	1117.36	45.28	166.75	405.21	1205.8	-3.86069	-6.24175	-6.75769	-6.87979	-6.9251	-6.97151	-7.03206	-7.10227	-7.17477	-7.24345	-11.1021	-8.56386	-5.9935	-5.73424	-6.19144	-7.02537	-6.34772	-5.64063	-4.13741	-6.72354	1.96229	0.110478	-0.325156	-0.318246	-0.188907	-0.0492508	0.0665563	0.153592	0.216501	0.261883	-3.34889	-3.25497	0.0306094	0.540366	-0.137153	-1.06831
717	2019-02-21	-24.8	0.06	4	3.94	2.24917	1523.5	1425.5	1117.36	45.28	166.75	405.21	1205.8	-3.86069	-6.24175	-6.75769	-6.87979	-6.9251	-6.97151	-7.03206	-7.10227	-7.17477	-7.24345	-11.1021	-8.56386	-5.9935	-5.73424	-6.19144	-7.02537	-6.34772	-5.64063	-4.13741	-6.72354	1.96229	0.110478	-0.325156	-0.318246	-0.188907	-0.0492508	0.0665563	0.153592	0.216501	0.261883	-3.34889	-3.25497	0.0306094	0.540366	-0.137153	-1.06831
718	2019-02-21	-22.6	0.06	4	3.94	2.24917	1523.5	1425.5	1117.36	45.28	166.75	405.21	1205.8	-3.86069	-6.24175	-6.75769	-6.87979	-6.9251	-6.97151	-7.03206	-7.10227	-7.17477	-7.24345	-11.1021	-8.56386	-5.9935	-5.73424	-6.19144	-7.02537	-6.34772	-5.64063	-4.13741	-6.72354	1.96229	0.110478	-0.325156	-0.318246	-0.188907	-0.0492508	0.0665563	0.153592	0.216501	0.261883	-3.34889	-3.25497	0.0306094	0.540366	-0.137153	-1.06831
719	2019-02-21	-21.4	0.06	4	3.94	2.24917	1523.5	1425.5	1117.36	45.28	166.75	405.21	1205.8	-3.86069	-6.24175	-6.75769	-6.87979	-6.9251	-6.97151	-7.03206	-7.10227	-7.17477	-7.24345	-11.1021	-8.56386	-5.9935	-5.73424	-6.19144	-7.02537	-6.34772	-5.64063	-4.13741	-6.72354	1.96229	0.110478	-0.325156	-0.318246	-0.188907	-0.0492508	0.0665563	0.153592	0.216501	0.261883	-3.34889	-3.25497	0.0306094	0.540366	-0.137153	-1.06831
720	2019-02-21	-21.55	0.06	4	3.94	2.24917	1523.5	1425.5	1117.36	45.28	166.75	405.21	1205.8	-3.86069	-6.24175	-6.75769	-6.87979	-6.9251	-6.97151	-7.03206	-7.10227	-7.17477	-7.24345	-11.1021	-8.56386	-5.9935	-5.73424	-6.19144	-7.02537	-6.34772	-5.64063	-4.13741	-6.72354	1.96229	0.110478	-0.325156	-0.318246	-0.188907	-0.0492508	0.0665563	0.153592	0.216501	0.261883	-3.34889	-3.25497	0.0306094	0.540366	-0.137153	-1.06831
721	2019-02-21	-21.45	0.06	4	3.94	2.24917	1523.5	1425.5	1117.36	45.28	166.75	405.21	1205.8	-3.86069	-6.24175	-6.75769	-6.87979	-6.9251	-6.97151	-7.03206	-7.10227	-7.17477	-7.24345	-11.1021	-8.56386	-5.9935	-5.73424	-6.19144	-7.02537	-6.34772	-5.64063	-4.13741	-6.72354	1.96229	0.110478	-0.325156	-0.318246	-0.188907	-0.0492508	0.0665563	0.153592	0.216501	0.261883	-3.34889	-3.25497	0.0306094	0.540366	-0.137153	-1.06831
722	2019-02-21	-23.5	0.06	4	3.94	2.24917	1523.5	1425.5	1117.36	45.28	166.75	405.21	1205.8	-3.86069	-6.24175	-6.75769	-6.87979	-6.9251	-6.97151	-7.03206	-7.10227	-7.17477	-7.24345	-11.1021	-8.56386	-5.9935	-5.73424	-6.19144	-7.02537	-6.34772	-5.64063	-4.13741	-6.72354	1.96229	0.110478	-0.325156	-0.318246	-0.188907	-0.0492508	0.0665563	0.153592	0.216501	0.261883	-3.34889	-3.25497	0.0306094	0.540366	-0.137153	-1.06831
723	2019-02-21	-21.5	0.06	4	3.94	2.24917	1523.5	1425.5	1117.36	45.28	166.75	405.21	1205.8	-3.86069	-6.24175	-6.75769	-6.87979	-6.9251	-6.97151	-7.03206	-7.10227	-7.17477	-7.24345	-11.1021	-8.56386	-5.9935	-5.73424	-6.19144	-7.02537	-6.34772	-5.64063	-4.13741	-6.72354	1.96229	0.110478	-0.325156	-0.318246	-0.188907	-0.0492508	0.0665563	0.153592	0.216501	0.261883	-3.34889	-3.25497	0.0306094	0.540366	-0.137153	-1.06831
724	2019-02-21	-22.7	0.06	4	3.94	2.24917	1523.5	1425.5	1117.36	45.28	166.75	405.21	1205.8	-3.86069	-6.24175	-6.75769	-6.87979	-6.9251	-6.97151	-7.03206	-7.10227	-7.17477	-7.24345	-11.1021	-8.56386	-5.9935	-5.73424	-6.19144	-7.02537	-6.34772	-5.64063	-4.13741	-6.72354	1.96229	0.110478	-0.325156	-0.318246	-0.188907	-0.0492508	0.0665563	0.153592	0.216501	0.261883	-3.34889	-3.25497	0.0306094	0.540366	-0.137153	-1.06831
725	2019-02-21	-21.6	0.06	4	3.94	2.24917	1523.5	1425.5	1117.36	45.28	166.75	405.21	1205.8	-3.86069	-6.24175	-6.75769	-6.87979	-6.9251	-6.97151	-7.03206	-7.10227	-7.17477	-7.24345	-11.1021	-8.56386	-5.9935	-5.73424	-6.19144	-7.02537	-6.34772	-5.64063	-4.13741	-6.72354	1.96229	0.110478	-0.325156	-0.318246	-0.188907	-0.0492508	0.0665563	0.153592	0.216501	0.261883	-3.34889	-3.25497	0.0306094	0.540366	-0.137153	-1.06831
726	2019-02-21	-20.3	0.06	4	3.94	2.24917	1523.5	1425.5	1117.36	45.28	166.75	405.21	1205.8	-3.86069	-6.24175	-6.75769	-6.87979	-6.9251	-6.97151	-7.03206	-7.10227	-7.17477	-7.24345	-11.1021	-8.56386	-5.9935	-5.73424	-6.19144	-7.02537	-6.34772	-5.64063	-4.13741	-6.72354	1.96229	0.110478	-0.325156	-0.318246	-0.188907	-0.0492508	0.0665563	0.153592	0.216501	0.261883	-3.34889	-3.25497	0.0306094	0.540366	-0.137153	-1.06831
727	2019-02-21	-20.1	0.06	4	3.94	2.24917	1523.5	1425.5	1117.36	45.28	166.75	405.21	1205.8	-3.86069	-6.24175	-6.75769	-6.87979	-6.9251	-6.97151	-7.03206	-7.10227	-7.17477	-7.24345	-11.1021	-8.56386	-5.9935	-5.73424	-6.19144	-7.02537	-6.34772	-5.64063	-4.13741	-6.72354	1.96229	0.110478	-0.325156	-0.318246	-0.188907	-0.0492508	0.0665563	0.153592	0.216501	0.261883	-3.34889	-3.25497	0.0306094	0.540366	-0.137153	-1.06831
728	2019-02-21	-25.25	0.06	4	3.94	2.24917	1523.5	1425.5	1117.36	45.28	166.75	405.21	1205.8	-3.86069	-6.24175	-6.75769	-6.87979	-6.9251	-6.97151	-7.03206	-7.10227	-7.17477	-7.24345	-11.1021	-8.56386	-5.9935	-5.73424	-6.19144	-7.02537	-6.34772	-5.64063	-4.13741	-6.72354	1.96229	0.110478	-0.325156	-0.318246	-0.188907	-0.0492508	0.0665563	0.153592	0.216501	0.261883	-3.34889	-3.25497	0.0306094	0.540366	-0.137153	-1.06831
729	2019-02-21	-19.3	0.06	4	3.94	2.24917	1523.5	1425.5	1117.36	45.28	166.75	405.21	1205.8	-3.86069	-6.24175	-6.75769	-6.87979	-6.9251	-6.97151	-7.03206	-7.10227	-7.17477	-7.24345	-11.1021	-8.56386	-5.9935	-5.73424	-6.19144	-7.02537	-6.34772	-5.64063	-4.13741	-6.72354	1.96229	0.110478	-0.325156	-0.318246	-0.188907	-0.0492508	0.0665563	0.153592	0.216501	0.261883	-3.34889	-3.25497	0.0306094	0.540366	-0.137153	-1.06831
730	2019-02-21	-21.3	0.06	4	3.94	2.24917	1523.5	1425.5	1117.36	45.28	166.75	405.21	1205.8	-3.86069	-6.24175	-6.75769	-6.87979	-6.9251	-6.97151	-7.03206	-7.10227	-7.17477	-7.24345	-11.1021	-8.56386	-5.9935	-5.73424	-6.19144	-7.02537	-6.34772	-5.64063	-4.13741	-6.72354	1.96229	0.110478	-0.325156	-0.318246	-0.188907	-0.0492508	0.0665563	0.153592	0.216501	0.261883	-3.34889	-3.25497	0.0306094	0.540366	-0.137153	-1.06831
731	2019-02-21	-23.2	0.06	4	3.94	2.24917	1523.5	1425.5	1117.36	45.28	166.75	405.21	1205.8	-3.86069	-6.24175	-6.75769	-6.87979	-6.9251	-6.97151	-7.03206	-7.10227	-7.17477	-7.24345	-11.1021	-8.56386	-5.9935	-5.73424	-6.19144	-7.02537	-6.34772	-5.64063	-4.13741	-6.72354	1.96229	0.110478	-0.325156	-0.318246	-0.188907	-0.0492508	0.0665563	0.153592	0.216501	0.261883	-3.34889	-3.25497	0.0306094	0.540366	-0.137153	-1.06831
732	2019-02-21	-21.3	0.06	4	3.94	2.24917	1523.5	1425.5	1117.36	45.28	166.75	405.21	1205.8	-3.86069	-6.24175	-6.75769	-6.87979	-6.9251	-6.97151	-7.03206	-7.10227	-7.17477	-7.24345	-11.1021	-8.56386	-5.9935	-5.73424	-6.19144	-7.02537	-6.34772	-5.64063	-4.13741	-6.72354	1.96229	0.110478	-0.325156	-0.318246	-0.188907	-0.0492508	0.0665563	0.153592	0.216501	0.261883	-3.34889	-3.25497	0.0306094	0.540366	-0.137153	-1.06831
733	2019-02-21	-21.8	0.06	4	3.94	2.24917	1523.5	1425.5	1117.36	45.28	166.75	405.21	1205.8	-3.86069	-6.24175	-6.75769	-6.87979	-6.9251	-6.97151	-7.03206	-7.10227	-7.17477	-7.24345	-11.1021	-8.56386	-5.9935	-5.73424	-6.19144	-7.02537	-6.34772	-5.64063	-4.13741	-6.72354	1.96229	0.110478	-0.325156	-0.318246	-0.188907	-0.0492508	0.0665563	0.153592	0.216501	0.261883	-3.34889	-3.25497	0.0306094	0.540366	-0.137153	-1.06831
734	2019-02-21	-20.9	0.06	4	3.94	2.24917	1523.5	1425.5	1117.36	45.28	166.75	405.21	1205.8	-3.86069	-6.24175	-6.75769	-6.87979	-6.9251	-6.97151	-7.03206	-7.10227	-7.17477	-7.24345	-11.1021	-8.56386	-5.9935	-5.73424	-6.19144	-7.02537	-6.34772	-5.64063	-4.13741	-6.72354	1.96229	0.110478	-0.325156	-0.318246	-0.188907	-0.0492508	0.0665563	0.153592	0.216501	0.261883	-3.34889	-3.25497	0.0306094	0.540366	-0.137153	-1.06831
735	2019-02-28	-25.4	-12	-4.94	7.06	-9.28625	1565.56	1465	1136.05	45.28	167.36	416.21	1302.86	-11.7606	-10.2752	-9.22485	-8.58366	-8.17871	-7.91766	-7.75036	-7.64566	-7.58246	-7.54601	-10.2028	-5.71513	-5.14956	-6.17786	-7.71357	-7.57233	-6.4492	-6.39717	-6.57143	-6.89912	-5.71928	-4.70804	-3.64773	-2.91262	-2.38119	-1.97674	-1.66035	-1.4091	-1.20712	-1.04253	-6.97249	0.541886	0.568761	0.607137	-1.48987	-1.80745
736	2019-02-28	-21.8	-12	-4.94	7.06	-9.28625	1565.56	1465	1136.05	45.28	167.36	416.21	1302.86	-11.7606	-10.2752	-9.22485	-8.58366	-8.17871	-7.91766	-7.75036	-7.64566	-7.58246	-7.54601	-10.2028	-5.71513	-5.14956	-6.17786	-7.71357	-7.57233	-6.4492	-6.39717	-6.57143	-6.89912	-5.71928	-4.70804	-3.64773	-2.91262	-2.38119	-1.97674	-1.66035	-1.4091	-1.20712	-1.04253	-6.97249	0.541886	0.568761	0.607137	-1.48987	-1.80745
737	2019-02-28	-21	-12	-4.94	7.06	-9.28625	1565.56	1465	1136.05	45.28	167.36	416.21	1302.86	-11.7606	-10.2752	-9.22485	-8.58366	-8.17871	-7.91766	-7.75036	-7.64566	-7.58246	-7.54601	-10.2028	-5.71513	-5.14956	-6.17786	-7.71357	-7.57233	-6.4492	-6.39717	-6.57143	-6.89912	-5.71928	-4.70804	-3.64773	-2.91262	-2.38119	-1.97674	-1.66035	-1.4091	-1.20712	-1.04253	-6.97249	0.541886	0.568761	0.607137	-1.48987	-1.80745
738	2019-02-28	-22.3	-12	-4.94	7.06	-9.28625	1565.56	1465	1136.05	45.28	167.36	416.21	1302.86	-11.7606	-10.2752	-9.22485	-8.58366	-8.17871	-7.91766	-7.75036	-7.64566	-7.58246	-7.54601	-10.2028	-5.71513	-5.14956	-6.17786	-7.71357	-7.57233	-6.4492	-6.39717	-6.57143	-6.89912	-5.71928	-4.70804	-3.64773	-2.91262	-2.38119	-1.97674	-1.66035	-1.4091	-1.20712	-1.04253	-6.97249	0.541886	0.568761	0.607137	-1.48987	-1.80745
739	2019-02-28	-23.8	-12	-4.94	7.06	-9.28625	1565.56	1465	1136.05	45.28	167.36	416.21	1302.86	-11.7606	-10.2752	-9.22485	-8.58366	-8.17871	-7.91766	-7.75036	-7.64566	-7.58246	-7.54601	-10.2028	-5.71513	-5.14956	-6.17786	-7.71357	-7.57233	-6.4492	-6.39717	-6.57143	-6.89912	-5.71928	-4.70804	-3.64773	-2.91262	-2.38119	-1.97674	-1.66035	-1.4091	-1.20712	-1.04253	-6.97249	0.541886	0.568761	0.607137	-1.48987	-1.80745
740	2019-02-28	-22.3	-12	-4.94	7.06	-9.28625	1565.56	1465	1136.05	45.28	167.36	416.21	1302.86	-11.7606	-10.2752	-9.22485	-8.58366	-8.17871	-7.91766	-7.75036	-7.64566	-7.58246	-7.54601	-10.2028	-5.71513	-5.14956	-6.17786	-7.71357	-7.57233	-6.4492	-6.39717	-6.57143	-6.89912	-5.71928	-4.70804	-3.64773	-2.91262	-2.38119	-1.97674	-1.66035	-1.4091	-1.20712	-1.04253	-6.97249	0.541886	0.568761	0.607137	-1.48987	-1.80745
741	2019-02-28	-23.75	-12	-4.94	7.06	-9.28625	1565.56	1465	1136.05	45.28	167.36	416.21	1302.86	-11.7606	-10.2752	-9.22485	-8.58366	-8.17871	-7.91766	-7.75036	-7.64566	-7.58246	-7.54601	-10.2028	-5.71513	-5.14956	-6.17786	-7.71357	-7.57233	-6.4492	-6.39717	-6.57143	-6.89912	-5.71928	-4.70804	-3.64773	-2.91262	-2.38119	-1.97674	-1.66035	-1.4091	-1.20712	-1.04253	-6.97249	0.541886	0.568761	0.607137	-1.48987	-1.80745
742	2019-02-28	-19.4	-12	-4.94	7.06	-9.28625	1565.56	1465	1136.05	45.28	167.36	416.21	1302.86	-11.7606	-10.2752	-9.22485	-8.58366	-8.17871	-7.91766	-7.75036	-7.64566	-7.58246	-7.54601	-10.2028	-5.71513	-5.14956	-6.17786	-7.71357	-7.57233	-6.4492	-6.39717	-6.57143	-6.89912	-5.71928	-4.70804	-3.64773	-2.91262	-2.38119	-1.97674	-1.66035	-1.4091	-1.20712	-1.04253	-6.97249	0.541886	0.568761	0.607137	-1.48987	-1.80745
743	2019-02-28	-26.1	-12	-4.94	7.06	-9.28625	1565.56	1465	1136.05	45.28	167.36	416.21	1302.86	-11.7606	-10.2752	-9.22485	-8.58366	-8.17871	-7.91766	-7.75036	-7.64566	-7.58246	-7.54601	-10.2028	-5.71513	-5.14956	-6.17786	-7.71357	-7.57233	-6.4492	-6.39717	-6.57143	-6.89912	-5.71928	-4.70804	-3.64773	-2.91262	-2.38119	-1.97674	-1.66035	-1.4091	-1.20712	-1.04253	-6.97249	0.541886	0.568761	0.607137	-1.48987	-1.80745
744	2019-02-28	-23.2	-12	-4.94	7.06	-9.28625	1565.56	1465	1136.05	45.28	167.36	416.21	1302.86	-11.7606	-10.2752	-9.22485	-8.58366	-8.17871	-7.91766	-7.75036	-7.64566	-7.58246	-7.54601	-10.2028	-5.71513	-5.14956	-6.17786	-7.71357	-7.57233	-6.4492	-6.39717	-6.57143	-6.89912	-5.71928	-4.70804	-3.64773	-2.91262	-2.38119	-1.97674	-1.66035	-1.4091	-1.20712	-1.04253	-6.97249	0.541886	0.568761	0.607137	-1.48987	-1.80745
745	2019-02-28	-20.1	-12	-4.94	7.06	-9.28625	1565.56	1465	1136.05	45.28	167.36	416.21	1302.86	-11.7606	-10.2752	-9.22485	-8.58366	-8.17871	-7.91766	-7.75036	-7.64566	-7.58246	-7.54601	-10.2028	-5.71513	-5.14956	-6.17786	-7.71357	-7.57233	-6.4492	-6.39717	-6.57143	-6.89912	-5.71928	-4.70804	-3.64773	-2.91262	-2.38119	-1.97674	-1.66035	-1.4091	-1.20712	-1.04253	-6.97249	0.541886	0.568761	0.607137	-1.48987	-1.80745
746	2019-02-28	-21.7	-12	-4.94	7.06	-9.28625	1565.56	1465	1136.05	45.28	167.36	416.21	1302.86	-11.7606	-10.2752	-9.22485	-8.58366	-8.17871	-7.91766	-7.75036	-7.64566	-7.58246	-7.54601	-10.2028	-5.71513	-5.14956	-6.17786	-7.71357	-7.57233	-6.4492	-6.39717	-6.57143	-6.89912	-5.71928	-4.70804	-3.64773	-2.91262	-2.38119	-1.97674	-1.66035	-1.4091	-1.20712	-1.04253	-6.97249	0.541886	0.568761	0.607137	-1.48987	-1.80745
747	2019-02-28	-25.2	-12	-4.94	7.06	-9.28625	1565.56	1465	1136.05	45.28	167.36	416.21	1302.86	-11.7606	-10.2752	-9.22485	-8.58366	-8.17871	-7.91766	-7.75036	-7.64566	-7.58246	-7.54601	-10.2028	-5.71513	-5.14956	-6.17786	-7.71357	-7.57233	-6.4492	-6.39717	-6.57143	-6.89912	-5.71928	-4.70804	-3.64773	-2.91262	-2.38119	-1.97674	-1.66035	-1.4091	-1.20712	-1.04253	-6.97249	0.541886	0.568761	0.607137	-1.48987	-1.80745
748	2019-02-28	-22.65	-12	-4.94	7.06	-9.28625	1565.56	1465	1136.05	45.28	167.36	416.21	1302.86	-11.7606	-10.2752	-9.22485	-8.58366	-8.17871	-7.91766	-7.75036	-7.64566	-7.58246	-7.54601	-10.2028	-5.71513	-5.14956	-6.17786	-7.71357	-7.57233	-6.4492	-6.39717	-6.57143	-6.89912	-5.71928	-4.70804	-3.64773	-2.91262	-2.38119	-1.97674	-1.66035	-1.4091	-1.20712	-1.04253	-6.97249	0.541886	0.568761	0.607137	-1.48987	-1.80745
749	2019-02-28	-28.2	-12	-4.94	7.06	-9.28625	1565.56	1465	1136.05	45.28	167.36	416.21	1302.86	-11.7606	-10.2752	-9.22485	-8.58366	-8.17871	-7.91766	-7.75036	-7.64566	-7.58246	-7.54601	-10.2028	-5.71513	-5.14956	-6.17786	-7.71357	-7.57233	-6.4492	-6.39717	-6.57143	-6.89912	-5.71928	-4.70804	-3.64773	-2.91262	-2.38119	-1.97674	-1.66035	-1.4091	-1.20712	-1.04253	-6.97249	0.541886	0.568761	0.607137	-1.48987	-1.80745
750	2019-02-28	-26.7	-12	-4.94	7.06	-9.28625	1565.56	1465	1136.05	45.28	167.36	416.21	1302.86	-11.7606	-10.2752	-9.22485	-8.58366	-8.17871	-7.91766	-7.75036	-7.64566	-7.58246	-7.54601	-10.2028	-5.71513	-5.14956	-6.17786	-7.71357	-7.57233	-6.4492	-6.39717	-6.57143	-6.89912	-5.71928	-4.70804	-3.64773	-2.91262	-2.38119	-1.97674	-1.66035	-1.4091	-1.20712	-1.04253	-6.97249	0.541886	0.568761	0.607137	-1.48987	-1.80745
751	2019-02-28	-21.5	-12	-4.94	7.06	-9.28625	1565.56	1465	1136.05	45.28	167.36	416.21	1302.86	-11.7606	-10.2752	-9.22485	-8.58366	-8.17871	-7.91766	-7.75036	-7.64566	-7.58246	-7.54601	-10.2028	-5.71513	-5.14956	-6.17786	-7.71357	-7.57233	-6.4492	-6.39717	-6.57143	-6.89912	-5.71928	-4.70804	-3.64773	-2.91262	-2.38119	-1.97674	-1.66035	-1.4091	-1.20712	-1.04253	-6.97249	0.541886	0.568761	0.607137	-1.48987	-1.80745
752	2019-02-28	-22.5	-12	-4.94	7.06	-9.28625	1565.56	1465	1136.05	45.28	167.36	416.21	1302.86	-11.7606	-10.2752	-9.22485	-8.58366	-8.17871	-7.91766	-7.75036	-7.64566	-7.58246	-7.54601	-10.2028	-5.71513	-5.14956	-6.17786	-7.71357	-7.57233	-6.4492	-6.39717	-6.57143	-6.89912	-5.71928	-4.70804	-3.64773	-2.91262	-2.38119	-1.97674	-1.66035	-1.4091	-1.20712	-1.04253	-6.97249	0.541886	0.568761	0.607137	-1.48987	-1.80745
753	2019-02-28	-27.4	-12	-4.94	7.06	-9.28625	1565.56	1465	1136.05	45.28	167.36	416.21	1302.86	-11.7606	-10.2752	-9.22485	-8.58366	-8.17871	-7.91766	-7.75036	-7.64566	-7.58246	-7.54601	-10.2028	-5.71513	-5.14956	-6.17786	-7.71357	-7.57233	-6.4492	-6.39717	-6.57143	-6.89912	-5.71928	-4.70804	-3.64773	-2.91262	-2.38119	-1.97674	-1.66035	-1.4091	-1.20712	-1.04253	-6.97249	0.541886	0.568761	0.607137	-1.48987	-1.80745
754	2019-02-28	-20.1	-12	-4.94	7.06	-9.28625	1565.56	1465	1136.05	45.28	167.36	416.21	1302.86	-11.7606	-10.2752	-9.22485	-8.58366	-8.17871	-7.91766	-7.75036	-7.64566	-7.58246	-7.54601	-10.2028	-5.71513	-5.14956	-6.17786	-7.71357	-7.57233	-6.4492	-6.39717	-6.57143	-6.89912	-5.71928	-4.70804	-3.64773	-2.91262	-2.38119	-1.97674	-1.66035	-1.4091	-1.20712	-1.04253	-6.97249	0.541886	0.568761	0.607137	-1.48987	-1.80745
755	2019-02-28	-24.8	-12	-4.94	7.06	-9.28625	1565.56	1465	1136.05	45.28	167.36	416.21	1302.86	-11.7606	-10.2752	-9.22485	-8.58366	-8.17871	-7.91766	-7.75036	-7.64566	-7.58246	-7.54601	-10.2028	-5.71513	-5.14956	-6.17786	-7.71357	-7.57233	-6.4492	-6.39717	-6.57143	-6.89912	-5.71928	-4.70804	-3.64773	-2.91262	-2.38119	-1.97674	-1.66035	-1.4091	-1.20712	-1.04253	-6.97249	0.541886	0.568761	0.607137	-1.48987	-1.80745
756	2019-02-28	-22.8	-12	-4.94	7.06	-9.28625	1565.56	1465	1136.05	45.28	167.36	416.21	1302.86	-11.7606	-10.2752	-9.22485	-8.58366	-8.17871	-7.91766	-7.75036	-7.64566	-7.58246	-7.54601	-10.2028	-5.71513	-5.14956	-6.17786	-7.71357	-7.57233	-6.4492	-6.39717	-6.57143	-6.89912	-5.71928	-4.70804	-3.64773	-2.91262	-2.38119	-1.97674	-1.66035	-1.4091	-1.20712	-1.04253	-6.97249	0.541886	0.568761	0.607137	-1.48987	-1.80745
757	2019-02-28	-22.9	-12	-4.94	7.06	-9.28625	1565.56	1465	1136.05	45.28	167.36	416.21	1302.86	-11.7606	-10.2752	-9.22485	-8.58366	-8.17871	-7.91766	-7.75036	-7.64566	-7.58246	-7.54601	-10.2028	-5.71513	-5.14956	-6.17786	-7.71357	-7.57233	-6.4492	-6.39717	-6.57143	-6.89912	-5.71928	-4.70804	-3.64773	-2.91262	-2.38119	-1.97674	-1.66035	-1.4091	-1.20712	-1.04253	-6.97249	0.541886	0.568761	0.607137	-1.48987	-1.80745
758	2019-02-28	-21.7	-12	-4.94	7.06	-9.28625	1565.56	1465	1136.05	45.28	167.36	416.21	1302.86	-11.7606	-10.2752	-9.22485	-8.58366	-8.17871	-7.91766	-7.75036	-7.64566	-7.58246	-7.54601	-10.2028	-5.71513	-5.14956	-6.17786	-7.71357	-7.57233	-6.4492	-6.39717	-6.57143	-6.89912	-5.71928	-4.70804	-3.64773	-2.91262	-2.38119	-1.97674	-1.66035	-1.4091	-1.20712	-1.04253	-6.97249	0.541886	0.568761	0.607137	-1.48987	-1.80745
759	2019-02-28	-22.45	-12	-4.94	7.06	-9.28625	1565.56	1465	1136.05	45.28	167.36	416.21	1302.86	-11.7606	-10.2752	-9.22485	-8.58366	-8.17871	-7.91766	-7.75036	-7.64566	-7.58246	-7.54601	-10.2028	-5.71513	-5.14956	-6.17786	-7.71357	-7.57233	-6.4492	-6.39717	-6.57143	-6.89912	-5.71928	-4.70804	-3.64773	-2.91262	-2.38119	-1.97674	-1.66035	-1.4091	-1.20712	-1.04253	-6.97249	0.541886	0.568761	0.607137	-1.48987	-1.80745
760	2019-02-28	-25.9	-12	-4.94	7.06	-9.28625	1565.56	1465	1136.05	45.28	167.36	416.21	1302.86	-11.7606	-10.2752	-9.22485	-8.58366	-8.17871	-7.91766	-7.75036	-7.64566	-7.58246	-7.54601	-10.2028	-5.71513	-5.14956	-6.17786	-7.71357	-7.57233	-6.4492	-6.39717	-6.57143	-6.89912	-5.71928	-4.70804	-3.64773	-2.91262	-2.38119	-1.97674	-1.66035	-1.4091	-1.20712	-1.04253	-6.97249	0.541886	0.568761	0.607137	-1.48987	-1.80745
761	2019-02-28	-22.8	-12	-4.94	7.06	-9.28625	1565.56	1465	1136.05	45.28	167.36	416.21	1302.86	-11.7606	-10.2752	-9.22485	-8.58366	-8.17871	-7.91766	-7.75036	-7.64566	-7.58246	-7.54601	-10.2028	-5.71513	-5.14956	-6.17786	-7.71357	-7.57233	-6.4492	-6.39717	-6.57143	-6.89912	-5.71928	-4.70804	-3.64773	-2.91262	-2.38119	-1.97674	-1.66035	-1.4091	-1.20712	-1.04253	-6.97249	0.541886	0.568761	0.607137	-1.48987	-1.80745
762	2019-02-28	-22.4	-12	-4.94	7.06	-9.28625	1565.56	1465	1136.05	45.28	167.36	416.21	1302.86	-11.7606	-10.2752	-9.22485	-8.58366	-8.17871	-7.91766	-7.75036	-7.64566	-7.58246	-7.54601	-10.2028	-5.71513	-5.14956	-6.17786	-7.71357	-7.57233	-6.4492	-6.39717	-6.57143	-6.89912	-5.71928	-4.70804	-3.64773	-2.91262	-2.38119	-1.97674	-1.66035	-1.4091	-1.20712	-1.04253	-6.97249	0.541886	0.568761	0.607137	-1.48987	-1.80745
763	2019-02-28	-24.4	-12	-4.94	7.06	-9.28625	1565.56	1465	1136.05	45.28	167.36	416.21	1302.86	-11.7606	-10.2752	-9.22485	-8.58366	-8.17871	-7.91766	-7.75036	-7.64566	-7.58246	-7.54601	-10.2028	-5.71513	-5.14956	-6.17786	-7.71357	-7.57233	-6.4492	-6.39717	-6.57143	-6.89912	-5.71928	-4.70804	-3.64773	-2.91262	-2.38119	-1.97674	-1.66035	-1.4091	-1.20712	-1.04253	-6.97249	0.541886	0.568761	0.607137	-1.48987	-1.80745
764	2019-02-28	-24.6	-12	-4.94	7.06	-9.28625	1565.56	1465	1136.05	45.28	167.36	416.21	1302.86	-11.7606	-10.2752	-9.22485	-8.58366	-8.17871	-7.91766	-7.75036	-7.64566	-7.58246	-7.54601	-10.2028	-5.71513	-5.14956	-6.17786	-7.71357	-7.57233	-6.4492	-6.39717	-6.57143	-6.89912	-5.71928	-4.70804	-3.64773	-2.91262	-2.38119	-1.97674	-1.66035	-1.4091	-1.20712	-1.04253	-6.97249	0.541886	0.568761	0.607137	-1.48987	-1.80745
765	2019-02-28	-24.3	-12	-4.94	7.06	-9.28625	1565.56	1465	1136.05	45.28	167.36	416.21	1302.86	-11.7606	-10.2752	-9.22485	-8.58366	-8.17871	-7.91766	-7.75036	-7.64566	-7.58246	-7.54601	-10.2028	-5.71513	-5.14956	-6.17786	-7.71357	-7.57233	-6.4492	-6.39717	-6.57143	-6.89912	-5.71928	-4.70804	-3.64773	-2.91262	-2.38119	-1.97674	-1.66035	-1.4091	-1.20712	-1.04253	-6.97249	0.541886	0.568761	0.607137	-1.48987	-1.80745
766	2019-02-28	-19.4	-12	-4.94	7.06	-9.28625	1565.56	1465	1136.05	45.28	167.36	416.21	1302.86	-11.7606	-10.2752	-9.22485	-8.58366	-8.17871	-7.91766	-7.75036	-7.64566	-7.58246	-7.54601	-10.2028	-5.71513	-5.14956	-6.17786	-7.71357	-7.57233	-6.4492	-6.39717	-6.57143	-6.89912	-5.71928	-4.70804	-3.64773	-2.91262	-2.38119	-1.97674	-1.66035	-1.4091	-1.20712	-1.04253	-6.97249	0.541886	0.568761	0.607137	-1.48987	-1.80745
767	2019-03-07	-24.9	-15.67	-5.56	10.11	-9.27833	1583.85	1478.5	1139.25	45.28	167.36	416.21	1317.69	-14.8034	-13.356	-12.2682	-11.4718	-10.8667	-10.3962	-10.026	-9.73233	-9.49758	-9.30792	-14.0799	-9.47767	-8.26498	-9.96147	-9.0725	-7.28331	-5.6744	-7.21792	-7.37954	-6.65833	-6.31719	-5.80085	-5.07566	-4.48424	-4.00168	-3.5976	-3.25362	-2.95823	-2.70306	-2.48129	-7.02005	-3.09093	-0.55544	-3.12073	-3.00438	-0.28569
768	2019-03-07	-22.3	-15.67	-5.56	10.11	-9.27833	1583.85	1478.5	1139.25	45.28	167.36	416.21	1317.69	-14.8034	-13.356	-12.2682	-11.4718	-10.8667	-10.3962	-10.026	-9.73233	-9.49758	-9.30792	-14.0799	-9.47767	-8.26498	-9.96147	-9.0725	-7.28331	-5.6744	-7.21792	-7.37954	-6.65833	-6.31719	-5.80085	-5.07566	-4.48424	-4.00168	-3.5976	-3.25362	-2.95823	-2.70306	-2.48129	-7.02005	-3.09093	-0.55544	-3.12073	-3.00438	-0.28569
769	2019-03-07	-20.8	-15.67	-5.56	10.11	-9.27833	1583.85	1478.5	1139.25	45.28	167.36	416.21	1317.69	-14.8034	-13.356	-12.2682	-11.4718	-10.8667	-10.3962	-10.026	-9.73233	-9.49758	-9.30792	-14.0799	-9.47767	-8.26498	-9.96147	-9.0725	-7.28331	-5.6744	-7.21792	-7.37954	-6.65833	-6.31719	-5.80085	-5.07566	-4.48424	-4.00168	-3.5976	-3.25362	-2.95823	-2.70306	-2.48129	-7.02005	-3.09093	-0.55544	-3.12073	-3.00438	-0.28569
770	2019-03-07	-23.7	-15.67	-5.56	10.11	-9.27833	1583.85	1478.5	1139.25	45.28	167.36	416.21	1317.69	-14.8034	-13.356	-12.2682	-11.4718	-10.8667	-10.3962	-10.026	-9.73233	-9.49758	-9.30792	-14.0799	-9.47767	-8.26498	-9.96147	-9.0725	-7.28331	-5.6744	-7.21792	-7.37954	-6.65833	-6.31719	-5.80085	-5.07566	-4.48424	-4.00168	-3.5976	-3.25362	-2.95823	-2.70306	-2.48129	-7.02005	-3.09093	-0.55544	-3.12073	-3.00438	-0.28569
771	2019-03-07	-26.15	-15.67	-5.56	10.11	-9.27833	1583.85	1478.5	1139.25	45.28	167.36	416.21	1317.69	-14.8034	-13.356	-12.2682	-11.4718	-10.8667	-10.3962	-10.026	-9.73233	-9.49758	-9.30792	-14.0799	-9.47767	-8.26498	-9.96147	-9.0725	-7.28331	-5.6744	-7.21792	-7.37954	-6.65833	-6.31719	-5.80085	-5.07566	-4.48424	-4.00168	-3.5976	-3.25362	-2.95823	-2.70306	-2.48129	-7.02005	-3.09093	-0.55544	-3.12073	-3.00438	-0.28569
772	2019-03-07	-21.6	-15.67	-5.56	10.11	-9.27833	1583.85	1478.5	1139.25	45.28	167.36	416.21	1317.69	-14.8034	-13.356	-12.2682	-11.4718	-10.8667	-10.3962	-10.026	-9.73233	-9.49758	-9.30792	-14.0799	-9.47767	-8.26498	-9.96147	-9.0725	-7.28331	-5.6744	-7.21792	-7.37954	-6.65833	-6.31719	-5.80085	-5.07566	-4.48424	-4.00168	-3.5976	-3.25362	-2.95823	-2.70306	-2.48129	-7.02005	-3.09093	-0.55544	-3.12073	-3.00438	-0.28569
773	2019-03-07	-22.2	-15.67	-5.56	10.11	-9.27833	1583.85	1478.5	1139.25	45.28	167.36	416.21	1317.69	-14.8034	-13.356	-12.2682	-11.4718	-10.8667	-10.3962	-10.026	-9.73233	-9.49758	-9.30792	-14.0799	-9.47767	-8.26498	-9.96147	-9.0725	-7.28331	-5.6744	-7.21792	-7.37954	-6.65833	-6.31719	-5.80085	-5.07566	-4.48424	-4.00168	-3.5976	-3.25362	-2.95823	-2.70306	-2.48129	-7.02005	-3.09093	-0.55544	-3.12073	-3.00438	-0.28569
774	2019-03-07	-21.8	-15.67	-5.56	10.11	-9.27833	1583.85	1478.5	1139.25	45.28	167.36	416.21	1317.69	-14.8034	-13.356	-12.2682	-11.4718	-10.8667	-10.3962	-10.026	-9.73233	-9.49758	-9.30792	-14.0799	-9.47767	-8.26498	-9.96147	-9.0725	-7.28331	-5.6744	-7.21792	-7.37954	-6.65833	-6.31719	-5.80085	-5.07566	-4.48424	-4.00168	-3.5976	-3.25362	-2.95823	-2.70306	-2.48129	-7.02005	-3.09093	-0.55544	-3.12073	-3.00438	-0.28569
775	2019-03-07	-23.7	-15.67	-5.56	10.11	-9.27833	1583.85	1478.5	1139.25	45.28	167.36	416.21	1317.69	-14.8034	-13.356	-12.2682	-11.4718	-10.8667	-10.3962	-10.026	-9.73233	-9.49758	-9.30792	-14.0799	-9.47767	-8.26498	-9.96147	-9.0725	-7.28331	-5.6744	-7.21792	-7.37954	-6.65833	-6.31719	-5.80085	-5.07566	-4.48424	-4.00168	-3.5976	-3.25362	-2.95823	-2.70306	-2.48129	-7.02005	-3.09093	-0.55544	-3.12073	-3.00438	-0.28569
776	2019-03-07	-25.4	-15.67	-5.56	10.11	-9.27833	1583.85	1478.5	1139.25	45.28	167.36	416.21	1317.69	-14.8034	-13.356	-12.2682	-11.4718	-10.8667	-10.3962	-10.026	-9.73233	-9.49758	-9.30792	-14.0799	-9.47767	-8.26498	-9.96147	-9.0725	-7.28331	-5.6744	-7.21792	-7.37954	-6.65833	-6.31719	-5.80085	-5.07566	-4.48424	-4.00168	-3.5976	-3.25362	-2.95823	-2.70306	-2.48129	-7.02005	-3.09093	-0.55544	-3.12073	-3.00438	-0.28569
777	2019-03-07	-21.3	-15.67	-5.56	10.11	-9.27833	1583.85	1478.5	1139.25	45.28	167.36	416.21	1317.69	-14.8034	-13.356	-12.2682	-11.4718	-10.8667	-10.3962	-10.026	-9.73233	-9.49758	-9.30792	-14.0799	-9.47767	-8.26498	-9.96147	-9.0725	-7.28331	-5.6744	-7.21792	-7.37954	-6.65833	-6.31719	-5.80085	-5.07566	-4.48424	-4.00168	-3.5976	-3.25362	-2.95823	-2.70306	-2.48129	-7.02005	-3.09093	-0.55544	-3.12073	-3.00438	-0.28569
778	2019-03-07	-19.65	-15.67	-5.56	10.11	-9.27833	1583.85	1478.5	1139.25	45.28	167.36	416.21	1317.69	-14.8034	-13.356	-12.2682	-11.4718	-10.8667	-10.3962	-10.026	-9.73233	-9.49758	-9.30792	-14.0799	-9.47767	-8.26498	-9.96147	-9.0725	-7.28331	-5.6744	-7.21792	-7.37954	-6.65833	-6.31719	-5.80085	-5.07566	-4.48424	-4.00168	-3.5976	-3.25362	-2.95823	-2.70306	-2.48129	-7.02005	-3.09093	-0.55544	-3.12073	-3.00438	-0.28569
779	2019-03-07	-22.5	-15.67	-5.56	10.11	-9.27833	1583.85	1478.5	1139.25	45.28	167.36	416.21	1317.69	-14.8034	-13.356	-12.2682	-11.4718	-10.8667	-10.3962	-10.026	-9.73233	-9.49758	-9.30792	-14.0799	-9.47767	-8.26498	-9.96147	-9.0725	-7.28331	-5.6744	-7.21792	-7.37954	-6.65833	-6.31719	-5.80085	-5.07566	-4.48424	-4.00168	-3.5976	-3.25362	-2.95823	-2.70306	-2.48129	-7.02005	-3.09093	-0.55544	-3.12073	-3.00438	-0.28569
780	2019-03-07	-23.1	-15.67	-5.56	10.11	-9.27833	1583.85	1478.5	1139.25	45.28	167.36	416.21	1317.69	-14.8034	-13.356	-12.2682	-11.4718	-10.8667	-10.3962	-10.026	-9.73233	-9.49758	-9.30792	-14.0799	-9.47767	-8.26498	-9.96147	-9.0725	-7.28331	-5.6744	-7.21792	-7.37954	-6.65833	-6.31719	-5.80085	-5.07566	-4.48424	-4.00168	-3.5976	-3.25362	-2.95823	-2.70306	-2.48129	-7.02005	-3.09093	-0.55544	-3.12073	-3.00438	-0.28569
781	2019-03-07	-27.95	-15.67	-5.56	10.11	-9.27833	1583.85	1478.5	1139.25	45.28	167.36	416.21	1317.69	-14.8034	-13.356	-12.2682	-11.4718	-10.8667	-10.3962	-10.026	-9.73233	-9.49758	-9.30792	-14.0799	-9.47767	-8.26498	-9.96147	-9.0725	-7.28331	-5.6744	-7.21792	-7.37954	-6.65833	-6.31719	-5.80085	-5.07566	-4.48424	-4.00168	-3.5976	-3.25362	-2.95823	-2.70306	-2.48129	-7.02005	-3.09093	-0.55544	-3.12073	-3.00438	-0.28569
782	2019-03-07	-22.8	-15.67	-5.56	10.11	-9.27833	1583.85	1478.5	1139.25	45.28	167.36	416.21	1317.69	-14.8034	-13.356	-12.2682	-11.4718	-10.8667	-10.3962	-10.026	-9.73233	-9.49758	-9.30792	-14.0799	-9.47767	-8.26498	-9.96147	-9.0725	-7.28331	-5.6744	-7.21792	-7.37954	-6.65833	-6.31719	-5.80085	-5.07566	-4.48424	-4.00168	-3.5976	-3.25362	-2.95823	-2.70306	-2.48129	-7.02005	-3.09093	-0.55544	-3.12073	-3.00438	-0.28569
783	2019-03-07	-21.8	-15.67	-5.56	10.11	-9.27833	1583.85	1478.5	1139.25	45.28	167.36	416.21	1317.69	-14.8034	-13.356	-12.2682	-11.4718	-10.8667	-10.3962	-10.026	-9.73233	-9.49758	-9.30792	-14.0799	-9.47767	-8.26498	-9.96147	-9.0725	-7.28331	-5.6744	-7.21792	-7.37954	-6.65833	-6.31719	-5.80085	-5.07566	-4.48424	-4.00168	-3.5976	-3.25362	-2.95823	-2.70306	-2.48129	-7.02005	-3.09093	-0.55544	-3.12073	-3.00438	-0.28569
784	2019-03-07	-28.7	-15.67	-5.56	10.11	-9.27833	1583.85	1478.5	1139.25	45.28	167.36	416.21	1317.69	-14.8034	-13.356	-12.2682	-11.4718	-10.8667	-10.3962	-10.026	-9.73233	-9.49758	-9.30792	-14.0799	-9.47767	-8.26498	-9.96147	-9.0725	-7.28331	-5.6744	-7.21792	-7.37954	-6.65833	-6.31719	-5.80085	-5.07566	-4.48424	-4.00168	-3.5976	-3.25362	-2.95823	-2.70306	-2.48129	-7.02005	-3.09093	-0.55544	-3.12073	-3.00438	-0.28569
785	2019-03-07	-22.2	-15.67	-5.56	10.11	-9.27833	1583.85	1478.5	1139.25	45.28	167.36	416.21	1317.69	-14.8034	-13.356	-12.2682	-11.4718	-10.8667	-10.3962	-10.026	-9.73233	-9.49758	-9.30792	-14.0799	-9.47767	-8.26498	-9.96147	-9.0725	-7.28331	-5.6744	-7.21792	-7.37954	-6.65833	-6.31719	-5.80085	-5.07566	-4.48424	-4.00168	-3.5976	-3.25362	-2.95823	-2.70306	-2.48129	-7.02005	-3.09093	-0.55544	-3.12073	-3.00438	-0.28569
786	2019-03-07	-20.3	-15.67	-5.56	10.11	-9.27833	1583.85	1478.5	1139.25	45.28	167.36	416.21	1317.69	-14.8034	-13.356	-12.2682	-11.4718	-10.8667	-10.3962	-10.026	-9.73233	-9.49758	-9.30792	-14.0799	-9.47767	-8.26498	-9.96147	-9.0725	-7.28331	-5.6744	-7.21792	-7.37954	-6.65833	-6.31719	-5.80085	-5.07566	-4.48424	-4.00168	-3.5976	-3.25362	-2.95823	-2.70306	-2.48129	-7.02005	-3.09093	-0.55544	-3.12073	-3.00438	-0.28569
787	2019-03-07	-19.4	-15.67	-5.56	10.11	-9.27833	1583.85	1478.5	1139.25	45.28	167.36	416.21	1317.69	-14.8034	-13.356	-12.2682	-11.4718	-10.8667	-10.3962	-10.026	-9.73233	-9.49758	-9.30792	-14.0799	-9.47767	-8.26498	-9.96147	-9.0725	-7.28331	-5.6744	-7.21792	-7.37954	-6.65833	-6.31719	-5.80085	-5.07566	-4.48424	-4.00168	-3.5976	-3.25362	-2.95823	-2.70306	-2.48129	-7.02005	-3.09093	-0.55544	-3.12073	-3.00438	-0.28569
788	2019-03-07	-21.8	-15.67	-5.56	10.11	-9.27833	1583.85	1478.5	1139.25	45.28	167.36	416.21	1317.69	-14.8034	-13.356	-12.2682	-11.4718	-10.8667	-10.3962	-10.026	-9.73233	-9.49758	-9.30792	-14.0799	-9.47767	-8.26498	-9.96147	-9.0725	-7.28331	-5.6744	-7.21792	-7.37954	-6.65833	-6.31719	-5.80085	-5.07566	-4.48424	-4.00168	-3.5976	-3.25362	-2.95823	-2.70306	-2.48129	-7.02005	-3.09093	-0.55544	-3.12073	-3.00438	-0.28569
789	2019-03-07	-19.4	-15.67	-5.56	10.11	-9.27833	1583.85	1478.5	1139.25	45.28	167.36	416.21	1317.69	-14.8034	-13.356	-12.2682	-11.4718	-10.8667	-10.3962	-10.026	-9.73233	-9.49758	-9.30792	-14.0799	-9.47767	-8.26498	-9.96147	-9.0725	-7.28331	-5.6744	-7.21792	-7.37954	-6.65833	-6.31719	-5.80085	-5.07566	-4.48424	-4.00168	-3.5976	-3.25362	-2.95823	-2.70306	-2.48129	-7.02005	-3.09093	-0.55544	-3.12073	-3.00438	-0.28569
790	2019-03-07	-22.05	-15.67	-5.56	10.11	-9.27833	1583.85	1478.5	1139.25	45.28	167.36	416.21	1317.69	-14.8034	-13.356	-12.2682	-11.4718	-10.8667	-10.3962	-10.026	-9.73233	-9.49758	-9.30792	-14.0799	-9.47767	-8.26498	-9.96147	-9.0725	-7.28331	-5.6744	-7.21792	-7.37954	-6.65833	-6.31719	-5.80085	-5.07566	-4.48424	-4.00168	-3.5976	-3.25362	-2.95823	-2.70306	-2.48129	-7.02005	-3.09093	-0.55544	-3.12073	-3.00438	-0.28569
791	2019-03-07	-20.9	-15.67	-5.56	10.11	-9.27833	1583.85	1478.5	1139.25	45.28	167.36	416.21	1317.69	-14.8034	-13.356	-12.2682	-11.4718	-10.8667	-10.3962	-10.026	-9.73233	-9.49758	-9.30792	-14.0799	-9.47767	-8.26498	-9.96147	-9.0725	-7.28331	-5.6744	-7.21792	-7.37954	-6.65833	-6.31719	-5.80085	-5.07566	-4.48424	-4.00168	-3.5976	-3.25362	-2.95823	-2.70306	-2.48129	-7.02005	-3.09093	-0.55544	-3.12073	-3.00438	-0.28569
792	2019-03-07	-24.8	-15.67	-5.56	10.11	-9.27833	1583.85	1478.5	1139.25	45.28	167.36	416.21	1317.69	-14.8034	-13.356	-12.2682	-11.4718	-10.8667	-10.3962	-10.026	-9.73233	-9.49758	-9.30792	-14.0799	-9.47767	-8.26498	-9.96147	-9.0725	-7.28331	-5.6744	-7.21792	-7.37954	-6.65833	-6.31719	-5.80085	-5.07566	-4.48424	-4.00168	-3.5976	-3.25362	-2.95823	-2.70306	-2.48129	-7.02005	-3.09093	-0.55544	-3.12073	-3.00438	-0.28569
793	2019-03-07	-19.7	-15.67	-5.56	10.11	-9.27833	1583.85	1478.5	1139.25	45.28	167.36	416.21	1317.69	-14.8034	-13.356	-12.2682	-11.4718	-10.8667	-10.3962	-10.026	-9.73233	-9.49758	-9.30792	-14.0799	-9.47767	-8.26498	-9.96147	-9.0725	-7.28331	-5.6744	-7.21792	-7.37954	-6.65833	-6.31719	-5.80085	-5.07566	-4.48424	-4.00168	-3.5976	-3.25362	-2.95823	-2.70306	-2.48129	-7.02005	-3.09093	-0.55544	-3.12073	-3.00438	-0.28569
794	2019-03-07	-19.8	-15.67	-5.56	10.11	-9.27833	1583.85	1478.5	1139.25	45.28	167.36	416.21	1317.69	-14.8034	-13.356	-12.2682	-11.4718	-10.8667	-10.3962	-10.026	-9.73233	-9.49758	-9.30792	-14.0799	-9.47767	-8.26498	-9.96147	-9.0725	-7.28331	-5.6744	-7.21792	-7.37954	-6.65833	-6.31719	-5.80085	-5.07566	-4.48424	-4.00168	-3.5976	-3.25362	-2.95823	-2.70306	-2.48129	-7.02005	-3.09093	-0.55544	-3.12073	-3.00438	-0.28569
795	2019-03-07	-21.75	-15.67	-5.56	10.11	-9.27833	1583.85	1478.5	1139.25	45.28	167.36	416.21	1317.69	-14.8034	-13.356	-12.2682	-11.4718	-10.8667	-10.3962	-10.026	-9.73233	-9.49758	-9.30792	-14.0799	-9.47767	-8.26498	-9.96147	-9.0725	-7.28331	-5.6744	-7.21792	-7.37954	-6.65833	-6.31719	-5.80085	-5.07566	-4.48424	-4.00168	-3.5976	-3.25362	-2.95823	-2.70306	-2.48129	-7.02005	-3.09093	-0.55544	-3.12073	-3.00438	-0.28569
796	2019-03-07	-23.2	-15.67	-5.56	10.11	-9.27833	1583.85	1478.5	1139.25	45.28	167.36	416.21	1317.69	-14.8034	-13.356	-12.2682	-11.4718	-10.8667	-10.3962	-10.026	-9.73233	-9.49758	-9.30792	-14.0799	-9.47767	-8.26498	-9.96147	-9.0725	-7.28331	-5.6744	-7.21792	-7.37954	-6.65833	-6.31719	-5.80085	-5.07566	-4.48424	-4.00168	-3.5976	-3.25362	-2.95823	-2.70306	-2.48129	-7.02005	-3.09093	-0.55544	-3.12073	-3.00438	-0.28569
797	2019-03-07	-21.2	-15.67	-5.56	10.11	-9.27833	1583.85	1478.5	1139.25	45.28	167.36	416.21	1317.69	-14.8034	-13.356	-12.2682	-11.4718	-10.8667	-10.3962	-10.026	-9.73233	-9.49758	-9.30792	-14.0799	-9.47767	-8.26498	-9.96147	-9.0725	-7.28331	-5.6744	-7.21792	-7.37954	-6.65833	-6.31719	-5.80085	-5.07566	-4.48424	-4.00168	-3.5976	-3.25362	-2.95823	-2.70306	-2.48129	-7.02005	-3.09093	-0.55544	-3.12073	-3.00438	-0.28569
798	2019-03-07	-22.8	-15.67	-5.56	10.11	-9.27833	1583.85	1478.5	1139.25	45.28	167.36	416.21	1317.69	-14.8034	-13.356	-12.2682	-11.4718	-10.8667	-10.3962	-10.026	-9.73233	-9.49758	-9.30792	-14.0799	-9.47767	-8.26498	-9.96147	-9.0725	-7.28331	-5.6744	-7.21792	-7.37954	-6.65833	-6.31719	-5.80085	-5.07566	-4.48424	-4.00168	-3.5976	-3.25362	-2.95823	-2.70306	-2.48129	-7.02005	-3.09093	-0.55544	-3.12073	-3.00438	-0.28569
799	2019-03-13	-23	-4.56	6	10.56	0.902083	1653.17	1543	1175.16	45.28	167.36	431.98	1499.79	-3.97962	-4.39081	-5.33706	-6.07459	-6.57449	-6.90498	-7.12522	-7.27537	-7.38083	-7.45718	-1.97904	-4.75423	-9.54847	-10.3537	-8.90405	-7.80656	-8.72982	-8.28364	-7.03898	-5.78383	4.81773	3.61839	2.60158	1.82152	1.2586	0.859349	0.576821	0.376122	0.232708	0.129721	3.58418	3.68153	0.751247	-2.01817	-1.32218	0.0773921
800	2019-03-13	-20.12	-4.56	6	10.56	0.902083	1653.17	1543	1175.16	45.28	167.36	431.98	1499.79	-3.97962	-4.39081	-5.33706	-6.07459	-6.57449	-6.90498	-7.12522	-7.27537	-7.38083	-7.45718	-1.97904	-4.75423	-9.54847	-10.3537	-8.90405	-7.80656	-8.72982	-8.28364	-7.03898	-5.78383	4.81773	3.61839	2.60158	1.82152	1.2586	0.859349	0.576821	0.376122	0.232708	0.129721	3.58418	3.68153	0.751247	-2.01817	-1.32218	0.0773921
801	2019-03-13	-21.16	-4.56	6	10.56	0.902083	1653.17	1543	1175.16	45.28	167.36	431.98	1499.79	-3.97962	-4.39081	-5.33706	-6.07459	-6.57449	-6.90498	-7.12522	-7.27537	-7.38083	-7.45718	-1.97904	-4.75423	-9.54847	-10.3537	-8.90405	-7.80656	-8.72982	-8.28364	-7.03898	-5.78383	4.81773	3.61839	2.60158	1.82152	1.2586	0.859349	0.576821	0.376122	0.232708	0.129721	3.58418	3.68153	0.751247	-2.01817	-1.32218	0.0773921
802	2019-03-13	-18.19	-4.56	6	10.56	0.902083	1653.17	1543	1175.16	45.28	167.36	431.98	1499.79	-3.97962	-4.39081	-5.33706	-6.07459	-6.57449	-6.90498	-7.12522	-7.27537	-7.38083	-7.45718	-1.97904	-4.75423	-9.54847	-10.3537	-8.90405	-7.80656	-8.72982	-8.28364	-7.03898	-5.78383	4.81773	3.61839	2.60158	1.82152	1.2586	0.859349	0.576821	0.376122	0.232708	0.129721	3.58418	3.68153	0.751247	-2.01817	-1.32218	0.0773921
803	2019-03-13	-19.48	-4.56	6	10.56	0.902083	1653.17	1543	1175.16	45.28	167.36	431.98	1499.79	-3.97962	-4.39081	-5.33706	-6.07459	-6.57449	-6.90498	-7.12522	-7.27537	-7.38083	-7.45718	-1.97904	-4.75423	-9.54847	-10.3537	-8.90405	-7.80656	-8.72982	-8.28364	-7.03898	-5.78383	4.81773	3.61839	2.60158	1.82152	1.2586	0.859349	0.576821	0.376122	0.232708	0.129721	3.58418	3.68153	0.751247	-2.01817	-1.32218	0.0773921
804	2019-03-13	-20.83	-4.56	6	10.56	0.902083	1653.17	1543	1175.16	45.28	167.36	431.98	1499.79	-3.97962	-4.39081	-5.33706	-6.07459	-6.57449	-6.90498	-7.12522	-7.27537	-7.38083	-7.45718	-1.97904	-4.75423	-9.54847	-10.3537	-8.90405	-7.80656	-8.72982	-8.28364	-7.03898	-5.78383	4.81773	3.61839	2.60158	1.82152	1.2586	0.859349	0.576821	0.376122	0.232708	0.129721	3.58418	3.68153	0.751247	-2.01817	-1.32218	0.0773921
805	2019-03-13	-20.66	-4.56	6	10.56	0.902083	1653.17	1543	1175.16	45.28	167.36	431.98	1499.79	-3.97962	-4.39081	-5.33706	-6.07459	-6.57449	-6.90498	-7.12522	-7.27537	-7.38083	-7.45718	-1.97904	-4.75423	-9.54847	-10.3537	-8.90405	-7.80656	-8.72982	-8.28364	-7.03898	-5.78383	4.81773	3.61839	2.60158	1.82152	1.2586	0.859349	0.576821	0.376122	0.232708	0.129721	3.58418	3.68153	0.751247	-2.01817	-1.32218	0.0773921
806	2019-03-13	-21.41	-4.56	6	10.56	0.902083	1653.17	1543	1175.16	45.28	167.36	431.98	1499.79	-3.97962	-4.39081	-5.33706	-6.07459	-6.57449	-6.90498	-7.12522	-7.27537	-7.38083	-7.45718	-1.97904	-4.75423	-9.54847	-10.3537	-8.90405	-7.80656	-8.72982	-8.28364	-7.03898	-5.78383	4.81773	3.61839	2.60158	1.82152	1.2586	0.859349	0.576821	0.376122	0.232708	0.129721	3.58418	3.68153	0.751247	-2.01817	-1.32218	0.0773921
807	2019-03-13	-21.93	-4.56	6	10.56	0.902083	1653.17	1543	1175.16	45.28	167.36	431.98	1499.79	-3.97962	-4.39081	-5.33706	-6.07459	-6.57449	-6.90498	-7.12522	-7.27537	-7.38083	-7.45718	-1.97904	-4.75423	-9.54847	-10.3537	-8.90405	-7.80656	-8.72982	-8.28364	-7.03898	-5.78383	4.81773	3.61839	2.60158	1.82152	1.2586	0.859349	0.576821	0.376122	0.232708	0.129721	3.58418	3.68153	0.751247	-2.01817	-1.32218	0.0773921
808	2019-03-13	-21.86	-4.56	6	10.56	0.902083	1653.17	1543	1175.16	45.28	167.36	431.98	1499.79	-3.97962	-4.39081	-5.33706	-6.07459	-6.57449	-6.90498	-7.12522	-7.27537	-7.38083	-7.45718	-1.97904	-4.75423	-9.54847	-10.3537	-8.90405	-7.80656	-8.72982	-8.28364	-7.03898	-5.78383	4.81773	3.61839	2.60158	1.82152	1.2586	0.859349	0.576821	0.376122	0.232708	0.129721	3.58418	3.68153	0.751247	-2.01817	-1.32218	0.0773921
809	2019-03-13	-12.21	-4.56	6	10.56	0.902083	1653.17	1543	1175.16	45.28	167.36	431.98	1499.79	-3.97962	-4.39081	-5.33706	-6.07459	-6.57449	-6.90498	-7.12522	-7.27537	-7.38083	-7.45718	-1.97904	-4.75423	-9.54847	-10.3537	-8.90405	-7.80656	-8.72982	-8.28364	-7.03898	-5.78383	4.81773	3.61839	2.60158	1.82152	1.2586	0.859349	0.576821	0.376122	0.232708	0.129721	3.58418	3.68153	0.751247	-2.01817	-1.32218	0.0773921
810	2019-03-13	-20.44	-4.56	6	10.56	0.902083	1653.17	1543	1175.16	45.28	167.36	431.98	1499.79	-3.97962	-4.39081	-5.33706	-6.07459	-6.57449	-6.90498	-7.12522	-7.27537	-7.38083	-7.45718	-1.97904	-4.75423	-9.54847	-10.3537	-8.90405	-7.80656	-8.72982	-8.28364	-7.03898	-5.78383	4.81773	3.61839	2.60158	1.82152	1.2586	0.859349	0.576821	0.376122	0.232708	0.129721	3.58418	3.68153	0.751247	-2.01817	-1.32218	0.0773921
811	2019-03-13	-21.61	-4.56	6	10.56	0.902083	1653.17	1543	1175.16	45.28	167.36	431.98	1499.79	-3.97962	-4.39081	-5.33706	-6.07459	-6.57449	-6.90498	-7.12522	-7.27537	-7.38083	-7.45718	-1.97904	-4.75423	-9.54847	-10.3537	-8.90405	-7.80656	-8.72982	-8.28364	-7.03898	-5.78383	4.81773	3.61839	2.60158	1.82152	1.2586	0.859349	0.576821	0.376122	0.232708	0.129721	3.58418	3.68153	0.751247	-2.01817	-1.32218	0.0773921
812	2019-03-13	-21.74	-4.56	6	10.56	0.902083	1653.17	1543	1175.16	45.28	167.36	431.98	1499.79	-3.97962	-4.39081	-5.33706	-6.07459	-6.57449	-6.90498	-7.12522	-7.27537	-7.38083	-7.45718	-1.97904	-4.75423	-9.54847	-10.3537	-8.90405	-7.80656	-8.72982	-8.28364	-7.03898	-5.78383	4.81773	3.61839	2.60158	1.82152	1.2586	0.859349	0.576821	0.376122	0.232708	0.129721	3.58418	3.68153	0.751247	-2.01817	-1.32218	0.0773921
813	2019-03-13	-21.34	-4.56	6	10.56	0.902083	1653.17	1543	1175.16	45.28	167.36	431.98	1499.79	-3.97962	-4.39081	-5.33706	-6.07459	-6.57449	-6.90498	-7.12522	-7.27537	-7.38083	-7.45718	-1.97904	-4.75423	-9.54847	-10.3537	-8.90405	-7.80656	-8.72982	-8.28364	-7.03898	-5.78383	4.81773	3.61839	2.60158	1.82152	1.2586	0.859349	0.576821	0.376122	0.232708	0.129721	3.58418	3.68153	0.751247	-2.01817	-1.32218	0.0773921
814	2019-03-13	-20.26	-4.56	6	10.56	0.902083	1653.17	1543	1175.16	45.28	167.36	431.98	1499.79	-3.97962	-4.39081	-5.33706	-6.07459	-6.57449	-6.90498	-7.12522	-7.27537	-7.38083	-7.45718	-1.97904	-4.75423	-9.54847	-10.3537	-8.90405	-7.80656	-8.72982	-8.28364	-7.03898	-5.78383	4.81773	3.61839	2.60158	1.82152	1.2586	0.859349	0.576821	0.376122	0.232708	0.129721	3.58418	3.68153	0.751247	-2.01817	-1.32218	0.0773921
815	2019-03-13	-20.68	-4.56	6	10.56	0.902083	1653.17	1543	1175.16	45.28	167.36	431.98	1499.79	-3.97962	-4.39081	-5.33706	-6.07459	-6.57449	-6.90498	-7.12522	-7.27537	-7.38083	-7.45718	-1.97904	-4.75423	-9.54847	-10.3537	-8.90405	-7.80656	-8.72982	-8.28364	-7.03898	-5.78383	4.81773	3.61839	2.60158	1.82152	1.2586	0.859349	0.576821	0.376122	0.232708	0.129721	3.58418	3.68153	0.751247	-2.01817	-1.32218	0.0773921
816	2019-03-13	-21.51	-4.56	6	10.56	0.902083	1653.17	1543	1175.16	45.28	167.36	431.98	1499.79	-3.97962	-4.39081	-5.33706	-6.07459	-6.57449	-6.90498	-7.12522	-7.27537	-7.38083	-7.45718	-1.97904	-4.75423	-9.54847	-10.3537	-8.90405	-7.80656	-8.72982	-8.28364	-7.03898	-5.78383	4.81773	3.61839	2.60158	1.82152	1.2586	0.859349	0.576821	0.376122	0.232708	0.129721	3.58418	3.68153	0.751247	-2.01817	-1.32218	0.0773921
817	2019-03-13	-19.765	-4.56	6	10.56	0.902083	1653.17	1543	1175.16	45.28	167.36	431.98	1499.79	-3.97962	-4.39081	-5.33706	-6.07459	-6.57449	-6.90498	-7.12522	-7.27537	-7.38083	-7.45718	-1.97904	-4.75423	-9.54847	-10.3537	-8.90405	-7.80656	-8.72982	-8.28364	-7.03898	-5.78383	4.81773	3.61839	2.60158	1.82152	1.2586	0.859349	0.576821	0.376122	0.232708	0.129721	3.58418	3.68153	0.751247	-2.01817	-1.32218	0.0773921
818	2019-03-13	-21.48	-4.56	6	10.56	0.902083	1653.17	1543	1175.16	45.28	167.36	431.98	1499.79	-3.97962	-4.39081	-5.33706	-6.07459	-6.57449	-6.90498	-7.12522	-7.27537	-7.38083	-7.45718	-1.97904	-4.75423	-9.54847	-10.3537	-8.90405	-7.80656	-8.72982	-8.28364	-7.03898	-5.78383	4.81773	3.61839	2.60158	1.82152	1.2586	0.859349	0.576821	0.376122	0.232708	0.129721	3.58418	3.68153	0.751247	-2.01817	-1.32218	0.0773921
819	2019-03-13	-18.85	-4.56	6	10.56	0.902083	1653.17	1543	1175.16	45.28	167.36	431.98	1499.79	-3.97962	-4.39081	-5.33706	-6.07459	-6.57449	-6.90498	-7.12522	-7.27537	-7.38083	-7.45718	-1.97904	-4.75423	-9.54847	-10.3537	-8.90405	-7.80656	-8.72982	-8.28364	-7.03898	-5.78383	4.81773	3.61839	2.60158	1.82152	1.2586	0.859349	0.576821	0.376122	0.232708	0.129721	3.58418	3.68153	0.751247	-2.01817	-1.32218	0.0773921
820	2019-03-13	-20.95	-4.56	6	10.56	0.902083	1653.17	1543	1175.16	45.28	167.36	431.98	1499.79	-3.97962	-4.39081	-5.33706	-6.07459	-6.57449	-6.90498	-7.12522	-7.27537	-7.38083	-7.45718	-1.97904	-4.75423	-9.54847	-10.3537	-8.90405	-7.80656	-8.72982	-8.28364	-7.03898	-5.78383	4.81773	3.61839	2.60158	1.82152	1.2586	0.859349	0.576821	0.376122	0.232708	0.129721	3.58418	3.68153	0.751247	-2.01817	-1.32218	0.0773921
821	2019-03-13	-18.92	-4.56	6	10.56	0.902083	1653.17	1543	1175.16	45.28	167.36	431.98	1499.79	-3.97962	-4.39081	-5.33706	-6.07459	-6.57449	-6.90498	-7.12522	-7.27537	-7.38083	-7.45718	-1.97904	-4.75423	-9.54847	-10.3537	-8.90405	-7.80656	-8.72982	-8.28364	-7.03898	-5.78383	4.81773	3.61839	2.60158	1.82152	1.2586	0.859349	0.576821	0.376122	0.232708	0.129721	3.58418	3.68153	0.751247	-2.01817	-1.32218	0.0773921
822	2019-03-13	-20.33	-4.56	6	10.56	0.902083	1653.17	1543	1175.16	45.28	167.36	431.98	1499.79	-3.97962	-4.39081	-5.33706	-6.07459	-6.57449	-6.90498	-7.12522	-7.27537	-7.38083	-7.45718	-1.97904	-4.75423	-9.54847	-10.3537	-8.90405	-7.80656	-8.72982	-8.28364	-7.03898	-5.78383	4.81773	3.61839	2.60158	1.82152	1.2586	0.859349	0.576821	0.376122	0.232708	0.129721	3.58418	3.68153	0.751247	-2.01817	-1.32218	0.0773921
823	2019-03-13	-18.915	-4.56	6	10.56	0.902083	1653.17	1543	1175.16	45.28	167.36	431.98	1499.79	-3.97962	-4.39081	-5.33706	-6.07459	-6.57449	-6.90498	-7.12522	-7.27537	-7.38083	-7.45718	-1.97904	-4.75423	-9.54847	-10.3537	-8.90405	-7.80656	-8.72982	-8.28364	-7.03898	-5.78383	4.81773	3.61839	2.60158	1.82152	1.2586	0.859349	0.576821	0.376122	0.232708	0.129721	3.58418	3.68153	0.751247	-2.01817	-1.32218	0.0773921
824	2019-03-13	-21.27	-4.56	6	10.56	0.902083	1653.17	1543	1175.16	45.28	167.36	431.98	1499.79	-3.97962	-4.39081	-5.33706	-6.07459	-6.57449	-6.90498	-7.12522	-7.27537	-7.38083	-7.45718	-1.97904	-4.75423	-9.54847	-10.3537	-8.90405	-7.80656	-8.72982	-8.28364	-7.03898	-5.78383	4.81773	3.61839	2.60158	1.82152	1.2586	0.859349	0.576821	0.376122	0.232708	0.129721	3.58418	3.68153	0.751247	-2.01817	-1.32218	0.0773921
825	2019-03-13	-18.19	-4.56	6	10.56	0.902083	1653.17	1543	1175.16	45.28	167.36	431.98	1499.79	-3.97962	-4.39081	-5.33706	-6.07459	-6.57449	-6.90498	-7.12522	-7.27537	-7.38083	-7.45718	-1.97904	-4.75423	-9.54847	-10.3537	-8.90405	-7.80656	-8.72982	-8.28364	-7.03898	-5.78383	4.81773	3.61839	2.60158	1.82152	1.2586	0.859349	0.576821	0.376122	0.232708	0.129721	3.58418	3.68153	0.751247	-2.01817	-1.32218	0.0773921
826	2019-03-13	-18.99	-4.56	6	10.56	0.902083	1653.17	1543	1175.16	45.28	167.36	431.98	1499.79	-3.97962	-4.39081	-5.33706	-6.07459	-6.57449	-6.90498	-7.12522	-7.27537	-7.38083	-7.45718	-1.97904	-4.75423	-9.54847	-10.3537	-8.90405	-7.80656	-8.72982	-8.28364	-7.03898	-5.78383	4.81773	3.61839	2.60158	1.82152	1.2586	0.859349	0.576821	0.376122	0.232708	0.129721	3.58418	3.68153	0.751247	-2.01817	-1.32218	0.0773921
827	2019-03-13	-19.025	-4.56	6	10.56	0.902083	1653.17	1543	1175.16	45.28	167.36	431.98	1499.79	-3.97962	-4.39081	-5.33706	-6.07459	-6.57449	-6.90498	-7.12522	-7.27537	-7.38083	-7.45718	-1.97904	-4.75423	-9.54847	-10.3537	-8.90405	-7.80656	-8.72982	-8.28364	-7.03898	-5.78383	4.81773	3.61839	2.60158	1.82152	1.2586	0.859349	0.576821	0.376122	0.232708	0.129721	3.58418	3.68153	0.751247	-2.01817	-1.32218	0.0773921
828	2019-03-13	-17.46	-4.56	6	10.56	0.902083	1653.17	1543	1175.16	45.28	167.36	431.98	1499.79	-3.97962	-4.39081	-5.33706	-6.07459	-6.57449	-6.90498	-7.12522	-7.27537	-7.38083	-7.45718	-1.97904	-4.75423	-9.54847	-10.3537	-8.90405	-7.80656	-8.72982	-8.28364	-7.03898	-5.78383	4.81773	3.61839	2.60158	1.82152	1.2586	0.859349	0.576821	0.376122	0.232708	0.129721	3.58418	3.68153	0.751247	-2.01817	-1.32218	0.0773921
829	2019-03-13	-20.9665	-4.56	6	10.56	0.902083	1653.17	1543	1175.16	45.28	167.36	431.98	1499.79	-3.97962	-4.39081	-5.33706	-6.07459	-6.57449	-6.90498	-7.12522	-7.27537	-7.38083	-7.45718	-1.97904	-4.75423	-9.54847	-10.3537	-8.90405	-7.80656	-8.72982	-8.28364	-7.03898	-5.78383	4.81773	3.61839	2.60158	1.82152	1.2586	0.859349	0.576821	0.376122	0.232708	0.129721	3.58418	3.68153	0.751247	-2.01817	-1.32218	0.0773921
830	2019-03-13	-17.44	-4.56	6	10.56	0.902083	1653.17	1543	1175.16	45.28	167.36	431.98	1499.79	-3.97962	-4.39081	-5.33706	-6.07459	-6.57449	-6.90498	-7.12522	-7.27537	-7.38083	-7.45718	-1.97904	-4.75423	-9.54847	-10.3537	-8.90405	-7.80656	-8.72982	-8.28364	-7.03898	-5.78383	4.81773	3.61839	2.60158	1.82152	1.2586	0.859349	0.576821	0.376122	0.232708	0.129721	3.58418	3.68153	0.751247	-2.01817	-1.32218	0.0773921
831	2019-03-20	-21.36	-1.78	11.44	13.22	4.28417	1727.28	1617	1227.6	115.41	347.77	765.38	2137.67	-2.34028	-2.56461	-2.61409	-2.82583	-3.13112	-3.45759	-3.76964	-4.05444	-4.3096	-4.53684	-3.6544	-3.48621	0.41658	-1.57721	-1.11883	-4.63819	-6.72684	-7.79592	-6.44586	-6.99707	8.88518	7.07634	6.46408	5.97896	5.50027	5.04289	4.62394	4.24983	3.91995	3.63054	3.93699	3.71502	9.36666	6.73845	5.98888	4.7413
832	2019-03-20	-19.295	-1.78	11.44	13.22	4.28417	1727.28	1617	1227.6	115.41	347.77	765.38	2137.67	-2.34028	-2.56461	-2.61409	-2.82583	-3.13112	-3.45759	-3.76964	-4.05444	-4.3096	-4.53684	-3.6544	-3.48621	0.41658	-1.57721	-1.11883	-4.63819	-6.72684	-7.79592	-6.44586	-6.99707	8.88518	7.07634	6.46408	5.97896	5.50027	5.04289	4.62394	4.24983	3.91995	3.63054	3.93699	3.71502	9.36666	6.73845	5.98888	4.7413
833	2019-03-20	-19.865	-1.78	11.44	13.22	4.28417	1727.28	1617	1227.6	115.41	347.77	765.38	2137.67	-2.34028	-2.56461	-2.61409	-2.82583	-3.13112	-3.45759	-3.76964	-4.05444	-4.3096	-4.53684	-3.6544	-3.48621	0.41658	-1.57721	-1.11883	-4.63819	-6.72684	-7.79592	-6.44586	-6.99707	8.88518	7.07634	6.46408	5.97896	5.50027	5.04289	4.62394	4.24983	3.91995	3.63054	3.93699	3.71502	9.36666	6.73845	5.98888	4.7413
834	2019-03-20	-18.78	-1.78	11.44	13.22	4.28417	1727.28	1617	1227.6	115.41	347.77	765.38	2137.67	-2.34028	-2.56461	-2.61409	-2.82583	-3.13112	-3.45759	-3.76964	-4.05444	-4.3096	-4.53684	-3.6544	-3.48621	0.41658	-1.57721	-1.11883	-4.63819	-6.72684	-7.79592	-6.44586	-6.99707	8.88518	7.07634	6.46408	5.97896	5.50027	5.04289	4.62394	4.24983	3.91995	3.63054	3.93699	3.71502	9.36666	6.73845	5.98888	4.7413
835	2019-03-20	-19.86	-1.78	11.44	13.22	4.28417	1727.28	1617	1227.6	115.41	347.77	765.38	2137.67	-2.34028	-2.56461	-2.61409	-2.82583	-3.13112	-3.45759	-3.76964	-4.05444	-4.3096	-4.53684	-3.6544	-3.48621	0.41658	-1.57721	-1.11883	-4.63819	-6.72684	-7.79592	-6.44586	-6.99707	8.88518	7.07634	6.46408	5.97896	5.50027	5.04289	4.62394	4.24983	3.91995	3.63054	3.93699	3.71502	9.36666	6.73845	5.98888	4.7413
836	2019-03-20	-18.12	-1.78	11.44	13.22	4.28417	1727.28	1617	1227.6	115.41	347.77	765.38	2137.67	-2.34028	-2.56461	-2.61409	-2.82583	-3.13112	-3.45759	-3.76964	-4.05444	-4.3096	-4.53684	-3.6544	-3.48621	0.41658	-1.57721	-1.11883	-4.63819	-6.72684	-7.79592	-6.44586	-6.99707	8.88518	7.07634	6.46408	5.97896	5.50027	5.04289	4.62394	4.24983	3.91995	3.63054	3.93699	3.71502	9.36666	6.73845	5.98888	4.7413
837	2019-03-20	-18.98	-1.78	11.44	13.22	4.28417	1727.28	1617	1227.6	115.41	347.77	765.38	2137.67	-2.34028	-2.56461	-2.61409	-2.82583	-3.13112	-3.45759	-3.76964	-4.05444	-4.3096	-4.53684	-3.6544	-3.48621	0.41658	-1.57721	-1.11883	-4.63819	-6.72684	-7.79592	-6.44586	-6.99707	8.88518	7.07634	6.46408	5.97896	5.50027	5.04289	4.62394	4.24983	3.91995	3.63054	3.93699	3.71502	9.36666	6.73845	5.98888	4.7413
838	2019-03-20	-17.32	-1.78	11.44	13.22	4.28417	1727.28	1617	1227.6	115.41	347.77	765.38	2137.67	-2.34028	-2.56461	-2.61409	-2.82583	-3.13112	-3.45759	-3.76964	-4.05444	-4.3096	-4.53684	-3.6544	-3.48621	0.41658	-1.57721	-1.11883	-4.63819	-6.72684	-7.79592	-6.44586	-6.99707	8.88518	7.07634	6.46408	5.97896	5.50027	5.04289	4.62394	4.24983	3.91995	3.63054	3.93699	3.71502	9.36666	6.73845	5.98888	4.7413
839	2019-03-20	-19.19	-1.78	11.44	13.22	4.28417	1727.28	1617	1227.6	115.41	347.77	765.38	2137.67	-2.34028	-2.56461	-2.61409	-2.82583	-3.13112	-3.45759	-3.76964	-4.05444	-4.3096	-4.53684	-3.6544	-3.48621	0.41658	-1.57721	-1.11883	-4.63819	-6.72684	-7.79592	-6.44586	-6.99707	8.88518	7.07634	6.46408	5.97896	5.50027	5.04289	4.62394	4.24983	3.91995	3.63054	3.93699	3.71502	9.36666	6.73845	5.98888	4.7413
840	2019-03-20	-20.61	-1.78	11.44	13.22	4.28417	1727.28	1617	1227.6	115.41	347.77	765.38	2137.67	-2.34028	-2.56461	-2.61409	-2.82583	-3.13112	-3.45759	-3.76964	-4.05444	-4.3096	-4.53684	-3.6544	-3.48621	0.41658	-1.57721	-1.11883	-4.63819	-6.72684	-7.79592	-6.44586	-6.99707	8.88518	7.07634	6.46408	5.97896	5.50027	5.04289	4.62394	4.24983	3.91995	3.63054	3.93699	3.71502	9.36666	6.73845	5.98888	4.7413
841	2019-03-20	-17.805	-1.78	11.44	13.22	4.28417	1727.28	1617	1227.6	115.41	347.77	765.38	2137.67	-2.34028	-2.56461	-2.61409	-2.82583	-3.13112	-3.45759	-3.76964	-4.05444	-4.3096	-4.53684	-3.6544	-3.48621	0.41658	-1.57721	-1.11883	-4.63819	-6.72684	-7.79592	-6.44586	-6.99707	8.88518	7.07634	6.46408	5.97896	5.50027	5.04289	4.62394	4.24983	3.91995	3.63054	3.93699	3.71502	9.36666	6.73845	5.98888	4.7413
842	2019-03-20	-17.96	-1.78	11.44	13.22	4.28417	1727.28	1617	1227.6	115.41	347.77	765.38	2137.67	-2.34028	-2.56461	-2.61409	-2.82583	-3.13112	-3.45759	-3.76964	-4.05444	-4.3096	-4.53684	-3.6544	-3.48621	0.41658	-1.57721	-1.11883	-4.63819	-6.72684	-7.79592	-6.44586	-6.99707	8.88518	7.07634	6.46408	5.97896	5.50027	5.04289	4.62394	4.24983	3.91995	3.63054	3.93699	3.71502	9.36666	6.73845	5.98888	4.7413
843	2019-03-20	-19.03	-1.78	11.44	13.22	4.28417	1727.28	1617	1227.6	115.41	347.77	765.38	2137.67	-2.34028	-2.56461	-2.61409	-2.82583	-3.13112	-3.45759	-3.76964	-4.05444	-4.3096	-4.53684	-3.6544	-3.48621	0.41658	-1.57721	-1.11883	-4.63819	-6.72684	-7.79592	-6.44586	-6.99707	8.88518	7.07634	6.46408	5.97896	5.50027	5.04289	4.62394	4.24983	3.91995	3.63054	3.93699	3.71502	9.36666	6.73845	5.98888	4.7413
844	2019-03-20	-19.57	-1.78	11.44	13.22	4.28417	1727.28	1617	1227.6	115.41	347.77	765.38	2137.67	-2.34028	-2.56461	-2.61409	-2.82583	-3.13112	-3.45759	-3.76964	-4.05444	-4.3096	-4.53684	-3.6544	-3.48621	0.41658	-1.57721	-1.11883	-4.63819	-6.72684	-7.79592	-6.44586	-6.99707	8.88518	7.07634	6.46408	5.97896	5.50027	5.04289	4.62394	4.24983	3.91995	3.63054	3.93699	3.71502	9.36666	6.73845	5.98888	4.7413
845	2019-03-20	-20.05	-1.78	11.44	13.22	4.28417	1727.28	1617	1227.6	115.41	347.77	765.38	2137.67	-2.34028	-2.56461	-2.61409	-2.82583	-3.13112	-3.45759	-3.76964	-4.05444	-4.3096	-4.53684	-3.6544	-3.48621	0.41658	-1.57721	-1.11883	-4.63819	-6.72684	-7.79592	-6.44586	-6.99707	8.88518	7.07634	6.46408	5.97896	5.50027	5.04289	4.62394	4.24983	3.91995	3.63054	3.93699	3.71502	9.36666	6.73845	5.98888	4.7413
846	2019-03-20	-17.955	-1.78	11.44	13.22	4.28417	1727.28	1617	1227.6	115.41	347.77	765.38	2137.67	-2.34028	-2.56461	-2.61409	-2.82583	-3.13112	-3.45759	-3.76964	-4.05444	-4.3096	-4.53684	-3.6544	-3.48621	0.41658	-1.57721	-1.11883	-4.63819	-6.72684	-7.79592	-6.44586	-6.99707	8.88518	7.07634	6.46408	5.97896	5.50027	5.04289	4.62394	4.24983	3.91995	3.63054	3.93699	3.71502	9.36666	6.73845	5.98888	4.7413
847	2019-03-20	-17.8	-1.78	11.44	13.22	4.28417	1727.28	1617	1227.6	115.41	347.77	765.38	2137.67	-2.34028	-2.56461	-2.61409	-2.82583	-3.13112	-3.45759	-3.76964	-4.05444	-4.3096	-4.53684	-3.6544	-3.48621	0.41658	-1.57721	-1.11883	-4.63819	-6.72684	-7.79592	-6.44586	-6.99707	8.88518	7.07634	6.46408	5.97896	5.50027	5.04289	4.62394	4.24983	3.91995	3.63054	3.93699	3.71502	9.36666	6.73845	5.98888	4.7413
848	2019-03-20	-19.83	-1.78	11.44	13.22	4.28417	1727.28	1617	1227.6	115.41	347.77	765.38	2137.67	-2.34028	-2.56461	-2.61409	-2.82583	-3.13112	-3.45759	-3.76964	-4.05444	-4.3096	-4.53684	-3.6544	-3.48621	0.41658	-1.57721	-1.11883	-4.63819	-6.72684	-7.79592	-6.44586	-6.99707	8.88518	7.07634	6.46408	5.97896	5.50027	5.04289	4.62394	4.24983	3.91995	3.63054	3.93699	3.71502	9.36666	6.73845	5.98888	4.7413
849	2019-03-20	-20.045	-1.78	11.44	13.22	4.28417	1727.28	1617	1227.6	115.41	347.77	765.38	2137.67	-2.34028	-2.56461	-2.61409	-2.82583	-3.13112	-3.45759	-3.76964	-4.05444	-4.3096	-4.53684	-3.6544	-3.48621	0.41658	-1.57721	-1.11883	-4.63819	-6.72684	-7.79592	-6.44586	-6.99707	8.88518	7.07634	6.46408	5.97896	5.50027	5.04289	4.62394	4.24983	3.91995	3.63054	3.93699	3.71502	9.36666	6.73845	5.98888	4.7413
850	2019-03-20	-19.29	-1.78	11.44	13.22	4.28417	1727.28	1617	1227.6	115.41	347.77	765.38	2137.67	-2.34028	-2.56461	-2.61409	-2.82583	-3.13112	-3.45759	-3.76964	-4.05444	-4.3096	-4.53684	-3.6544	-3.48621	0.41658	-1.57721	-1.11883	-4.63819	-6.72684	-7.79592	-6.44586	-6.99707	8.88518	7.07634	6.46408	5.97896	5.50027	5.04289	4.62394	4.24983	3.91995	3.63054	3.93699	3.71502	9.36666	6.73845	5.98888	4.7413
851	2019-03-20	-19.1	-1.78	11.44	13.22	4.28417	1727.28	1617	1227.6	115.41	347.77	765.38	2137.67	-2.34028	-2.56461	-2.61409	-2.82583	-3.13112	-3.45759	-3.76964	-4.05444	-4.3096	-4.53684	-3.6544	-3.48621	0.41658	-1.57721	-1.11883	-4.63819	-6.72684	-7.79592	-6.44586	-6.99707	8.88518	7.07634	6.46408	5.97896	5.50027	5.04289	4.62394	4.24983	3.91995	3.63054	3.93699	3.71502	9.36666	6.73845	5.98888	4.7413
852	2019-03-20	-19.75	-1.78	11.44	13.22	4.28417	1727.28	1617	1227.6	115.41	347.77	765.38	2137.67	-2.34028	-2.56461	-2.61409	-2.82583	-3.13112	-3.45759	-3.76964	-4.05444	-4.3096	-4.53684	-3.6544	-3.48621	0.41658	-1.57721	-1.11883	-4.63819	-6.72684	-7.79592	-6.44586	-6.99707	8.88518	7.07634	6.46408	5.97896	5.50027	5.04289	4.62394	4.24983	3.91995	3.63054	3.93699	3.71502	9.36666	6.73845	5.98888	4.7413
853	2019-03-20	-16.42	-1.78	11.44	13.22	4.28417	1727.28	1617	1227.6	115.41	347.77	765.38	2137.67	-2.34028	-2.56461	-2.61409	-2.82583	-3.13112	-3.45759	-3.76964	-4.05444	-4.3096	-4.53684	-3.6544	-3.48621	0.41658	-1.57721	-1.11883	-4.63819	-6.72684	-7.79592	-6.44586	-6.99707	8.88518	7.07634	6.46408	5.97896	5.50027	5.04289	4.62394	4.24983	3.91995	3.63054	3.93699	3.71502	9.36666	6.73845	5.98888	4.7413
854	2019-03-20	-19.98	-1.78	11.44	13.22	4.28417	1727.28	1617	1227.6	115.41	347.77	765.38	2137.67	-2.34028	-2.56461	-2.61409	-2.82583	-3.13112	-3.45759	-3.76964	-4.05444	-4.3096	-4.53684	-3.6544	-3.48621	0.41658	-1.57721	-1.11883	-4.63819	-6.72684	-7.79592	-6.44586	-6.99707	8.88518	7.07634	6.46408	5.97896	5.50027	5.04289	4.62394	4.24983	3.91995	3.63054	3.93699	3.71502	9.36666	6.73845	5.98888	4.7413
855	2019-03-20	-18.19	-1.78	11.44	13.22	4.28417	1727.28	1617	1227.6	115.41	347.77	765.38	2137.67	-2.34028	-2.56461	-2.61409	-2.82583	-3.13112	-3.45759	-3.76964	-4.05444	-4.3096	-4.53684	-3.6544	-3.48621	0.41658	-1.57721	-1.11883	-4.63819	-6.72684	-7.79592	-6.44586	-6.99707	8.88518	7.07634	6.46408	5.97896	5.50027	5.04289	4.62394	4.24983	3.91995	3.63054	3.93699	3.71502	9.36666	6.73845	5.98888	4.7413
856	2019-03-20	-20.98	-1.78	11.44	13.22	4.28417	1727.28	1617	1227.6	115.41	347.77	765.38	2137.67	-2.34028	-2.56461	-2.61409	-2.82583	-3.13112	-3.45759	-3.76964	-4.05444	-4.3096	-4.53684	-3.6544	-3.48621	0.41658	-1.57721	-1.11883	-4.63819	-6.72684	-7.79592	-6.44586	-6.99707	8.88518	7.07634	6.46408	5.97896	5.50027	5.04289	4.62394	4.24983	3.91995	3.63054	3.93699	3.71502	9.36666	6.73845	5.98888	4.7413
857	2019-03-20	-18.46	-1.78	11.44	13.22	4.28417	1727.28	1617	1227.6	115.41	347.77	765.38	2137.67	-2.34028	-2.56461	-2.61409	-2.82583	-3.13112	-3.45759	-3.76964	-4.05444	-4.3096	-4.53684	-3.6544	-3.48621	0.41658	-1.57721	-1.11883	-4.63819	-6.72684	-7.79592	-6.44586	-6.99707	8.88518	7.07634	6.46408	5.97896	5.50027	5.04289	4.62394	4.24983	3.91995	3.63054	3.93699	3.71502	9.36666	6.73845	5.98888	4.7413
858	2019-03-20	-17.52	-1.78	11.44	13.22	4.28417	1727.28	1617	1227.6	115.41	347.77	765.38	2137.67	-2.34028	-2.56461	-2.61409	-2.82583	-3.13112	-3.45759	-3.76964	-4.05444	-4.3096	-4.53684	-3.6544	-3.48621	0.41658	-1.57721	-1.11883	-4.63819	-6.72684	-7.79592	-6.44586	-6.99707	8.88518	7.07634	6.46408	5.97896	5.50027	5.04289	4.62394	4.24983	3.91995	3.63054	3.93699	3.71502	9.36666	6.73845	5.98888	4.7413
859	2019-03-20	-18.87	-1.78	11.44	13.22	4.28417	1727.28	1617	1227.6	115.41	347.77	765.38	2137.67	-2.34028	-2.56461	-2.61409	-2.82583	-3.13112	-3.45759	-3.76964	-4.05444	-4.3096	-4.53684	-3.6544	-3.48621	0.41658	-1.57721	-1.11883	-4.63819	-6.72684	-7.79592	-6.44586	-6.99707	8.88518	7.07634	6.46408	5.97896	5.50027	5.04289	4.62394	4.24983	3.91995	3.63054	3.93699	3.71502	9.36666	6.73845	5.98888	4.7413
860	2019-03-20	-21.345	-1.78	11.44	13.22	4.28417	1727.28	1617	1227.6	115.41	347.77	765.38	2137.67	-2.34028	-2.56461	-2.61409	-2.82583	-3.13112	-3.45759	-3.76964	-4.05444	-4.3096	-4.53684	-3.6544	-3.48621	0.41658	-1.57721	-1.11883	-4.63819	-6.72684	-7.79592	-6.44586	-6.99707	8.88518	7.07634	6.46408	5.97896	5.50027	5.04289	4.62394	4.24983	3.91995	3.63054	3.93699	3.71502	9.36666	6.73845	5.98888	4.7413
861	2019-03-20	-20.62	-1.78	11.44	13.22	4.28417	1727.28	1617	1227.6	115.41	347.77	765.38	2137.67	-2.34028	-2.56461	-2.61409	-2.82583	-3.13112	-3.45759	-3.76964	-4.05444	-4.3096	-4.53684	-3.6544	-3.48621	0.41658	-1.57721	-1.11883	-4.63819	-6.72684	-7.79592	-6.44586	-6.99707	8.88518	7.07634	6.46408	5.97896	5.50027	5.04289	4.62394	4.24983	3.91995	3.63054	3.93699	3.71502	9.36666	6.73845	5.98888	4.7413
862	2019-03-20	-20.87	-1.78	11.44	13.22	4.28417	1727.28	1617	1227.6	115.41	347.77	765.38	2137.67	-2.34028	-2.56461	-2.61409	-2.82583	-3.13112	-3.45759	-3.76964	-4.05444	-4.3096	-4.53684	-3.6544	-3.48621	0.41658	-1.57721	-1.11883	-4.63819	-6.72684	-7.79592	-6.44586	-6.99707	8.88518	7.07634	6.46408	5.97896	5.50027	5.04289	4.62394	4.24983	3.91995	3.63054	3.93699	3.71502	9.36666	6.73845	5.98888	4.7413
863	2019-03-28	-20.35	1.94	13.06	11.12	7.49542	1843.94	1727.5	1311.6	133.26	424.74	978.34	2748.31	-0.420357	-1.8504	-2.25901	-2.44112	-2.58572	-2.73895	-2.90521	-3.07904	-3.25454	-3.42737	-4.1549	-2.35407	-3.22612	-1.70796	-2.32089	-2.60318	-0.720523	-1.39971	-1.08985	-3.24223	11.1626	9.13649	8.22556	7.68456	7.27042	6.90332	6.56022	6.23636	5.93173	5.64691	5.71243	7.81194	5.86277	8.14563	6.66592	5.74609
864	2019-03-28	-17.9	1.94	13.06	11.12	7.49542	1843.94	1727.5	1311.6	133.26	424.74	978.34	2748.31	-0.420357	-1.8504	-2.25901	-2.44112	-2.58572	-2.73895	-2.90521	-3.07904	-3.25454	-3.42737	-4.1549	-2.35407	-3.22612	-1.70796	-2.32089	-2.60318	-0.720523	-1.39971	-1.08985	-3.24223	11.1626	9.13649	8.22556	7.68456	7.27042	6.90332	6.56022	6.23636	5.93173	5.64691	5.71243	7.81194	5.86277	8.14563	6.66592	5.74609
865	2019-03-28	-18.6	1.94	13.06	11.12	7.49542	1843.94	1727.5	1311.6	133.26	424.74	978.34	2748.31	-0.420357	-1.8504	-2.25901	-2.44112	-2.58572	-2.73895	-2.90521	-3.07904	-3.25454	-3.42737	-4.1549	-2.35407	-3.22612	-1.70796	-2.32089	-2.60318	-0.720523	-1.39971	-1.08985	-3.24223	11.1626	9.13649	8.22556	7.68456	7.27042	6.90332	6.56022	6.23636	5.93173	5.64691	5.71243	7.81194	5.86277	8.14563	6.66592	5.74609
866	2019-03-28	-16.05	1.94	13.06	11.12	7.49542	1843.94	1727.5	1311.6	133.26	424.74	978.34	2748.31	-0.420357	-1.8504	-2.25901	-2.44112	-2.58572	-2.73895	-2.90521	-3.07904	-3.25454	-3.42737	-4.1549	-2.35407	-3.22612	-1.70796	-2.32089	-2.60318	-0.720523	-1.39971	-1.08985	-3.24223	11.1626	9.13649	8.22556	7.68456	7.27042	6.90332	6.56022	6.23636	5.93173	5.64691	5.71243	7.81194	5.86277	8.14563	6.66592	5.74609
867	2019-03-28	-19.6	1.94	13.06	11.12	7.49542	1843.94	1727.5	1311.6	133.26	424.74	978.34	2748.31	-0.420357	-1.8504	-2.25901	-2.44112	-2.58572	-2.73895	-2.90521	-3.07904	-3.25454	-3.42737	-4.1549	-2.35407	-3.22612	-1.70796	-2.32089	-2.60318	-0.720523	-1.39971	-1.08985	-3.24223	11.1626	9.13649	8.22556	7.68456	7.27042	6.90332	6.56022	6.23636	5.93173	5.64691	5.71243	7.81194	5.86277	8.14563	6.66592	5.74609
868	2019-03-28	-25.15	1.94	13.06	11.12	7.49542	1843.94	1727.5	1311.6	133.26	424.74	978.34	2748.31	-0.420357	-1.8504	-2.25901	-2.44112	-2.58572	-2.73895	-2.90521	-3.07904	-3.25454	-3.42737	-4.1549	-2.35407	-3.22612	-1.70796	-2.32089	-2.60318	-0.720523	-1.39971	-1.08985	-3.24223	11.1626	9.13649	8.22556	7.68456	7.27042	6.90332	6.56022	6.23636	5.93173	5.64691	5.71243	7.81194	5.86277	8.14563	6.66592	5.74609
869	2019-03-28	-19.5	1.94	13.06	11.12	7.49542	1843.94	1727.5	1311.6	133.26	424.74	978.34	2748.31	-0.420357	-1.8504	-2.25901	-2.44112	-2.58572	-2.73895	-2.90521	-3.07904	-3.25454	-3.42737	-4.1549	-2.35407	-3.22612	-1.70796	-2.32089	-2.60318	-0.720523	-1.39971	-1.08985	-3.24223	11.1626	9.13649	8.22556	7.68456	7.27042	6.90332	6.56022	6.23636	5.93173	5.64691	5.71243	7.81194	5.86277	8.14563	6.66592	5.74609
870	2019-03-28	-17.6	1.94	13.06	11.12	7.49542	1843.94	1727.5	1311.6	133.26	424.74	978.34	2748.31	-0.420357	-1.8504	-2.25901	-2.44112	-2.58572	-2.73895	-2.90521	-3.07904	-3.25454	-3.42737	-4.1549	-2.35407	-3.22612	-1.70796	-2.32089	-2.60318	-0.720523	-1.39971	-1.08985	-3.24223	11.1626	9.13649	8.22556	7.68456	7.27042	6.90332	6.56022	6.23636	5.93173	5.64691	5.71243	7.81194	5.86277	8.14563	6.66592	5.74609
871	2019-03-28	-17	1.94	13.06	11.12	7.49542	1843.94	1727.5	1311.6	133.26	424.74	978.34	2748.31	-0.420357	-1.8504	-2.25901	-2.44112	-2.58572	-2.73895	-2.90521	-3.07904	-3.25454	-3.42737	-4.1549	-2.35407	-3.22612	-1.70796	-2.32089	-2.60318	-0.720523	-1.39971	-1.08985	-3.24223	11.1626	9.13649	8.22556	7.68456	7.27042	6.90332	6.56022	6.23636	5.93173	5.64691	5.71243	7.81194	5.86277	8.14563	6.66592	5.74609
872	2019-03-28	-19.8	1.94	13.06	11.12	7.49542	1843.94	1727.5	1311.6	133.26	424.74	978.34	2748.31	-0.420357	-1.8504	-2.25901	-2.44112	-2.58572	-2.73895	-2.90521	-3.07904	-3.25454	-3.42737	-4.1549	-2.35407	-3.22612	-1.70796	-2.32089	-2.60318	-0.720523	-1.39971	-1.08985	-3.24223	11.1626	9.13649	8.22556	7.68456	7.27042	6.90332	6.56022	6.23636	5.93173	5.64691	5.71243	7.81194	5.86277	8.14563	6.66592	5.74609
873	2019-03-28	-15.6	1.94	13.06	11.12	7.49542	1843.94	1727.5	1311.6	133.26	424.74	978.34	2748.31	-0.420357	-1.8504	-2.25901	-2.44112	-2.58572	-2.73895	-2.90521	-3.07904	-3.25454	-3.42737	-4.1549	-2.35407	-3.22612	-1.70796	-2.32089	-2.60318	-0.720523	-1.39971	-1.08985	-3.24223	11.1626	9.13649	8.22556	7.68456	7.27042	6.90332	6.56022	6.23636	5.93173	5.64691	5.71243	7.81194	5.86277	8.14563	6.66592	5.74609
874	2019-03-28	-16.85	1.94	13.06	11.12	7.49542	1843.94	1727.5	1311.6	133.26	424.74	978.34	2748.31	-0.420357	-1.8504	-2.25901	-2.44112	-2.58572	-2.73895	-2.90521	-3.07904	-3.25454	-3.42737	-4.1549	-2.35407	-3.22612	-1.70796	-2.32089	-2.60318	-0.720523	-1.39971	-1.08985	-3.24223	11.1626	9.13649	8.22556	7.68456	7.27042	6.90332	6.56022	6.23636	5.93173	5.64691	5.71243	7.81194	5.86277	8.14563	6.66592	5.74609
875	2019-03-28	-18.6	1.94	13.06	11.12	7.49542	1843.94	1727.5	1311.6	133.26	424.74	978.34	2748.31	-0.420357	-1.8504	-2.25901	-2.44112	-2.58572	-2.73895	-2.90521	-3.07904	-3.25454	-3.42737	-4.1549	-2.35407	-3.22612	-1.70796	-2.32089	-2.60318	-0.720523	-1.39971	-1.08985	-3.24223	11.1626	9.13649	8.22556	7.68456	7.27042	6.90332	6.56022	6.23636	5.93173	5.64691	5.71243	7.81194	5.86277	8.14563	6.66592	5.74609
876	2019-03-28	-18.5	1.94	13.06	11.12	7.49542	1843.94	1727.5	1311.6	133.26	424.74	978.34	2748.31	-0.420357	-1.8504	-2.25901	-2.44112	-2.58572	-2.73895	-2.90521	-3.07904	-3.25454	-3.42737	-4.1549	-2.35407	-3.22612	-1.70796	-2.32089	-2.60318	-0.720523	-1.39971	-1.08985	-3.24223	11.1626	9.13649	8.22556	7.68456	7.27042	6.90332	6.56022	6.23636	5.93173	5.64691	5.71243	7.81194	5.86277	8.14563	6.66592	5.74609
877	2019-03-28	-19.9	1.94	13.06	11.12	7.49542	1843.94	1727.5	1311.6	133.26	424.74	978.34	2748.31	-0.420357	-1.8504	-2.25901	-2.44112	-2.58572	-2.73895	-2.90521	-3.07904	-3.25454	-3.42737	-4.1549	-2.35407	-3.22612	-1.70796	-2.32089	-2.60318	-0.720523	-1.39971	-1.08985	-3.24223	11.1626	9.13649	8.22556	7.68456	7.27042	6.90332	6.56022	6.23636	5.93173	5.64691	5.71243	7.81194	5.86277	8.14563	6.66592	5.74609
878	2019-03-28	-17.4	1.94	13.06	11.12	7.49542	1843.94	1727.5	1311.6	133.26	424.74	978.34	2748.31	-0.420357	-1.8504	-2.25901	-2.44112	-2.58572	-2.73895	-2.90521	-3.07904	-3.25454	-3.42737	-4.1549	-2.35407	-3.22612	-1.70796	-2.32089	-2.60318	-0.720523	-1.39971	-1.08985	-3.24223	11.1626	9.13649	8.22556	7.68456	7.27042	6.90332	6.56022	6.23636	5.93173	5.64691	5.71243	7.81194	5.86277	8.14563	6.66592	5.74609
879	2019-03-28	-18.1	1.94	13.06	11.12	7.49542	1843.94	1727.5	1311.6	133.26	424.74	978.34	2748.31	-0.420357	-1.8504	-2.25901	-2.44112	-2.58572	-2.73895	-2.90521	-3.07904	-3.25454	-3.42737	-4.1549	-2.35407	-3.22612	-1.70796	-2.32089	-2.60318	-0.720523	-1.39971	-1.08985	-3.24223	11.1626	9.13649	8.22556	7.68456	7.27042	6.90332	6.56022	6.23636	5.93173	5.64691	5.71243	7.81194	5.86277	8.14563	6.66592	5.74609
880	2019-03-28	-18.5	1.94	13.06	11.12	7.49542	1843.94	1727.5	1311.6	133.26	424.74	978.34	2748.31	-0.420357	-1.8504	-2.25901	-2.44112	-2.58572	-2.73895	-2.90521	-3.07904	-3.25454	-3.42737	-4.1549	-2.35407	-3.22612	-1.70796	-2.32089	-2.60318	-0.720523	-1.39971	-1.08985	-3.24223	11.1626	9.13649	8.22556	7.68456	7.27042	6.90332	6.56022	6.23636	5.93173	5.64691	5.71243	7.81194	5.86277	8.14563	6.66592	5.74609
881	2019-03-28	-19.4	1.94	13.06	11.12	7.49542	1843.94	1727.5	1311.6	133.26	424.74	978.34	2748.31	-0.420357	-1.8504	-2.25901	-2.44112	-2.58572	-2.73895	-2.90521	-3.07904	-3.25454	-3.42737	-4.1549	-2.35407	-3.22612	-1.70796	-2.32089	-2.60318	-0.720523	-1.39971	-1.08985	-3.24223	11.1626	9.13649	8.22556	7.68456	7.27042	6.90332	6.56022	6.23636	5.93173	5.64691	5.71243	7.81194	5.86277	8.14563	6.66592	5.74609
882	2019-03-28	-19.35	1.94	13.06	11.12	7.49542	1843.94	1727.5	1311.6	133.26	424.74	978.34	2748.31	-0.420357	-1.8504	-2.25901	-2.44112	-2.58572	-2.73895	-2.90521	-3.07904	-3.25454	-3.42737	-4.1549	-2.35407	-3.22612	-1.70796	-2.32089	-2.60318	-0.720523	-1.39971	-1.08985	-3.24223	11.1626	9.13649	8.22556	7.68456	7.27042	6.90332	6.56022	6.23636	5.93173	5.64691	5.71243	7.81194	5.86277	8.14563	6.66592	5.74609
883	2019-03-28	-18.45	1.94	13.06	11.12	7.49542	1843.94	1727.5	1311.6	133.26	424.74	978.34	2748.31	-0.420357	-1.8504	-2.25901	-2.44112	-2.58572	-2.73895	-2.90521	-3.07904	-3.25454	-3.42737	-4.1549	-2.35407	-3.22612	-1.70796	-2.32089	-2.60318	-0.720523	-1.39971	-1.08985	-3.24223	11.1626	9.13649	8.22556	7.68456	7.27042	6.90332	6.56022	6.23636	5.93173	5.64691	5.71243	7.81194	5.86277	8.14563	6.66592	5.74609
884	2019-03-28	-19.5	1.94	13.06	11.12	7.49542	1843.94	1727.5	1311.6	133.26	424.74	978.34	2748.31	-0.420357	-1.8504	-2.25901	-2.44112	-2.58572	-2.73895	-2.90521	-3.07904	-3.25454	-3.42737	-4.1549	-2.35407	-3.22612	-1.70796	-2.32089	-2.60318	-0.720523	-1.39971	-1.08985	-3.24223	11.1626	9.13649	8.22556	7.68456	7.27042	6.90332	6.56022	6.23636	5.93173	5.64691	5.71243	7.81194	5.86277	8.14563	6.66592	5.74609
885	2019-03-28	-14.75	1.94	13.06	11.12	7.49542	1843.94	1727.5	1311.6	133.26	424.74	978.34	2748.31	-0.420357	-1.8504	-2.25901	-2.44112	-2.58572	-2.73895	-2.90521	-3.07904	-3.25454	-3.42737	-4.1549	-2.35407	-3.22612	-1.70796	-2.32089	-2.60318	-0.720523	-1.39971	-1.08985	-3.24223	11.1626	9.13649	8.22556	7.68456	7.27042	6.90332	6.56022	6.23636	5.93173	5.64691	5.71243	7.81194	5.86277	8.14563	6.66592	5.74609
886	2019-03-28	-17.5	1.94	13.06	11.12	7.49542	1843.94	1727.5	1311.6	133.26	424.74	978.34	2748.31	-0.420357	-1.8504	-2.25901	-2.44112	-2.58572	-2.73895	-2.90521	-3.07904	-3.25454	-3.42737	-4.1549	-2.35407	-3.22612	-1.70796	-2.32089	-2.60318	-0.720523	-1.39971	-1.08985	-3.24223	11.1626	9.13649	8.22556	7.68456	7.27042	6.90332	6.56022	6.23636	5.93173	5.64691	5.71243	7.81194	5.86277	8.14563	6.66592	5.74609
887	2019-03-28	-17.75	1.94	13.06	11.12	7.49542	1843.94	1727.5	1311.6	133.26	424.74	978.34	2748.31	-0.420357	-1.8504	-2.25901	-2.44112	-2.58572	-2.73895	-2.90521	-3.07904	-3.25454	-3.42737	-4.1549	-2.35407	-3.22612	-1.70796	-2.32089	-2.60318	-0.720523	-1.39971	-1.08985	-3.24223	11.1626	9.13649	8.22556	7.68456	7.27042	6.90332	6.56022	6.23636	5.93173	5.64691	5.71243	7.81194	5.86277	8.14563	6.66592	5.74609
888	2019-03-28	-17.8	1.94	13.06	11.12	7.49542	1843.94	1727.5	1311.6	133.26	424.74	978.34	2748.31	-0.420357	-1.8504	-2.25901	-2.44112	-2.58572	-2.73895	-2.90521	-3.07904	-3.25454	-3.42737	-4.1549	-2.35407	-3.22612	-1.70796	-2.32089	-2.60318	-0.720523	-1.39971	-1.08985	-3.24223	11.1626	9.13649	8.22556	7.68456	7.27042	6.90332	6.56022	6.23636	5.93173	5.64691	5.71243	7.81194	5.86277	8.14563	6.66592	5.74609
889	2019-03-28	-17.75	1.94	13.06	11.12	7.49542	1843.94	1727.5	1311.6	133.26	424.74	978.34	2748.31	-0.420357	-1.8504	-2.25901	-2.44112	-2.58572	-2.73895	-2.90521	-3.07904	-3.25454	-3.42737	-4.1549	-2.35407	-3.22612	-1.70796	-2.32089	-2.60318	-0.720523	-1.39971	-1.08985	-3.24223	11.1626	9.13649	8.22556	7.68456	7.27042	6.90332	6.56022	6.23636	5.93173	5.64691	5.71243	7.81194	5.86277	8.14563	6.66592	5.74609
890	2019-03-28	-20.4	1.94	13.06	11.12	7.49542	1843.94	1727.5	1311.6	133.26	424.74	978.34	2748.31	-0.420357	-1.8504	-2.25901	-2.44112	-2.58572	-2.73895	-2.90521	-3.07904	-3.25454	-3.42737	-4.1549	-2.35407	-3.22612	-1.70796	-2.32089	-2.60318	-0.720523	-1.39971	-1.08985	-3.24223	11.1626	9.13649	8.22556	7.68456	7.27042	6.90332	6.56022	6.23636	5.93173	5.64691	5.71243	7.81194	5.86277	8.14563	6.66592	5.74609
891	2019-03-28	-20.4	1.94	13.06	11.12	7.49542	1843.94	1727.5	1311.6	133.26	424.74	978.34	2748.31	-0.420357	-1.8504	-2.25901	-2.44112	-2.58572	-2.73895	-2.90521	-3.07904	-3.25454	-3.42737	-4.1549	-2.35407	-3.22612	-1.70796	-2.32089	-2.60318	-0.720523	-1.39971	-1.08985	-3.24223	11.1626	9.13649	8.22556	7.68456	7.27042	6.90332	6.56022	6.23636	5.93173	5.64691	5.71243	7.81194	5.86277	8.14563	6.66592	5.74609
892	2019-03-28	-21.5	1.94	13.06	11.12	7.49542	1843.94	1727.5	1311.6	133.26	424.74	978.34	2748.31	-0.420357	-1.8504	-2.25901	-2.44112	-2.58572	-2.73895	-2.90521	-3.07904	-3.25454	-3.42737	-4.1549	-2.35407	-3.22612	-1.70796	-2.32089	-2.60318	-0.720523	-1.39971	-1.08985	-3.24223	11.1626	9.13649	8.22556	7.68456	7.27042	6.90332	6.56022	6.23636	5.93173	5.64691	5.71243	7.81194	5.86277	8.14563	6.66592	5.74609
893	2019-03-28	-20.85	1.94	13.06	11.12	7.49542	1843.94	1727.5	1311.6	133.26	424.74	978.34	2748.31	-0.420357	-1.8504	-2.25901	-2.44112	-2.58572	-2.73895	-2.90521	-3.07904	-3.25454	-3.42737	-4.1549	-2.35407	-3.22612	-1.70796	-2.32089	-2.60318	-0.720523	-1.39971	-1.08985	-3.24223	11.1626	9.13649	8.22556	7.68456	7.27042	6.90332	6.56022	6.23636	5.93173	5.64691	5.71243	7.81194	5.86277	8.14563	6.66592	5.74609
894	2019-03-28	-16.8	1.94	13.06	11.12	7.49542	1843.94	1727.5	1311.6	133.26	424.74	978.34	2748.31	-0.420357	-1.8504	-2.25901	-2.44112	-2.58572	-2.73895	-2.90521	-3.07904	-3.25454	-3.42737	-4.1549	-2.35407	-3.22612	-1.70796	-2.32089	-2.60318	-0.720523	-1.39971	-1.08985	-3.24223	11.1626	9.13649	8.22556	7.68456	7.27042	6.90332	6.56022	6.23636	5.93173	5.64691	5.71243	7.81194	5.86277	8.14563	6.66592	5.74609
895	2019-04-03	-19.08	0.78	8.78	8	5.05167	1931.2	1806	1383.29	206.98	601.6	1330.96	3474.2	-0.714129	-1.23099	-1.25017	-1.29314	-1.38018	-1.50157	-1.64725	-1.80844	-1.97813	-2.15108	-3.8618	0.475045	1.34974	-1.32135	-1.34561	-2.03738	-1.25063	-1.64216	-1.90334	-0.593611	8.70266	9.02306	9.24525	9.22312	9.06662	8.83892	8.57347	8.29004	8.00114	7.71477	4.662	13.0598	12.1377	9.47168	8.9682	7.58165
896	2019-04-03	-19.17	0.78	8.78	8	5.05167	1931.2	1806	1383.29	206.98	601.6	1330.96	3474.2	-0.714129	-1.23099	-1.25017	-1.29314	-1.38018	-1.50157	-1.64725	-1.80844	-1.97813	-2.15108	-3.8618	0.475045	1.34974	-1.32135	-1.34561	-2.03738	-1.25063	-1.64216	-1.90334	-0.593611	8.70266	9.02306	9.24525	9.22312	9.06662	8.83892	8.57347	8.29004	8.00114	7.71477	4.662	13.0598	12.1377	9.47168	8.9682	7.58165
897	2019-04-03	-17.585	0.78	8.78	8	5.05167	1931.2	1806	1383.29	206.98	601.6	1330.96	3474.2	-0.714129	-1.23099	-1.25017	-1.29314	-1.38018	-1.50157	-1.64725	-1.80844	-1.97813	-2.15108	-3.8618	0.475045	1.34974	-1.32135	-1.34561	-2.03738	-1.25063	-1.64216	-1.90334	-0.593611	8.70266	9.02306	9.24525	9.22312	9.06662	8.83892	8.57347	8.29004	8.00114	7.71477	4.662	13.0598	12.1377	9.47168	8.9682	7.58165
898	2019-04-03	-18.21	0.78	8.78	8	5.05167	1931.2	1806	1383.29	206.98	601.6	1330.96	3474.2	-0.714129	-1.23099	-1.25017	-1.29314	-1.38018	-1.50157	-1.64725	-1.80844	-1.97813	-2.15108	-3.8618	0.475045	1.34974	-1.32135	-1.34561	-2.03738	-1.25063	-1.64216	-1.90334	-0.593611	8.70266	9.02306	9.24525	9.22312	9.06662	8.83892	8.57347	8.29004	8.00114	7.71477	4.662	13.0598	12.1377	9.47168	8.9682	7.58165
899	2019-04-03	-17.28	0.78	8.78	8	5.05167	1931.2	1806	1383.29	206.98	601.6	1330.96	3474.2	-0.714129	-1.23099	-1.25017	-1.29314	-1.38018	-1.50157	-1.64725	-1.80844	-1.97813	-2.15108	-3.8618	0.475045	1.34974	-1.32135	-1.34561	-2.03738	-1.25063	-1.64216	-1.90334	-0.593611	8.70266	9.02306	9.24525	9.22312	9.06662	8.83892	8.57347	8.29004	8.00114	7.71477	4.662	13.0598	12.1377	9.47168	8.9682	7.58165
900	2019-04-03	-19.69	0.78	8.78	8	5.05167	1931.2	1806	1383.29	206.98	601.6	1330.96	3474.2	-0.714129	-1.23099	-1.25017	-1.29314	-1.38018	-1.50157	-1.64725	-1.80844	-1.97813	-2.15108	-3.8618	0.475045	1.34974	-1.32135	-1.34561	-2.03738	-1.25063	-1.64216	-1.90334	-0.593611	8.70266	9.02306	9.24525	9.22312	9.06662	8.83892	8.57347	8.29004	8.00114	7.71477	4.662	13.0598	12.1377	9.47168	8.9682	7.58165
901	2019-04-03	-18.2	0.78	8.78	8	5.05167	1931.2	1806	1383.29	206.98	601.6	1330.96	3474.2	-0.714129	-1.23099	-1.25017	-1.29314	-1.38018	-1.50157	-1.64725	-1.80844	-1.97813	-2.15108	-3.8618	0.475045	1.34974	-1.32135	-1.34561	-2.03738	-1.25063	-1.64216	-1.90334	-0.593611	8.70266	9.02306	9.24525	9.22312	9.06662	8.83892	8.57347	8.29004	8.00114	7.71477	4.662	13.0598	12.1377	9.47168	8.9682	7.58165
902	2019-04-03	-17.72	0.78	8.78	8	5.05167	1931.2	1806	1383.29	206.98	601.6	1330.96	3474.2	-0.714129	-1.23099	-1.25017	-1.29314	-1.38018	-1.50157	-1.64725	-1.80844	-1.97813	-2.15108	-3.8618	0.475045	1.34974	-1.32135	-1.34561	-2.03738	-1.25063	-1.64216	-1.90334	-0.593611	8.70266	9.02306	9.24525	9.22312	9.06662	8.83892	8.57347	8.29004	8.00114	7.71477	4.662	13.0598	12.1377	9.47168	8.9682	7.58165
903	2019-04-03	-14.42	0.78	8.78	8	5.05167	1931.2	1806	1383.29	206.98	601.6	1330.96	3474.2	-0.714129	-1.23099	-1.25017	-1.29314	-1.38018	-1.50157	-1.64725	-1.80844	-1.97813	-2.15108	-3.8618	0.475045	1.34974	-1.32135	-1.34561	-2.03738	-1.25063	-1.64216	-1.90334	-0.593611	8.70266	9.02306	9.24525	9.22312	9.06662	8.83892	8.57347	8.29004	8.00114	7.71477	4.662	13.0598	12.1377	9.47168	8.9682	7.58165
904	2019-04-03	-19.675	0.78	8.78	8	5.05167	1931.2	1806	1383.29	206.98	601.6	1330.96	3474.2	-0.714129	-1.23099	-1.25017	-1.29314	-1.38018	-1.50157	-1.64725	-1.80844	-1.97813	-2.15108	-3.8618	0.475045	1.34974	-1.32135	-1.34561	-2.03738	-1.25063	-1.64216	-1.90334	-0.593611	8.70266	9.02306	9.24525	9.22312	9.06662	8.83892	8.57347	8.29004	8.00114	7.71477	4.662	13.0598	12.1377	9.47168	8.9682	7.58165
905	2019-04-03	-17.83	0.78	8.78	8	5.05167	1931.2	1806	1383.29	206.98	601.6	1330.96	3474.2	-0.714129	-1.23099	-1.25017	-1.29314	-1.38018	-1.50157	-1.64725	-1.80844	-1.97813	-2.15108	-3.8618	0.475045	1.34974	-1.32135	-1.34561	-2.03738	-1.25063	-1.64216	-1.90334	-0.593611	8.70266	9.02306	9.24525	9.22312	9.06662	8.83892	8.57347	8.29004	8.00114	7.71477	4.662	13.0598	12.1377	9.47168	8.9682	7.58165
906	2019-04-03	-14.985	0.78	8.78	8	5.05167	1931.2	1806	1383.29	206.98	601.6	1330.96	3474.2	-0.714129	-1.23099	-1.25017	-1.29314	-1.38018	-1.50157	-1.64725	-1.80844	-1.97813	-2.15108	-3.8618	0.475045	1.34974	-1.32135	-1.34561	-2.03738	-1.25063	-1.64216	-1.90334	-0.593611	8.70266	9.02306	9.24525	9.22312	9.06662	8.83892	8.57347	8.29004	8.00114	7.71477	4.662	13.0598	12.1377	9.47168	8.9682	7.58165
907	2019-04-03	-17.05	0.78	8.78	8	5.05167	1931.2	1806	1383.29	206.98	601.6	1330.96	3474.2	-0.714129	-1.23099	-1.25017	-1.29314	-1.38018	-1.50157	-1.64725	-1.80844	-1.97813	-2.15108	-3.8618	0.475045	1.34974	-1.32135	-1.34561	-2.03738	-1.25063	-1.64216	-1.90334	-0.593611	8.70266	9.02306	9.24525	9.22312	9.06662	8.83892	8.57347	8.29004	8.00114	7.71477	4.662	13.0598	12.1377	9.47168	8.9682	7.58165
908	2019-04-03	-18.41	0.78	8.78	8	5.05167	1931.2	1806	1383.29	206.98	601.6	1330.96	3474.2	-0.714129	-1.23099	-1.25017	-1.29314	-1.38018	-1.50157	-1.64725	-1.80844	-1.97813	-2.15108	-3.8618	0.475045	1.34974	-1.32135	-1.34561	-2.03738	-1.25063	-1.64216	-1.90334	-0.593611	8.70266	9.02306	9.24525	9.22312	9.06662	8.83892	8.57347	8.29004	8.00114	7.71477	4.662	13.0598	12.1377	9.47168	8.9682	7.58165
909	2019-04-03	-17.58	0.78	8.78	8	5.05167	1931.2	1806	1383.29	206.98	601.6	1330.96	3474.2	-0.714129	-1.23099	-1.25017	-1.29314	-1.38018	-1.50157	-1.64725	-1.80844	-1.97813	-2.15108	-3.8618	0.475045	1.34974	-1.32135	-1.34561	-2.03738	-1.25063	-1.64216	-1.90334	-0.593611	8.70266	9.02306	9.24525	9.22312	9.06662	8.83892	8.57347	8.29004	8.00114	7.71477	4.662	13.0598	12.1377	9.47168	8.9682	7.58165
910	2019-04-03	-16.065	0.78	8.78	8	5.05167	1931.2	1806	1383.29	206.98	601.6	1330.96	3474.2	-0.714129	-1.23099	-1.25017	-1.29314	-1.38018	-1.50157	-1.64725	-1.80844	-1.97813	-2.15108	-3.8618	0.475045	1.34974	-1.32135	-1.34561	-2.03738	-1.25063	-1.64216	-1.90334	-0.593611	8.70266	9.02306	9.24525	9.22312	9.06662	8.83892	8.57347	8.29004	8.00114	7.71477	4.662	13.0598	12.1377	9.47168	8.9682	7.58165
911	2019-04-03	-18.215	0.78	8.78	8	5.05167	1931.2	1806	1383.29	206.98	601.6	1330.96	3474.2	-0.714129	-1.23099	-1.25017	-1.29314	-1.38018	-1.50157	-1.64725	-1.80844	-1.97813	-2.15108	-3.8618	0.475045	1.34974	-1.32135	-1.34561	-2.03738	-1.25063	-1.64216	-1.90334	-0.593611	8.70266	9.02306	9.24525	9.22312	9.06662	8.83892	8.57347	8.29004	8.00114	7.71477	4.662	13.0598	12.1377	9.47168	8.9682	7.58165
912	2019-04-03	-16.73	0.78	8.78	8	5.05167	1931.2	1806	1383.29	206.98	601.6	1330.96	3474.2	-0.714129	-1.23099	-1.25017	-1.29314	-1.38018	-1.50157	-1.64725	-1.80844	-1.97813	-2.15108	-3.8618	0.475045	1.34974	-1.32135	-1.34561	-2.03738	-1.25063	-1.64216	-1.90334	-0.593611	8.70266	9.02306	9.24525	9.22312	9.06662	8.83892	8.57347	8.29004	8.00114	7.71477	4.662	13.0598	12.1377	9.47168	8.9682	7.58165
913	2019-04-03	-17.86	0.78	8.78	8	5.05167	1931.2	1806	1383.29	206.98	601.6	1330.96	3474.2	-0.714129	-1.23099	-1.25017	-1.29314	-1.38018	-1.50157	-1.64725	-1.80844	-1.97813	-2.15108	-3.8618	0.475045	1.34974	-1.32135	-1.34561	-2.03738	-1.25063	-1.64216	-1.90334	-0.593611	8.70266	9.02306	9.24525	9.22312	9.06662	8.83892	8.57347	8.29004	8.00114	7.71477	4.662	13.0598	12.1377	9.47168	8.9682	7.58165
914	2019-04-03	-17.6	0.78	8.78	8	5.05167	1931.2	1806	1383.29	206.98	601.6	1330.96	3474.2	-0.714129	-1.23099	-1.25017	-1.29314	-1.38018	-1.50157	-1.64725	-1.80844	-1.97813	-2.15108	-3.8618	0.475045	1.34974	-1.32135	-1.34561	-2.03738	-1.25063	-1.64216	-1.90334	-0.593611	8.70266	9.02306	9.24525	9.22312	9.06662	8.83892	8.57347	8.29004	8.00114	7.71477	4.662	13.0598	12.1377	9.47168	8.9682	7.58165
915	2019-04-03	-17.03	0.78	8.78	8	5.05167	1931.2	1806	1383.29	206.98	601.6	1330.96	3474.2	-0.714129	-1.23099	-1.25017	-1.29314	-1.38018	-1.50157	-1.64725	-1.80844	-1.97813	-2.15108	-3.8618	0.475045	1.34974	-1.32135	-1.34561	-2.03738	-1.25063	-1.64216	-1.90334	-0.593611	8.70266	9.02306	9.24525	9.22312	9.06662	8.83892	8.57347	8.29004	8.00114	7.71477	4.662	13.0598	12.1377	9.47168	8.9682	7.58165
916	2019-04-03	-19.18	0.78	8.78	8	5.05167	1931.2	1806	1383.29	206.98	601.6	1330.96	3474.2	-0.714129	-1.23099	-1.25017	-1.29314	-1.38018	-1.50157	-1.64725	-1.80844	-1.97813	-2.15108	-3.8618	0.475045	1.34974	-1.32135	-1.34561	-2.03738	-1.25063	-1.64216	-1.90334	-0.593611	8.70266	9.02306	9.24525	9.22312	9.06662	8.83892	8.57347	8.29004	8.00114	7.71477	4.662	13.0598	12.1377	9.47168	8.9682	7.58165
917	2019-04-03	-18.44	0.78	8.78	8	5.05167	1931.2	1806	1383.29	206.98	601.6	1330.96	3474.2	-0.714129	-1.23099	-1.25017	-1.29314	-1.38018	-1.50157	-1.64725	-1.80844	-1.97813	-2.15108	-3.8618	0.475045	1.34974	-1.32135	-1.34561	-2.03738	-1.25063	-1.64216	-1.90334	-0.593611	8.70266	9.02306	9.24525	9.22312	9.06662	8.83892	8.57347	8.29004	8.00114	7.71477	4.662	13.0598	12.1377	9.47168	8.9682	7.58165
918	2019-04-03	-16.145	0.78	8.78	8	5.05167	1931.2	1806	1383.29	206.98	601.6	1330.96	3474.2	-0.714129	-1.23099	-1.25017	-1.29314	-1.38018	-1.50157	-1.64725	-1.80844	-1.97813	-2.15108	-3.8618	0.475045	1.34974	-1.32135	-1.34561	-2.03738	-1.25063	-1.64216	-1.90334	-0.593611	8.70266	9.02306	9.24525	9.22312	9.06662	8.83892	8.57347	8.29004	8.00114	7.71477	4.662	13.0598	12.1377	9.47168	8.9682	7.58165
919	2019-04-03	-16.45	0.78	8.78	8	5.05167	1931.2	1806	1383.29	206.98	601.6	1330.96	3474.2	-0.714129	-1.23099	-1.25017	-1.29314	-1.38018	-1.50157	-1.64725	-1.80844	-1.97813	-2.15108	-3.8618	0.475045	1.34974	-1.32135	-1.34561	-2.03738	-1.25063	-1.64216	-1.90334	-0.593611	8.70266	9.02306	9.24525	9.22312	9.06662	8.83892	8.57347	8.29004	8.00114	7.71477	4.662	13.0598	12.1377	9.47168	8.9682	7.58165
920	2019-04-03	-15.24	0.78	8.78	8	5.05167	1931.2	1806	1383.29	206.98	601.6	1330.96	3474.2	-0.714129	-1.23099	-1.25017	-1.29314	-1.38018	-1.50157	-1.64725	-1.80844	-1.97813	-2.15108	-3.8618	0.475045	1.34974	-1.32135	-1.34561	-2.03738	-1.25063	-1.64216	-1.90334	-0.593611	8.70266	9.02306	9.24525	9.22312	9.06662	8.83892	8.57347	8.29004	8.00114	7.71477	4.662	13.0598	12.1377	9.47168	8.9682	7.58165
921	2019-04-03	-15.4	0.78	8.78	8	5.05167	1931.2	1806	1383.29	206.98	601.6	1330.96	3474.2	-0.714129	-1.23099	-1.25017	-1.29314	-1.38018	-1.50157	-1.64725	-1.80844	-1.97813	-2.15108	-3.8618	0.475045	1.34974	-1.32135	-1.34561	-2.03738	-1.25063	-1.64216	-1.90334	-0.593611	8.70266	9.02306	9.24525	9.22312	9.06662	8.83892	8.57347	8.29004	8.00114	7.71477	4.662	13.0598	12.1377	9.47168	8.9682	7.58165
922	2019-04-03	-17.65	0.78	8.78	8	5.05167	1931.2	1806	1383.29	206.98	601.6	1330.96	3474.2	-0.714129	-1.23099	-1.25017	-1.29314	-1.38018	-1.50157	-1.64725	-1.80844	-1.97813	-2.15108	-3.8618	0.475045	1.34974	-1.32135	-1.34561	-2.03738	-1.25063	-1.64216	-1.90334	-0.593611	8.70266	9.02306	9.24525	9.22312	9.06662	8.83892	8.57347	8.29004	8.00114	7.71477	4.662	13.0598	12.1377	9.47168	8.9682	7.58165
923	2019-04-03	-18.72	0.78	8.78	8	5.05167	1931.2	1806	1383.29	206.98	601.6	1330.96	3474.2	-0.714129	-1.23099	-1.25017	-1.29314	-1.38018	-1.50157	-1.64725	-1.80844	-1.97813	-2.15108	-3.8618	0.475045	1.34974	-1.32135	-1.34561	-2.03738	-1.25063	-1.64216	-1.90334	-0.593611	8.70266	9.02306	9.24525	9.22312	9.06662	8.83892	8.57347	8.29004	8.00114	7.71477	4.662	13.0598	12.1377	9.47168	8.9682	7.58165
924	2019-04-03	-18.82	0.78	8.78	8	5.05167	1931.2	1806	1383.29	206.98	601.6	1330.96	3474.2	-0.714129	-1.23099	-1.25017	-1.29314	-1.38018	-1.50157	-1.64725	-1.80844	-1.97813	-2.15108	-3.8618	0.475045	1.34974	-1.32135	-1.34561	-2.03738	-1.25063	-1.64216	-1.90334	-0.593611	8.70266	9.02306	9.24525	9.22312	9.06662	8.83892	8.57347	8.29004	8.00114	7.71477	4.662	13.0598	12.1377	9.47168	8.9682	7.58165
925	2019-04-03	-19.48	0.78	8.78	8	5.05167	1931.2	1806	1383.29	206.98	601.6	1330.96	3474.2	-0.714129	-1.23099	-1.25017	-1.29314	-1.38018	-1.50157	-1.64725	-1.80844	-1.97813	-2.15108	-3.8618	0.475045	1.34974	-1.32135	-1.34561	-2.03738	-1.25063	-1.64216	-1.90334	-0.593611	8.70266	9.02306	9.24525	9.22312	9.06662	8.83892	8.57347	8.29004	8.00114	7.71477	4.662	13.0598	12.1377	9.47168	8.9682	7.58165
926	2019-04-03	-17.07	0.78	8.78	8	5.05167	1931.2	1806	1383.29	206.98	601.6	1330.96	3474.2	-0.714129	-1.23099	-1.25017	-1.29314	-1.38018	-1.50157	-1.64725	-1.80844	-1.97813	-2.15108	-3.8618	0.475045	1.34974	-1.32135	-1.34561	-2.03738	-1.25063	-1.64216	-1.90334	-0.593611	8.70266	9.02306	9.24525	9.22312	9.06662	8.83892	8.57347	8.29004	8.00114	7.71477	4.662	13.0598	12.1377	9.47168	8.9682	7.58165
927	2019-04-10	-9.09	-0.44	5.06	5.5	2.34583	2026.12	1896.5	1456.78	435.95	1008.85	1981.93	4627.83	1.97168	3.19419	2.99973	2.58066	2.1566	1.76417	1.40382	1.07036	0.759189	0.467025	8.95093	4.38717	1.05802	0.276996	-0.616119	1.15493	0.454522	-0.215638	-0.766474	-0.487683	9.124	11.5272	11.8049	11.6506	11.3894	11.095	10.7884	10.4778	10.168	9.86254	16.7912	15.3018	9.74603	10.0889	9.51007	11.4564
928	2019-04-10	-11.2	-0.44	5.06	5.5	2.34583	2026.12	1896.5	1456.78	435.95	1008.85	1981.93	4627.83	1.97168	3.19419	2.99973	2.58066	2.1566	1.76417	1.40382	1.07036	0.759189	0.467025	8.95093	4.38717	1.05802	0.276996	-0.616119	1.15493	0.454522	-0.215638	-0.766474	-0.487683	9.124	11.5272	11.8049	11.6506	11.3894	11.095	10.7884	10.4778	10.168	9.86254	16.7912	15.3018	9.74603	10.0889	9.51007	11.4564
929	2019-04-10	-13.98	-0.44	5.06	5.5	2.34583	2026.12	1896.5	1456.78	435.95	1008.85	1981.93	4627.83	1.97168	3.19419	2.99973	2.58066	2.1566	1.76417	1.40382	1.07036	0.759189	0.467025	8.95093	4.38717	1.05802	0.276996	-0.616119	1.15493	0.454522	-0.215638	-0.766474	-0.487683	9.124	11.5272	11.8049	11.6506	11.3894	11.095	10.7884	10.4778	10.168	9.86254	16.7912	15.3018	9.74603	10.0889	9.51007	11.4564
930	2019-04-10	-13.8	-0.44	5.06	5.5	2.34583	2026.12	1896.5	1456.78	435.95	1008.85	1981.93	4627.83	1.97168	3.19419	2.99973	2.58066	2.1566	1.76417	1.40382	1.07036	0.759189	0.467025	8.95093	4.38717	1.05802	0.276996	-0.616119	1.15493	0.454522	-0.215638	-0.766474	-0.487683	9.124	11.5272	11.8049	11.6506	11.3894	11.095	10.7884	10.4778	10.168	9.86254	16.7912	15.3018	9.74603	10.0889	9.51007	11.4564
931	2019-04-10	-16.64	-0.44	5.06	5.5	2.34583	2026.12	1896.5	1456.78	435.95	1008.85	1981.93	4627.83	1.97168	3.19419	2.99973	2.58066	2.1566	1.76417	1.40382	1.07036	0.759189	0.467025	8.95093	4.38717	1.05802	0.276996	-0.616119	1.15493	0.454522	-0.215638	-0.766474	-0.487683	9.124	11.5272	11.8049	11.6506	11.3894	11.095	10.7884	10.4778	10.168	9.86254	16.7912	15.3018	9.74603	10.0889	9.51007	11.4564
932	2019-04-10	-12.295	-0.44	5.06	5.5	2.34583	2026.12	1896.5	1456.78	435.95	1008.85	1981.93	4627.83	1.97168	3.19419	2.99973	2.58066	2.1566	1.76417	1.40382	1.07036	0.759189	0.467025	8.95093	4.38717	1.05802	0.276996	-0.616119	1.15493	0.454522	-0.215638	-0.766474	-0.487683	9.124	11.5272	11.8049	11.6506	11.3894	11.095	10.7884	10.4778	10.168	9.86254	16.7912	15.3018	9.74603	10.0889	9.51007	11.4564
933	2019-04-10	-15.005	-0.44	5.06	5.5	2.34583	2026.12	1896.5	1456.78	435.95	1008.85	1981.93	4627.83	1.97168	3.19419	2.99973	2.58066	2.1566	1.76417	1.40382	1.07036	0.759189	0.467025	8.95093	4.38717	1.05802	0.276996	-0.616119	1.15493	0.454522	-0.215638	-0.766474	-0.487683	9.124	11.5272	11.8049	11.6506	11.3894	11.095	10.7884	10.4778	10.168	9.86254	16.7912	15.3018	9.74603	10.0889	9.51007	11.4564
934	2019-04-10	-14.1	-0.44	5.06	5.5	2.34583	2026.12	1896.5	1456.78	435.95	1008.85	1981.93	4627.83	1.97168	3.19419	2.99973	2.58066	2.1566	1.76417	1.40382	1.07036	0.759189	0.467025	8.95093	4.38717	1.05802	0.276996	-0.616119	1.15493	0.454522	-0.215638	-0.766474	-0.487683	9.124	11.5272	11.8049	11.6506	11.3894	11.095	10.7884	10.4778	10.168	9.86254	16.7912	15.3018	9.74603	10.0889	9.51007	11.4564
935	2019-04-10	-10.46	-0.44	5.06	5.5	2.34583	2026.12	1896.5	1456.78	435.95	1008.85	1981.93	4627.83	1.97168	3.19419	2.99973	2.58066	2.1566	1.76417	1.40382	1.07036	0.759189	0.467025	8.95093	4.38717	1.05802	0.276996	-0.616119	1.15493	0.454522	-0.215638	-0.766474	-0.487683	9.124	11.5272	11.8049	11.6506	11.3894	11.095	10.7884	10.4778	10.168	9.86254	16.7912	15.3018	9.74603	10.0889	9.51007	11.4564
936	2019-04-10	-13.065	-0.44	5.06	5.5	2.34583	2026.12	1896.5	1456.78	435.95	1008.85	1981.93	4627.83	1.97168	3.19419	2.99973	2.58066	2.1566	1.76417	1.40382	1.07036	0.759189	0.467025	8.95093	4.38717	1.05802	0.276996	-0.616119	1.15493	0.454522	-0.215638	-0.766474	-0.487683	9.124	11.5272	11.8049	11.6506	11.3894	11.095	10.7884	10.4778	10.168	9.86254	16.7912	15.3018	9.74603	10.0889	9.51007	11.4564
937	2019-04-10	-10.37	-0.44	5.06	5.5	2.34583	2026.12	1896.5	1456.78	435.95	1008.85	1981.93	4627.83	1.97168	3.19419	2.99973	2.58066	2.1566	1.76417	1.40382	1.07036	0.759189	0.467025	8.95093	4.38717	1.05802	0.276996	-0.616119	1.15493	0.454522	-0.215638	-0.766474	-0.487683	9.124	11.5272	11.8049	11.6506	11.3894	11.095	10.7884	10.4778	10.168	9.86254	16.7912	15.3018	9.74603	10.0889	9.51007	11.4564
938	2019-04-10	-13.08	-0.44	5.06	5.5	2.34583	2026.12	1896.5	1456.78	435.95	1008.85	1981.93	4627.83	1.97168	3.19419	2.99973	2.58066	2.1566	1.76417	1.40382	1.07036	0.759189	0.467025	8.95093	4.38717	1.05802	0.276996	-0.616119	1.15493	0.454522	-0.215638	-0.766474	-0.487683	9.124	11.5272	11.8049	11.6506	11.3894	11.095	10.7884	10.4778	10.168	9.86254	16.7912	15.3018	9.74603	10.0889	9.51007	11.4564
939	2019-04-10	-7.64	-0.44	5.06	5.5	2.34583	2026.12	1896.5	1456.78	435.95	1008.85	1981.93	4627.83	1.97168	3.19419	2.99973	2.58066	2.1566	1.76417	1.40382	1.07036	0.759189	0.467025	8.95093	4.38717	1.05802	0.276996	-0.616119	1.15493	0.454522	-0.215638	-0.766474	-0.487683	9.124	11.5272	11.8049	11.6506	11.3894	11.095	10.7884	10.4778	10.168	9.86254	16.7912	15.3018	9.74603	10.0889	9.51007	11.4564
940	2019-04-10	-14.61	-0.44	5.06	5.5	2.34583	2026.12	1896.5	1456.78	435.95	1008.85	1981.93	4627.83	1.97168	3.19419	2.99973	2.58066	2.1566	1.76417	1.40382	1.07036	0.759189	0.467025	8.95093	4.38717	1.05802	0.276996	-0.616119	1.15493	0.454522	-0.215638	-0.766474	-0.487683	9.124	11.5272	11.8049	11.6506	11.3894	11.095	10.7884	10.4778	10.168	9.86254	16.7912	15.3018	9.74603	10.0889	9.51007	11.4564
941	2019-04-10	-15.35	-0.44	5.06	5.5	2.34583	2026.12	1896.5	1456.78	435.95	1008.85	1981.93	4627.83	1.97168	3.19419	2.99973	2.58066	2.1566	1.76417	1.40382	1.07036	0.759189	0.467025	8.95093	4.38717	1.05802	0.276996	-0.616119	1.15493	0.454522	-0.215638	-0.766474	-0.487683	9.124	11.5272	11.8049	11.6506	11.3894	11.095	10.7884	10.4778	10.168	9.86254	16.7912	15.3018	9.74603	10.0889	9.51007	11.4564
942	2019-04-10	-9.91	-0.44	5.06	5.5	2.34583	2026.12	1896.5	1456.78	435.95	1008.85	1981.93	4627.83	1.97168	3.19419	2.99973	2.58066	2.1566	1.76417	1.40382	1.07036	0.759189	0.467025	8.95093	4.38717	1.05802	0.276996	-0.616119	1.15493	0.454522	-0.215638	-0.766474	-0.487683	9.124	11.5272	11.8049	11.6506	11.3894	11.095	10.7884	10.4778	10.168	9.86254	16.7912	15.3018	9.74603	10.0889	9.51007	11.4564
943	2019-04-10	-15.69	-0.44	5.06	5.5	2.34583	2026.12	1896.5	1456.78	435.95	1008.85	1981.93	4627.83	1.97168	3.19419	2.99973	2.58066	2.1566	1.76417	1.40382	1.07036	0.759189	0.467025	8.95093	4.38717	1.05802	0.276996	-0.616119	1.15493	0.454522	-0.215638	-0.766474	-0.487683	9.124	11.5272	11.8049	11.6506	11.3894	11.095	10.7884	10.4778	10.168	9.86254	16.7912	15.3018	9.74603	10.0889	9.51007	11.4564
944	2019-04-10	-14.02	-0.44	5.06	5.5	2.34583	2026.12	1896.5	1456.78	435.95	1008.85	1981.93	4627.83	1.97168	3.19419	2.99973	2.58066	2.1566	1.76417	1.40382	1.07036	0.759189	0.467025	8.95093	4.38717	1.05802	0.276996	-0.616119	1.15493	0.454522	-0.215638	-0.766474	-0.487683	9.124	11.5272	11.8049	11.6506	11.3894	11.095	10.7884	10.4778	10.168	9.86254	16.7912	15.3018	9.74603	10.0889	9.51007	11.4564
945	2019-04-10	-9.88	-0.44	5.06	5.5	2.34583	2026.12	1896.5	1456.78	435.95	1008.85	1981.93	4627.83	1.97168	3.19419	2.99973	2.58066	2.1566	1.76417	1.40382	1.07036	0.759189	0.467025	8.95093	4.38717	1.05802	0.276996	-0.616119	1.15493	0.454522	-0.215638	-0.766474	-0.487683	9.124	11.5272	11.8049	11.6506	11.3894	11.095	10.7884	10.4778	10.168	9.86254	16.7912	15.3018	9.74603	10.0889	9.51007	11.4564
946	2019-04-10	-15.385	-0.44	5.06	5.5	2.34583	2026.12	1896.5	1456.78	435.95	1008.85	1981.93	4627.83	1.97168	3.19419	2.99973	2.58066	2.1566	1.76417	1.40382	1.07036	0.759189	0.467025	8.95093	4.38717	1.05802	0.276996	-0.616119	1.15493	0.454522	-0.215638	-0.766474	-0.487683	9.124	11.5272	11.8049	11.6506	11.3894	11.095	10.7884	10.4778	10.168	9.86254	16.7912	15.3018	9.74603	10.0889	9.51007	11.4564
947	2019-04-10	-13.96	-0.44	5.06	5.5	2.34583	2026.12	1896.5	1456.78	435.95	1008.85	1981.93	4627.83	1.97168	3.19419	2.99973	2.58066	2.1566	1.76417	1.40382	1.07036	0.759189	0.467025	8.95093	4.38717	1.05802	0.276996	-0.616119	1.15493	0.454522	-0.215638	-0.766474	-0.487683	9.124	11.5272	11.8049	11.6506	11.3894	11.095	10.7884	10.4778	10.168	9.86254	16.7912	15.3018	9.74603	10.0889	9.51007	11.4564
948	2019-04-10	-8.98	-0.44	5.06	5.5	2.34583	2026.12	1896.5	1456.78	435.95	1008.85	1981.93	4627.83	1.97168	3.19419	2.99973	2.58066	2.1566	1.76417	1.40382	1.07036	0.759189	0.467025	8.95093	4.38717	1.05802	0.276996	-0.616119	1.15493	0.454522	-0.215638	-0.766474	-0.487683	9.124	11.5272	11.8049	11.6506	11.3894	11.095	10.7884	10.4778	10.168	9.86254	16.7912	15.3018	9.74603	10.0889	9.51007	11.4564
949	2019-04-10	-11.12	-0.44	5.06	5.5	2.34583	2026.12	1896.5	1456.78	435.95	1008.85	1981.93	4627.83	1.97168	3.19419	2.99973	2.58066	2.1566	1.76417	1.40382	1.07036	0.759189	0.467025	8.95093	4.38717	1.05802	0.276996	-0.616119	1.15493	0.454522	-0.215638	-0.766474	-0.487683	9.124	11.5272	11.8049	11.6506	11.3894	11.095	10.7884	10.4778	10.168	9.86254	16.7912	15.3018	9.74603	10.0889	9.51007	11.4564
950	2019-04-10	-15.55	-0.44	5.06	5.5	2.34583	2026.12	1896.5	1456.78	435.95	1008.85	1981.93	4627.83	1.97168	3.19419	2.99973	2.58066	2.1566	1.76417	1.40382	1.07036	0.759189	0.467025	8.95093	4.38717	1.05802	0.276996	-0.616119	1.15493	0.454522	-0.215638	-0.766474	-0.487683	9.124	11.5272	11.8049	11.6506	11.3894	11.095	10.7884	10.4778	10.168	9.86254	16.7912	15.3018	9.74603	10.0889	9.51007	11.4564
951	2019-04-10	-9.61	-0.44	5.06	5.5	2.34583	2026.12	1896.5	1456.78	435.95	1008.85	1981.93	4627.83	1.97168	3.19419	2.99973	2.58066	2.1566	1.76417	1.40382	1.07036	0.759189	0.467025	8.95093	4.38717	1.05802	0.276996	-0.616119	1.15493	0.454522	-0.215638	-0.766474	-0.487683	9.124	11.5272	11.8049	11.6506	11.3894	11.095	10.7884	10.4778	10.168	9.86254	16.7912	15.3018	9.74603	10.0889	9.51007	11.4564
952	2019-04-10	-16.23	-0.44	5.06	5.5	2.34583	2026.12	1896.5	1456.78	435.95	1008.85	1981.93	4627.83	1.97168	3.19419	2.99973	2.58066	2.1566	1.76417	1.40382	1.07036	0.759189	0.467025	8.95093	4.38717	1.05802	0.276996	-0.616119	1.15493	0.454522	-0.215638	-0.766474	-0.487683	9.124	11.5272	11.8049	11.6506	11.3894	11.095	10.7884	10.4778	10.168	9.86254	16.7912	15.3018	9.74603	10.0889	9.51007	11.4564
953	2019-04-10	-14.18	-0.44	5.06	5.5	2.34583	2026.12	1896.5	1456.78	435.95	1008.85	1981.93	4627.83	1.97168	3.19419	2.99973	2.58066	2.1566	1.76417	1.40382	1.07036	0.759189	0.467025	8.95093	4.38717	1.05802	0.276996	-0.616119	1.15493	0.454522	-0.215638	-0.766474	-0.487683	9.124	11.5272	11.8049	11.6506	11.3894	11.095	10.7884	10.4778	10.168	9.86254	16.7912	15.3018	9.74603	10.0889	9.51007	11.4564
954	2019-04-10	-10.98	-0.44	5.06	5.5	2.34583	2026.12	1896.5	1456.78	435.95	1008.85	1981.93	4627.83	1.97168	3.19419	2.99973	2.58066	2.1566	1.76417	1.40382	1.07036	0.759189	0.467025	8.95093	4.38717	1.05802	0.276996	-0.616119	1.15493	0.454522	-0.215638	-0.766474	-0.487683	9.124	11.5272	11.8049	11.6506	11.3894	11.095	10.7884	10.4778	10.168	9.86254	16.7912	15.3018	9.74603	10.0889	9.51007	11.4564
955	2019-04-10	-14.405	-0.44	5.06	5.5	2.34583	2026.12	1896.5	1456.78	435.95	1008.85	1981.93	4627.83	1.97168	3.19419	2.99973	2.58066	2.1566	1.76417	1.40382	1.07036	0.759189	0.467025	8.95093	4.38717	1.05802	0.276996	-0.616119	1.15493	0.454522	-0.215638	-0.766474	-0.487683	9.124	11.5272	11.8049	11.6506	11.3894	11.095	10.7884	10.4778	10.168	9.86254	16.7912	15.3018	9.74603	10.0889	9.51007	11.4564
956	2019-04-10	-16.49	-0.44	5.06	5.5	2.34583	2026.12	1896.5	1456.78	435.95	1008.85	1981.93	4627.83	1.97168	3.19419	2.99973	2.58066	2.1566	1.76417	1.40382	1.07036	0.759189	0.467025	8.95093	4.38717	1.05802	0.276996	-0.616119	1.15493	0.454522	-0.215638	-0.766474	-0.487683	9.124	11.5272	11.8049	11.6506	11.3894	11.095	10.7884	10.4778	10.168	9.86254	16.7912	15.3018	9.74603	10.0889	9.51007	11.4564
957	2019-04-16	-11.87	1.28	10.5	9.22	5.21333	2123.77	1991	1540.09	633.81	1344.33	2559.1	5709.51	2.04775	2.96179	3.21544	3.1935	3.04442	2.83499	2.59691	2.34598	2.09065	1.83578	4.06569	5.28443	2.20945	5.19229	4.38846	2.4616	1.59758	0.686192	1.68228	1.14736	10.9041	11.5354	11.8225	11.8931	11.8421	11.719	11.5499	11.3503	11.1305	10.8978	9.11669	16.1874	10.368	13.84	14.4819	11.5564
958	2019-04-16	-10.7	1.28	10.5	9.22	5.21333	2123.77	1991	1540.09	633.81	1344.33	2559.1	5709.51	2.04775	2.96179	3.21544	3.1935	3.04442	2.83499	2.59691	2.34598	2.09065	1.83578	4.06569	5.28443	2.20945	5.19229	4.38846	2.4616	1.59758	0.686192	1.68228	1.14736	10.9041	11.5354	11.8225	11.8931	11.8421	11.719	11.5499	11.3503	11.1305	10.8978	9.11669	16.1874	10.368	13.84	14.4819	11.5564
959	2019-04-16	-11.16	1.28	10.5	9.22	5.21333	2123.77	1991	1540.09	633.81	1344.33	2559.1	5709.51	2.04775	2.96179	3.21544	3.1935	3.04442	2.83499	2.59691	2.34598	2.09065	1.83578	4.06569	5.28443	2.20945	5.19229	4.38846	2.4616	1.59758	0.686192	1.68228	1.14736	10.9041	11.5354	11.8225	11.8931	11.8421	11.719	11.5499	11.3503	11.1305	10.8978	9.11669	16.1874	10.368	13.84	14.4819	11.5564
960	2019-04-16	-12.385	1.28	10.5	9.22	5.21333	2123.77	1991	1540.09	633.81	1344.33	2559.1	5709.51	2.04775	2.96179	3.21544	3.1935	3.04442	2.83499	2.59691	2.34598	2.09065	1.83578	4.06569	5.28443	2.20945	5.19229	4.38846	2.4616	1.59758	0.686192	1.68228	1.14736	10.9041	11.5354	11.8225	11.8931	11.8421	11.719	11.5499	11.3503	11.1305	10.8978	9.11669	16.1874	10.368	13.84	14.4819	11.5564
961	2019-04-16	-11.97	1.28	10.5	9.22	5.21333	2123.77	1991	1540.09	633.81	1344.33	2559.1	5709.51	2.04775	2.96179	3.21544	3.1935	3.04442	2.83499	2.59691	2.34598	2.09065	1.83578	4.06569	5.28443	2.20945	5.19229	4.38846	2.4616	1.59758	0.686192	1.68228	1.14736	10.9041	11.5354	11.8225	11.8931	11.8421	11.719	11.5499	11.3503	11.1305	10.8978	9.11669	16.1874	10.368	13.84	14.4819	11.5564
962	2019-04-16	-10.735	1.28	10.5	9.22	5.21333	2123.77	1991	1540.09	633.81	1344.33	2559.1	5709.51	2.04775	2.96179	3.21544	3.1935	3.04442	2.83499	2.59691	2.34598	2.09065	1.83578	4.06569	5.28443	2.20945	5.19229	4.38846	2.4616	1.59758	0.686192	1.68228	1.14736	10.9041	11.5354	11.8225	11.8931	11.8421	11.719	11.5499	11.3503	11.1305	10.8978	9.11669	16.1874	10.368	13.84	14.4819	11.5564
963	2019-04-16	-6.24	1.28	10.5	9.22	5.21333	2123.77	1991	1540.09	633.81	1344.33	2559.1	5709.51	2.04775	2.96179	3.21544	3.1935	3.04442	2.83499	2.59691	2.34598	2.09065	1.83578	4.06569	5.28443	2.20945	5.19229	4.38846	2.4616	1.59758	0.686192	1.68228	1.14736	10.9041	11.5354	11.8225	11.8931	11.8421	11.719	11.5499	11.3503	11.1305	10.8978	9.11669	16.1874	10.368	13.84	14.4819	11.5564
964	2019-04-16	-15.94	1.28	10.5	9.22	5.21333	2123.77	1991	1540.09	633.81	1344.33	2559.1	5709.51	2.04775	2.96179	3.21544	3.1935	3.04442	2.83499	2.59691	2.34598	2.09065	1.83578	4.06569	5.28443	2.20945	5.19229	4.38846	2.4616	1.59758	0.686192	1.68228	1.14736	10.9041	11.5354	11.8225	11.8931	11.8421	11.719	11.5499	11.3503	11.1305	10.8978	9.11669	16.1874	10.368	13.84	14.4819	11.5564
965	2019-04-16	-10.265	1.28	10.5	9.22	5.21333	2123.77	1991	1540.09	633.81	1344.33	2559.1	5709.51	2.04775	2.96179	3.21544	3.1935	3.04442	2.83499	2.59691	2.34598	2.09065	1.83578	4.06569	5.28443	2.20945	5.19229	4.38846	2.4616	1.59758	0.686192	1.68228	1.14736	10.9041	11.5354	11.8225	11.8931	11.8421	11.719	11.5499	11.3503	11.1305	10.8978	9.11669	16.1874	10.368	13.84	14.4819	11.5564
966	2019-04-16	-10.12	1.28	10.5	9.22	5.21333	2123.77	1991	1540.09	633.81	1344.33	2559.1	5709.51	2.04775	2.96179	3.21544	3.1935	3.04442	2.83499	2.59691	2.34598	2.09065	1.83578	4.06569	5.28443	2.20945	5.19229	4.38846	2.4616	1.59758	0.686192	1.68228	1.14736	10.9041	11.5354	11.8225	11.8931	11.8421	11.719	11.5499	11.3503	11.1305	10.8978	9.11669	16.1874	10.368	13.84	14.4819	11.5564
967	2019-04-16	-9.41	1.28	10.5	9.22	5.21333	2123.77	1991	1540.09	633.81	1344.33	2559.1	5709.51	2.04775	2.96179	3.21544	3.1935	3.04442	2.83499	2.59691	2.34598	2.09065	1.83578	4.06569	5.28443	2.20945	5.19229	4.38846	2.4616	1.59758	0.686192	1.68228	1.14736	10.9041	11.5354	11.8225	11.8931	11.8421	11.719	11.5499	11.3503	11.1305	10.8978	9.11669	16.1874	10.368	13.84	14.4819	11.5564
968	2019-04-16	-8.8	1.28	10.5	9.22	5.21333	2123.77	1991	1540.09	633.81	1344.33	2559.1	5709.51	2.04775	2.96179	3.21544	3.1935	3.04442	2.83499	2.59691	2.34598	2.09065	1.83578	4.06569	5.28443	2.20945	5.19229	4.38846	2.4616	1.59758	0.686192	1.68228	1.14736	10.9041	11.5354	11.8225	11.8931	11.8421	11.719	11.5499	11.3503	11.1305	10.8978	9.11669	16.1874	10.368	13.84	14.4819	11.5564
969	2019-04-16	-9.29	1.28	10.5	9.22	5.21333	2123.77	1991	1540.09	633.81	1344.33	2559.1	5709.51	2.04775	2.96179	3.21544	3.1935	3.04442	2.83499	2.59691	2.34598	2.09065	1.83578	4.06569	5.28443	2.20945	5.19229	4.38846	2.4616	1.59758	0.686192	1.68228	1.14736	10.9041	11.5354	11.8225	11.8931	11.8421	11.719	11.5499	11.3503	11.1305	10.8978	9.11669	16.1874	10.368	13.84	14.4819	11.5564
970	2019-04-16	-8.64	1.28	10.5	9.22	5.21333	2123.77	1991	1540.09	633.81	1344.33	2559.1	5709.51	2.04775	2.96179	3.21544	3.1935	3.04442	2.83499	2.59691	2.34598	2.09065	1.83578	4.06569	5.28443	2.20945	5.19229	4.38846	2.4616	1.59758	0.686192	1.68228	1.14736	10.9041	11.5354	11.8225	11.8931	11.8421	11.719	11.5499	11.3503	11.1305	10.8978	9.11669	16.1874	10.368	13.84	14.4819	11.5564
971	2019-04-16	-10.64	1.28	10.5	9.22	5.21333	2123.77	1991	1540.09	633.81	1344.33	2559.1	5709.51	2.04775	2.96179	3.21544	3.1935	3.04442	2.83499	2.59691	2.34598	2.09065	1.83578	4.06569	5.28443	2.20945	5.19229	4.38846	2.4616	1.59758	0.686192	1.68228	1.14736	10.9041	11.5354	11.8225	11.8931	11.8421	11.719	11.5499	11.3503	11.1305	10.8978	9.11669	16.1874	10.368	13.84	14.4819	11.5564
972	2019-04-16	-9.65	1.28	10.5	9.22	5.21333	2123.77	1991	1540.09	633.81	1344.33	2559.1	5709.51	2.04775	2.96179	3.21544	3.1935	3.04442	2.83499	2.59691	2.34598	2.09065	1.83578	4.06569	5.28443	2.20945	5.19229	4.38846	2.4616	1.59758	0.686192	1.68228	1.14736	10.9041	11.5354	11.8225	11.8931	11.8421	11.719	11.5499	11.3503	11.1305	10.8978	9.11669	16.1874	10.368	13.84	14.4819	11.5564
973	2019-04-16	-13.97	1.28	10.5	9.22	5.21333	2123.77	1991	1540.09	633.81	1344.33	2559.1	5709.51	2.04775	2.96179	3.21544	3.1935	3.04442	2.83499	2.59691	2.34598	2.09065	1.83578	4.06569	5.28443	2.20945	5.19229	4.38846	2.4616	1.59758	0.686192	1.68228	1.14736	10.9041	11.5354	11.8225	11.8931	11.8421	11.719	11.5499	11.3503	11.1305	10.8978	9.11669	16.1874	10.368	13.84	14.4819	11.5564
974	2019-04-16	-9.35	1.28	10.5	9.22	5.21333	2123.77	1991	1540.09	633.81	1344.33	2559.1	5709.51	2.04775	2.96179	3.21544	3.1935	3.04442	2.83499	2.59691	2.34598	2.09065	1.83578	4.06569	5.28443	2.20945	5.19229	4.38846	2.4616	1.59758	0.686192	1.68228	1.14736	10.9041	11.5354	11.8225	11.8931	11.8421	11.719	11.5499	11.3503	11.1305	10.8978	9.11669	16.1874	10.368	13.84	14.4819	11.5564
975	2019-04-16	-9.19	1.28	10.5	9.22	5.21333	2123.77	1991	1540.09	633.81	1344.33	2559.1	5709.51	2.04775	2.96179	3.21544	3.1935	3.04442	2.83499	2.59691	2.34598	2.09065	1.83578	4.06569	5.28443	2.20945	5.19229	4.38846	2.4616	1.59758	0.686192	1.68228	1.14736	10.9041	11.5354	11.8225	11.8931	11.8421	11.719	11.5499	11.3503	11.1305	10.8978	9.11669	16.1874	10.368	13.84	14.4819	11.5564
976	2019-04-16	-9.66	1.28	10.5	9.22	5.21333	2123.77	1991	1540.09	633.81	1344.33	2559.1	5709.51	2.04775	2.96179	3.21544	3.1935	3.04442	2.83499	2.59691	2.34598	2.09065	1.83578	4.06569	5.28443	2.20945	5.19229	4.38846	2.4616	1.59758	0.686192	1.68228	1.14736	10.9041	11.5354	11.8225	11.8931	11.8421	11.719	11.5499	11.3503	11.1305	10.8978	9.11669	16.1874	10.368	13.84	14.4819	11.5564
977	2019-04-16	-9.96	1.28	10.5	9.22	5.21333	2123.77	1991	1540.09	633.81	1344.33	2559.1	5709.51	2.04775	2.96179	3.21544	3.1935	3.04442	2.83499	2.59691	2.34598	2.09065	1.83578	4.06569	5.28443	2.20945	5.19229	4.38846	2.4616	1.59758	0.686192	1.68228	1.14736	10.9041	11.5354	11.8225	11.8931	11.8421	11.719	11.5499	11.3503	11.1305	10.8978	9.11669	16.1874	10.368	13.84	14.4819	11.5564
978	2019-04-16	-8.825	1.28	10.5	9.22	5.21333	2123.77	1991	1540.09	633.81	1344.33	2559.1	5709.51	2.04775	2.96179	3.21544	3.1935	3.04442	2.83499	2.59691	2.34598	2.09065	1.83578	4.06569	5.28443	2.20945	5.19229	4.38846	2.4616	1.59758	0.686192	1.68228	1.14736	10.9041	11.5354	11.8225	11.8931	11.8421	11.719	11.5499	11.3503	11.1305	10.8978	9.11669	16.1874	10.368	13.84	14.4819	11.5564
979	2019-04-16	-8.2	1.28	10.5	9.22	5.21333	2123.77	1991	1540.09	633.81	1344.33	2559.1	5709.51	2.04775	2.96179	3.21544	3.1935	3.04442	2.83499	2.59691	2.34598	2.09065	1.83578	4.06569	5.28443	2.20945	5.19229	4.38846	2.4616	1.59758	0.686192	1.68228	1.14736	10.9041	11.5354	11.8225	11.8931	11.8421	11.719	11.5499	11.3503	11.1305	10.8978	9.11669	16.1874	10.368	13.84	14.4819	11.5564
980	2019-04-16	-10.78	1.28	10.5	9.22	5.21333	2123.77	1991	1540.09	633.81	1344.33	2559.1	5709.51	2.04775	2.96179	3.21544	3.1935	3.04442	2.83499	2.59691	2.34598	2.09065	1.83578	4.06569	5.28443	2.20945	5.19229	4.38846	2.4616	1.59758	0.686192	1.68228	1.14736	10.9041	11.5354	11.8225	11.8931	11.8421	11.719	11.5499	11.3503	11.1305	10.8978	9.11669	16.1874	10.368	13.84	14.4819	11.5564
981	2019-04-16	-9.2	1.28	10.5	9.22	5.21333	2123.77	1991	1540.09	633.81	1344.33	2559.1	5709.51	2.04775	2.96179	3.21544	3.1935	3.04442	2.83499	2.59691	2.34598	2.09065	1.83578	4.06569	5.28443	2.20945	5.19229	4.38846	2.4616	1.59758	0.686192	1.68228	1.14736	10.9041	11.5354	11.8225	11.8931	11.8421	11.719	11.5499	11.3503	11.1305	10.8978	9.11669	16.1874	10.368	13.84	14.4819	11.5564
982	2019-04-16	-10.55	1.28	10.5	9.22	5.21333	2123.77	1991	1540.09	633.81	1344.33	2559.1	5709.51	2.04775	2.96179	3.21544	3.1935	3.04442	2.83499	2.59691	2.34598	2.09065	1.83578	4.06569	5.28443	2.20945	5.19229	4.38846	2.4616	1.59758	0.686192	1.68228	1.14736	10.9041	11.5354	11.8225	11.8931	11.8421	11.719	11.5499	11.3503	11.1305	10.8978	9.11669	16.1874	10.368	13.84	14.4819	11.5564
983	2019-04-16	-12.135	1.28	10.5	9.22	5.21333	2123.77	1991	1540.09	633.81	1344.33	2559.1	5709.51	2.04775	2.96179	3.21544	3.1935	3.04442	2.83499	2.59691	2.34598	2.09065	1.83578	4.06569	5.28443	2.20945	5.19229	4.38846	2.4616	1.59758	0.686192	1.68228	1.14736	10.9041	11.5354	11.8225	11.8931	11.8421	11.719	11.5499	11.3503	11.1305	10.8978	9.11669	16.1874	10.368	13.84	14.4819	11.5564
984	2019-04-16	-11.9	1.28	10.5	9.22	5.21333	2123.77	1991	1540.09	633.81	1344.33	2559.1	5709.51	2.04775	2.96179	3.21544	3.1935	3.04442	2.83499	2.59691	2.34598	2.09065	1.83578	4.06569	5.28443	2.20945	5.19229	4.38846	2.4616	1.59758	0.686192	1.68228	1.14736	10.9041	11.5354	11.8225	11.8931	11.8421	11.719	11.5499	11.3503	11.1305	10.8978	9.11669	16.1874	10.368	13.84	14.4819	11.5564
985	2019-04-16	-11.67	1.28	10.5	9.22	5.21333	2123.77	1991	1540.09	633.81	1344.33	2559.1	5709.51	2.04775	2.96179	3.21544	3.1935	3.04442	2.83499	2.59691	2.34598	2.09065	1.83578	4.06569	5.28443	2.20945	5.19229	4.38846	2.4616	1.59758	0.686192	1.68228	1.14736	10.9041	11.5354	11.8225	11.8931	11.8421	11.719	11.5499	11.3503	11.1305	10.8978	9.11669	16.1874	10.368	13.84	14.4819	11.5564
986	2019-04-16	-6.245	1.28	10.5	9.22	5.21333	2123.77	1991	1540.09	633.81	1344.33	2559.1	5709.51	2.04775	2.96179	3.21544	3.1935	3.04442	2.83499	2.59691	2.34598	2.09065	1.83578	4.06569	5.28443	2.20945	5.19229	4.38846	2.4616	1.59758	0.686192	1.68228	1.14736	10.9041	11.5354	11.8225	11.8931	11.8421	11.719	11.5499	11.3503	11.1305	10.8978	9.11669	16.1874	10.368	13.84	14.4819	11.5564
987	2019-04-16	-11.57	1.28	10.5	9.22	5.21333	2123.77	1991	1540.09	633.81	1344.33	2559.1	5709.51	2.04775	2.96179	3.21544	3.1935	3.04442	2.83499	2.59691	2.34598	2.09065	1.83578	4.06569	5.28443	2.20945	5.19229	4.38846	2.4616	1.59758	0.686192	1.68228	1.14736	10.9041	11.5354	11.8225	11.8931	11.8421	11.719	11.5499	11.3503	11.1305	10.8978	9.11669	16.1874	10.368	13.84	14.4819	11.5564
988	2019-04-16	-11.2	1.28	10.5	9.22	5.21333	2123.77	1991	1540.09	633.81	1344.33	2559.1	5709.51	2.04775	2.96179	3.21544	3.1935	3.04442	2.83499	2.59691	2.34598	2.09065	1.83578	4.06569	5.28443	2.20945	5.19229	4.38846	2.4616	1.59758	0.686192	1.68228	1.14736	10.9041	11.5354	11.8225	11.8931	11.8421	11.719	11.5499	11.3503	11.1305	10.8978	9.11669	16.1874	10.368	13.84	14.4819	11.5564
989	2019-09-12	-6.005	12.39	20.78	8.39	16.1696	17.4322	25	29.6796	0	0	0	0	13.7448	13.4455	13.1812	13.0933	13.1	13.1568	13.2406	13.3385	13.443	13.5495	11.837	11.5167	11.7323	12.4394	13.6205	12.8183	13.0383	13.6247	13.1687	13.0457	22.8911	23.4298	23.2706	23.1232	23.0386	23.0071	23.015	23.051	23.1065	23.1748	27.0059	21.7817	21.7055	22.2729	22.4241	22.3062
990	2019-09-12	-6.43	12.39	20.78	8.39	16.1696	17.4322	25	29.6796	0	0	0	0	13.7448	13.4455	13.1812	13.0933	13.1	13.1568	13.2406	13.3385	13.443	13.5495	11.837	11.5167	11.7323	12.4394	13.6205	12.8183	13.0383	13.6247	13.1687	13.0457	22.8911	23.4298	23.2706	23.1232	23.0386	23.0071	23.015	23.051	23.1065	23.1748	27.0059	21.7817	21.7055	22.2729	22.4241	22.3062
991	2019-09-12	-7.315	12.39	20.78	8.39	16.1696	17.4322	25	29.6796	0	0	0	0	13.7448	13.4455	13.1812	13.0933	13.1	13.1568	13.2406	13.3385	13.443	13.5495	11.837	11.5167	11.7323	12.4394	13.6205	12.8183	13.0383	13.6247	13.1687	13.0457	22.8911	23.4298	23.2706	23.1232	23.0386	23.0071	23.015	23.051	23.1065	23.1748	27.0059	21.7817	21.7055	22.2729	22.4241	22.3062
992	2019-09-12	-8	12.39	20.78	8.39	16.1696	17.4322	25	29.6796	0	0	0	0	13.7448	13.4455	13.1812	13.0933	13.1	13.1568	13.2406	13.3385	13.443	13.5495	11.837	11.5167	11.7323	12.4394	13.6205	12.8183	13.0383	13.6247	13.1687	13.0457	22.8911	23.4298	23.2706	23.1232	23.0386	23.0071	23.015	23.051	23.1065	23.1748	27.0059	21.7817	21.7055	22.2729	22.4241	22.3062
993	2019-09-12	-6.905	12.39	20.78	8.39	16.1696	17.4322	25	29.6796	0	0	0	0	13.7448	13.4455	13.1812	13.0933	13.1	13.1568	13.2406	13.3385	13.443	13.5495	11.837	11.5167	11.7323	12.4394	13.6205	12.8183	13.0383	13.6247	13.1687	13.0457	22.8911	23.4298	23.2706	23.1232	23.0386	23.0071	23.015	23.051	23.1065	23.1748	27.0059	21.7817	21.7055	22.2729	22.4241	22.3062
994	2019-09-12	-7.44	12.39	20.78	8.39	16.1696	17.4322	25	29.6796	0	0	0	0	13.7448	13.4455	13.1812	13.0933	13.1	13.1568	13.2406	13.3385	13.443	13.5495	11.837	11.5167	11.7323	12.4394	13.6205	12.8183	13.0383	13.6247	13.1687	13.0457	22.8911	23.4298	23.2706	23.1232	23.0386	23.0071	23.015	23.051	23.1065	23.1748	27.0059	21.7817	21.7055	22.2729	22.4241	22.3062
995	2019-09-12	-8.15	12.39	20.78	8.39	16.1696	17.4322	25	29.6796	0	0	0	0	13.7448	13.4455	13.1812	13.0933	13.1	13.1568	13.2406	13.3385	13.443	13.5495	11.837	11.5167	11.7323	12.4394	13.6205	12.8183	13.0383	13.6247	13.1687	13.0457	22.8911	23.4298	23.2706	23.1232	23.0386	23.0071	23.015	23.051	23.1065	23.1748	27.0059	21.7817	21.7055	22.2729	22.4241	22.3062
996	2019-09-12	-10.31	12.39	20.78	8.39	16.1696	17.4322	25	29.6796	0	0	0	0	13.7448	13.4455	13.1812	13.0933	13.1	13.1568	13.2406	13.3385	13.443	13.5495	11.837	11.5167	11.7323	12.4394	13.6205	12.8183	13.0383	13.6247	13.1687	13.0457	22.8911	23.4298	23.2706	23.1232	23.0386	23.0071	23.015	23.051	23.1065	23.1748	27.0059	21.7817	21.7055	22.2729	22.4241	22.3062
997	2019-09-12	-7.24	12.39	20.78	8.39	16.1696	17.4322	25	29.6796	0	0	0	0	13.7448	13.4455	13.1812	13.0933	13.1	13.1568	13.2406	13.3385	13.443	13.5495	11.837	11.5167	11.7323	12.4394	13.6205	12.8183	13.0383	13.6247	13.1687	13.0457	22.8911	23.4298	23.2706	23.1232	23.0386	23.0071	23.015	23.051	23.1065	23.1748	27.0059	21.7817	21.7055	22.2729	22.4241	22.3062
998	2019-09-12	-7.34	12.39	20.78	8.39	16.1696	17.4322	25	29.6796	0	0	0	0	13.7448	13.4455	13.1812	13.0933	13.1	13.1568	13.2406	13.3385	13.443	13.5495	11.837	11.5167	11.7323	12.4394	13.6205	12.8183	13.0383	13.6247	13.1687	13.0457	22.8911	23.4298	23.2706	23.1232	23.0386	23.0071	23.015	23.051	23.1065	23.1748	27.0059	21.7817	21.7055	22.2729	22.4241	22.3062
999	2019-09-12	-6.7	12.39	20.78	8.39	16.1696	17.4322	25	29.6796	0	0	0	0	13.7448	13.4455	13.1812	13.0933	13.1	13.1568	13.2406	13.3385	13.443	13.5495	11.837	11.5167	11.7323	12.4394	13.6205	12.8183	13.0383	13.6247	13.1687	13.0457	22.8911	23.4298	23.2706	23.1232	23.0386	23.0071	23.015	23.051	23.1065	23.1748	27.0059	21.7817	21.7055	22.2729	22.4241	22.3062
1000	2019-09-12	-6.3	12.39	20.78	8.39	16.1696	17.4322	25	29.6796	0	0	0	0	13.7448	13.4455	13.1812	13.0933	13.1	13.1568	13.2406	13.3385	13.443	13.5495	11.837	11.5167	11.7323	12.4394	13.6205	12.8183	13.0383	13.6247	13.1687	13.0457	22.8911	23.4298	23.2706	23.1232	23.0386	23.0071	23.015	23.051	23.1065	23.1748	27.0059	21.7817	21.7055	22.2729	22.4241	22.3062
1001	2019-09-12	-6.565	12.39	20.78	8.39	16.1696	17.4322	25	29.6796	0	0	0	0	13.7448	13.4455	13.1812	13.0933	13.1	13.1568	13.2406	13.3385	13.443	13.5495	11.837	11.5167	11.7323	12.4394	13.6205	12.8183	13.0383	13.6247	13.1687	13.0457	22.8911	23.4298	23.2706	23.1232	23.0386	23.0071	23.015	23.051	23.1065	23.1748	27.0059	21.7817	21.7055	22.2729	22.4241	22.3062
1002	2019-09-12	-8.92	12.39	20.78	8.39	16.1696	17.4322	25	29.6796	0	0	0	0	13.7448	13.4455	13.1812	13.0933	13.1	13.1568	13.2406	13.3385	13.443	13.5495	11.837	11.5167	11.7323	12.4394	13.6205	12.8183	13.0383	13.6247	13.1687	13.0457	22.8911	23.4298	23.2706	23.1232	23.0386	23.0071	23.015	23.051	23.1065	23.1748	27.0059	21.7817	21.7055	22.2729	22.4241	22.3062
1003	2019-09-12	-6.965	12.39	20.78	8.39	16.1696	17.4322	25	29.6796	0	0	0	0	13.7448	13.4455	13.1812	13.0933	13.1	13.1568	13.2406	13.3385	13.443	13.5495	11.837	11.5167	11.7323	12.4394	13.6205	12.8183	13.0383	13.6247	13.1687	13.0457	22.8911	23.4298	23.2706	23.1232	23.0386	23.0071	23.015	23.051	23.1065	23.1748	27.0059	21.7817	21.7055	22.2729	22.4241	22.3062
1004	2019-09-12	-6.835	12.39	20.78	8.39	16.1696	17.4322	25	29.6796	0	0	0	0	13.7448	13.4455	13.1812	13.0933	13.1	13.1568	13.2406	13.3385	13.443	13.5495	11.837	11.5167	11.7323	12.4394	13.6205	12.8183	13.0383	13.6247	13.1687	13.0457	22.8911	23.4298	23.2706	23.1232	23.0386	23.0071	23.015	23.051	23.1065	23.1748	27.0059	21.7817	21.7055	22.2729	22.4241	22.3062
1005	2019-09-12	-7.84	12.39	20.78	8.39	16.1696	17.4322	25	29.6796	0	0	0	0	13.7448	13.4455	13.1812	13.0933	13.1	13.1568	13.2406	13.3385	13.443	13.5495	11.837	11.5167	11.7323	12.4394	13.6205	12.8183	13.0383	13.6247	13.1687	13.0457	22.8911	23.4298	23.2706	23.1232	23.0386	23.0071	23.015	23.051	23.1065	23.1748	27.0059	21.7817	21.7055	22.2729	22.4241	22.3062
1006	2019-09-12	-9.26	12.39	20.78	8.39	16.1696	17.4322	25	29.6796	0	0	0	0	13.7448	13.4455	13.1812	13.0933	13.1	13.1568	13.2406	13.3385	13.443	13.5495	11.837	11.5167	11.7323	12.4394	13.6205	12.8183	13.0383	13.6247	13.1687	13.0457	22.8911	23.4298	23.2706	23.1232	23.0386	23.0071	23.015	23.051	23.1065	23.1748	27.0059	21.7817	21.7055	22.2729	22.4241	22.3062
1007	2019-09-12	-8.72	12.39	20.78	8.39	16.1696	17.4322	25	29.6796	0	0	0	0	13.7448	13.4455	13.1812	13.0933	13.1	13.1568	13.2406	13.3385	13.443	13.5495	11.837	11.5167	11.7323	12.4394	13.6205	12.8183	13.0383	13.6247	13.1687	13.0457	22.8911	23.4298	23.2706	23.1232	23.0386	23.0071	23.015	23.051	23.1065	23.1748	27.0059	21.7817	21.7055	22.2729	22.4241	22.3062
1008	2019-09-24	-11.94	11.78	17.89	6.11	15.2321	42.5306	54.5	69.9494	0	0	0	0	12.9615	13.0257	12.7006	12.4811	12.3644	12.317	12.3153	12.3443	12.3942	12.4583	15.2216	11.6958	10.1931	10.4816	11.9411	11.6617	12.1846	11.6791	11.6456	11.854	20.4951	22.503	23.0114	23.1394	23.156	23.1408	23.1219	23.1097	23.1077	23.1163	27.4474	25.0743	22.9712	22.4691	22.7375	21.8507
1009	2019-09-24	-7.26	11.78	17.89	6.11	15.2321	42.5306	54.5	69.9494	0	0	0	0	12.9615	13.0257	12.7006	12.4811	12.3644	12.317	12.3153	12.3443	12.3942	12.4583	15.2216	11.6958	10.1931	10.4816	11.9411	11.6617	12.1846	11.6791	11.6456	11.854	20.4951	22.503	23.0114	23.1394	23.156	23.1408	23.1219	23.1097	23.1077	23.1163	27.4474	25.0743	22.9712	22.4691	22.7375	21.8507
1010	2019-09-24	-8.305	11.78	17.89	6.11	15.2321	42.5306	54.5	69.9494	0	0	0	0	12.9615	13.0257	12.7006	12.4811	12.3644	12.317	12.3153	12.3443	12.3942	12.4583	15.2216	11.6958	10.1931	10.4816	11.9411	11.6617	12.1846	11.6791	11.6456	11.854	20.4951	22.503	23.0114	23.1394	23.156	23.1408	23.1219	23.1097	23.1077	23.1163	27.4474	25.0743	22.9712	22.4691	22.7375	21.8507
1011	2019-09-24	-10.71	11.78	17.89	6.11	15.2321	42.5306	54.5	69.9494	0	0	0	0	12.9615	13.0257	12.7006	12.4811	12.3644	12.317	12.3153	12.3443	12.3942	12.4583	15.2216	11.6958	10.1931	10.4816	11.9411	11.6617	12.1846	11.6791	11.6456	11.854	20.4951	22.503	23.0114	23.1394	23.156	23.1408	23.1219	23.1097	23.1077	23.1163	27.4474	25.0743	22.9712	22.4691	22.7375	21.8507
1012	2019-09-24	-10.285	11.78	17.89	6.11	15.2321	42.5306	54.5	69.9494	0	0	0	0	12.9615	13.0257	12.7006	12.4811	12.3644	12.317	12.3153	12.3443	12.3942	12.4583	15.2216	11.6958	10.1931	10.4816	11.9411	11.6617	12.1846	11.6791	11.6456	11.854	20.4951	22.503	23.0114	23.1394	23.156	23.1408	23.1219	23.1097	23.1077	23.1163	27.4474	25.0743	22.9712	22.4691	22.7375	21.8507
1013	2019-09-24	-7.735	11.78	17.89	6.11	15.2321	42.5306	54.5	69.9494	0	0	0	0	12.9615	13.0257	12.7006	12.4811	12.3644	12.317	12.3153	12.3443	12.3942	12.4583	15.2216	11.6958	10.1931	10.4816	11.9411	11.6617	12.1846	11.6791	11.6456	11.854	20.4951	22.503	23.0114	23.1394	23.156	23.1408	23.1219	23.1097	23.1077	23.1163	27.4474	25.0743	22.9712	22.4691	22.7375	21.8507
[truncated: 9,143 more rows]
[truncated: 71 more columns]

## Sheet: Data S2
Data_number	LT50	min_temp	max_temp	within_day_range_temp	Naive_average_temp	CU	NC	Utah	GDH_10	GDH_7	GDH_4	GDH_0	min_EWMA_2day	min_EWMA_4day	min_EWMA_6day	min_EWMA_8day	min_EWMA_10day	min_EWMA_12day	min_EWMA_14day	min_EWMA_16day	min_EWMA_18day	min_EWMA_20day	min_REWMA_2day	min_REWMA_4day	min_REWMA_6day	min_REWMA_8day	min_REWMA_10day	min_REWMA_12day	min_REWMA_14day	min_REWMA_16day	min_REWMA_18day	min_REWMA_20day	max_EWMA_2day	max_EWMA_4day	max_EWMA_6day	max_EWMA_8day	max_EWMA_10day	max_EWMA_12day	max_EWMA_14day	max_EWMA_16day	max_EWMA_18day	max_EWMA_20day	max_REWMA_2day	max_REWMA_4day	max_REWMA_6day	max_REWMA_8day	max_REWMA_10day	max_REWMA_12day	max_REWMA_14day
[truncated: 9,141 more rows]
[truncated: 69 more columns]

[truncated: 4 more sheets: Data S3, Data S4, Data S5, Data S6]
